# Supplementary material for: Crystal structures of bis­(phen­oxy)silicon phthalocyanines: increasing π–π inter­actions, solubility and disorder and no halogen bonding observed
Source: Acta Crystallogr E Crystallogr Commun. 2016 Jun 21;72(Pt 7):988–94. doi: 10.1107/S205698901600935X (PMC4992922; doi:10.1107/S205698901600935X)
Supplement: Supplementary file 1 [file e-72-00988-sup1.cif]

##############################################################################
#                                                                            #
# This CIF contains the data in a paper accepted for publication in          #
# Acta Crystallographica Section E. It conforms to the requirements of       #
# Notes for Authors for Acta Crystallographica Section E, and has been       #
# peer reviewed under the auspices of the IUCr Commission on Journals.       #
#                                                                            #
# Full details of the Crystallographic Information File format               #
# are given in the paper "The Crystallographic Information File (CIF):       #
# a New Standard Archive File for Crystallography" by S. R. Hall, F. H.      #
# Allen and I. D. Brown [Acta Cryst. (1991), A47, 655-685].                  #
#                                                                            #
# The current version of the core CIF dictionary is obtainable from          #
# ftp://ftp.iucr.org/pub/cif_core.dic.                                       #
#                                                                            #
# Software is freely available for graphical display of the structure(s)     #
# in this CIF. For information consult the CIF software page                 #
# http://www.iucr.org/resources/cif/software.                                #
#                                                                            #
# This file may be used for bona fide research purposes within the           #
# scientific community so long as proper attribution is given to the journal # 
# article from which it was obtained.                                        #
#                                                                            #
##############################################################################
data_3MP2-SiPc
_audit_creation_method     SHELXL-97
_journal_date_recd_electronic     2016-04-24
_journal_date_accepted     2016-06-08
_journal_name_full     'Acta Crystallographica, Section E'
_journal_year     2016
_journal_volume     72
_journal_issue      7
_journal_page_first     988
_journal_page_last     994
_journal_paper_category     GO
_journal_paper_doi     10.1107/S205698901600935X
_journal_coeditor_code     HB7581
_publ_contact_author_name     'Timothy Peter Bender'
_publ_contact_author_address
;
University of Toronto, Department of Chemical Engineering & Applied Chemistry,
200 College Street, Toronto, Ontario, Canada M5S 3E5
University of Toronto, Department of Materials Science and Engineering,
200 College Street, Toronto, Ontario, Canada M5S 3E5
University of Toronto, Department of Chemistry,
80 St. George Street, Toronto, Ontario M5S 3H6 Canada
;
_publ_contact_author_email     tim.bender@utoronto.ca
_publ_contact_author_fax     ?
_publ_contact_author_phone     ?
_publ_section_title
;
Crystal structures of bis(phenoxy)silicon phthalocyanines: increasing \p--\p
interactions, solubility and disorder and no halogen bonding observed
;
loop_
    _publ_author_name
    _publ_author_footnote
    _publ_author_address
    'Lessard, Beno\^it H.' .
;
University of Toronto, Department of Chemical Engineering & Applied Chemistry,
200 College Street, Toronto, Ontario, Canada M5S 3E5
University of Ottawa,
Department of Chemical and Biological Engineering, 161 Louis Pasteur, Ottawa,
 Ontario, Canada K1N 6N5
;
    'Lough, Alan J.' .
;
University of Toronto, Department of Chemistry,
80 St. George Street, Toronto, Ontario, Canada M5S 3H6
;
    'Bender, Timothy P.' .
;
University of Toronto, Department of Chemical Engineering & Applied Chemistry,
200 College Street, Toronto, Ontario, Canada M5S 3E5
University of Toronto, Department of Materials Science and Engineering,
200 College Street, Toronto, Ontario, Canada M5S 3E5
University of Toronto, Department of Chemistry,
80 St. George Street, Toronto, Ontario, Canada M5S 3H6
;
_publ_section_synopsis
;
We report the syntheses and characterization of three solution-processable
phenoxy silicon phthalocyanines (SiPcs). The \p--\p interactions between the
aromatic SiPc cores were studied. In all three cases, the solubility of the
molecules was increased by the addition of phenoxy groups while maintaining
\p--\p interactions between the aromatic SiPc groups.
;
_database_code_depnum_ccdc_archive     'CCDC 1484187'
_chemical_name_systematic
;
Bis(3-methylphenoxy)(phthalocyanine)silicon
;
_chemical_name_common     ?
_chemical_formula_moiety     'C46 H30 N8 O2 Si'
_chemical_formula_sum     'C46 H30 N8 O2 Si'
_chemical_formula_iupac     'C46 H30 N8 O2 Si'
_chemical_formula_weight     754.87
_chemical_melting_point     ?
_symmetry_cell_setting     monoclinic
_symmetry_space_group_name_H-M     'P 21'
_symmetry_space_group_name_Hall     'P 2yb'
loop_
    _symmetry_equiv_pos_as_xyz
    'x, y, z'
    '-x, y+1/2, -z'
_cell_length_a     10.2566(4)
_cell_length_b     16.5665(8)
_cell_length_c     11.5120(5)
_cell_angle_alpha     90.00
_cell_angle_beta     115.860(3)
_cell_angle_gamma     90.00
_cell_volume     1760.20(13)
_cell_formula_units_Z     2
_cell_measurement_reflns_used     6829
_cell_measurement_theta_min     4.27
_cell_measurement_theta_max     66.18
_cell_measurement_temperature     147(2)
_exptl_crystal_description     needle
_exptl_crystal_colour     blue
_exptl_crystal_size_max     0.27
_exptl_crystal_size_mid     0.08
_exptl_crystal_size_min     0.03
_exptl_crystal_density_diffrn     1.424
_exptl_crystal_density_meas     ?
_exptl_crystal_density_method     'not measured'
_exptl_crystal_F_000     784
_exptl_absorpt_coefficient_mu     1.036
_exptl_absorpt_correction_type     multi-scan
_exptl_absorpt_process_details
;
(SADABS; Bruker, 2011)
;
_exptl_absorpt_correction_T_min     0.6063
_exptl_absorpt_correction_T_max     0.7528
_exptl_special_details     ?
_diffrn_ambient_temperature     147(2)
_diffrn_radiation_type     CuK\a
_diffrn_radiation_wavelength     1.54178
_diffrn_radiation_source     'Bruker ImuS'
_diffrn_radiation_monochromator     'multi-layer optics'
_diffrn_measurement_device_type     'Bruker Kappa APEX DUO CCD'
_diffrn_measurement_method     '\f and \w scans'
_diffrn_detector_area_resol_mean     ?
_diffrn_reflns_number     11133
_diffrn_reflns_av_R_equivalents     0.0423
_diffrn_reflns_av_sigmaI/netI     0.0524
_diffrn_reflns_theta_min     4.27
_diffrn_reflns_theta_max     66.49
_diffrn_reflns_theta_full     66.49
_diffrn_measured_fraction_theta_max     0.968
_diffrn_measured_fraction_theta_full     0.968
_diffrn_reflns_limit_h_min     -11
_diffrn_reflns_limit_h_max     12
_diffrn_reflns_limit_k_min     -19
_diffrn_reflns_limit_k_max     18
_diffrn_reflns_limit_l_min     -13
_diffrn_reflns_limit_l_max     11
_refine_special_details
;
 Refinement of F^2^ against ALL reflections.  The weighted R-factor wR and
 goodness of fit S are based on F^2^, conventional R-factors R are based
 on F, with F set to zero for negative F^2^. The threshold expression of
 F^2^ > 2sigma(F^2^) is used only for calculating R-factors(gt) etc. and is
 not relevant to the choice of reflections for refinement.  R-factors based
 on F^2^ are statistically about twice as large as those based on F, and R-
 factors based on ALL data will be even larger.
;
_reflns_number_total     5548
_reflns_number_gt     4909
_reflns_threshold_expression     'I>2\s(I)'
_refine_ls_structure_factor_coef     Fsqd
_refine_ls_matrix_type     full
_refine_ls_R_factor_all     0.0514
_refine_ls_R_factor_gt     0.0439
_refine_ls_wR_factor_gt     0.1061
_refine_ls_wR_factor_ref     0.1111
_refine_ls_goodness_of_fit_ref     1.027
_refine_ls_restrained_S_all     1.027
_refine_ls_number_reflns     5548
_refine_ls_number_parameters     516
_refine_ls_number_restraints     1
_refine_ls_hydrogen_treatment     constr
_refine_ls_weighting_scheme     calc
_refine_ls_weighting_details
         'calc w=1/[\s^2^(Fo^2^)+(0.0535P)^2^+0.6078P] where P=(Fo^2^+2Fc^2^)/3'
_atom_sites_solution_hydrogens     geom
_atom_sites_solution_primary     direct
_atom_sites_solution_secondary     difmap
_refine_ls_shift/su_max     0.001
_refine_ls_shift/su_mean     0.000
_refine_diff_density_max     0.198
_refine_diff_density_min     -0.437
_refine_ls_extinction_method     none
_refine_ls_extinction_coef     ?
_refine_ls_abs_structure_details
;
Flack (1983), 2431 Friedel pairs
;
_refine_ls_abs_structure_Flack     0.51(4)
loop_
    _atom_type_symbol
    _atom_type_description
    _atom_type_scat_dispersion_real
    _atom_type_scat_dispersion_imag
    _atom_type_scat_source
    'C' 'C' 0.0181 0.0091
                         'International Tables Vol C Tables 4.2.6.8 and 6.1.1.4'
    'H' 'H' 0.0000 0.0000
                         'International Tables Vol C Tables 4.2.6.8 and 6.1.1.4'
    'N' 'N' 0.0311 0.0180
                         'International Tables Vol C Tables 4.2.6.8 and 6.1.1.4'
    'O' 'O' 0.0492 0.0322
                         'International Tables Vol C Tables 4.2.6.8 and 6.1.1.4'
    'Si' 'Si' 0.2541 0.3302
                         'International Tables Vol C Tables 4.2.6.8 and 6.1.1.4'
_computing_data_collection
;
APEX2 (Bruker, 2011)
;
_computing_cell_refinement
;
SAINT (Bruker, 2011)
;
_computing_data_reduction
;
SAINT (Bruker, 2011)
;
_computing_structure_solution
;
SHELXS97 (Sheldrick, 2008)
;
_computing_structure_refinement
;
SHELXL97 (Sheldrick, 2008)
;
_computing_molecular_graphics
;
Mercury (Macrae et al., 2006)
;
_computing_publication_material
;
SHELXTL (Sheldrick, 2008)
;
loop_
    _atom_site_type_symbol
    _atom_site_label
    _atom_site_fract_x
    _atom_site_fract_y
    _atom_site_fract_z
    _atom_site_U_iso_or_equiv
    _atom_site_adp_type
    _atom_site_calc_flag
    _atom_site_refinement_flags
    _atom_site_occupancy
    _atom_site_symmetry_multiplicity
    _atom_site_disorder_assembly
    _atom_site_disorder_group
    Si Si1 0.25875(11) 0.47830(9) 0.25868(9) 0.02494(17) Uani d . 1 1 . .
    O O1 0.2884(3) 0.39581(16) 0.1824(2) 0.0290(6) Uani d . 1 1 . .
    O O2 0.2301(2) 0.56160(17) 0.33650(19) 0.0266(6) Uani d . 1 1 . .
    N N1 0.4400(3) 0.5208(2) 0.2753(2) 0.0235(7) Uani d . 1 1 . .
    N N2 0.3569(3) 0.5980(2) 0.0763(3) 0.0283(7) Uani d . 1 1 . .
    N N3 0.1579(3) 0.5340(2) 0.0995(3) 0.0270(7) Uani d . 1 1 . .
    N N4 -0.0891(3) 0.4903(2) 0.0372(2) 0.0276(7) Uani d . 1 1 . .
    N N5 0.0788(3) 0.4350(2) 0.2432(2) 0.0265(7) Uani d . 1 1 . .
    N N6 0.1590(3) 0.3578(2) 0.4415(3) 0.0289(7) Uani d . 1 1 . .
    N N7 0.3600(3) 0.4220(2) 0.4188(2) 0.0258(7) Uani d . 1 1 . .
    N N8 0.6078(3) 0.4650(2) 0.4808(3) 0.0278(7) Uani d . 1 1 . .
    C C1 0.5733(4) 0.5069(2) 0.3729(3) 0.0268(9) Uani d . 1 1 . .
    C C2 0.6846(4) 0.5463(2) 0.3453(3) 0.0285(9) Uani d . 1 1 . .
    C C3 0.8346(4) 0.5475(3) 0.4119(3) 0.0324(9) Uani d . 1 1 . .
    H H3A 0.8835 0.5218 0.4934 0.039 Uiso calc R 1 1 . .
    C C4 0.9092(4) 0.5869(3) 0.3555(3) 0.0369(10) Uani d . 1 1 . .
    H H4A 1.0120 0.5887 0.3985 0.044 Uiso calc R 1 1 . .
    C C5 0.8360(4) 0.6254(3) 0.2339(4) 0.0346(10) Uani d . 1 1 . .
    H H5A 0.8906 0.6520 0.1966 0.042 Uiso calc R 1 1 . .
    C C6 0.6871(4) 0.6248(3) 0.1691(3) 0.0313(9) Uani d . 1 1 . .
    H H6A 0.6376 0.6513 0.0883 0.038 Uiso calc R 1 1 . .
    C C7 0.6117(4) 0.5839(2) 0.2267(3) 0.0268(9) Uani d . 1 1 . .
    C C8 0.4576(4) 0.5688(2) 0.1855(3) 0.0264(8) Uani d . 1 1 . .
    C C9 0.2206(4) 0.5802(3) 0.0375(3) 0.0280(9) Uani d . 1 1 . .
    C C10 0.1101(4) 0.6066(3) -0.0867(3) 0.0277(8) Uani d . 1 1 . .
    C C11 0.1158(4) 0.6537(3) -0.1856(3) 0.0341(10) Uani d . 1 1 . .
    H H11A 0.2035 0.6783 -0.1763 0.041 Uiso calc R 1 1 . .
    C C12 -0.0104(4) 0.6629(3) -0.2966(3) 0.0346(10) Uani d . 1 1 . .
    H H12A -0.0090 0.6938 -0.3656 0.042 Uiso calc R 1 1 . .
    C C13 -0.1409(4) 0.6280(3) -0.3111(3) 0.0350(10) Uani d . 1 1 . .
    H H13A -0.2258 0.6353 -0.3895 0.042 Uiso calc R 1 1 . .
    C C14 -0.1475(4) 0.5829(3) -0.2121(3) 0.0301(9) Uani d . 1 1 . .
    H H14A -0.2361 0.5601 -0.2205 0.036 Uiso calc R 1 1 . .
    C C15 -0.0202(4) 0.5725(3) -0.1006(3) 0.0288(9) Uani d . 1 1 . .
    C C16 0.0115(4) 0.5290(3) 0.0167(3) 0.0277(9) Uani d . 1 1 . .
    C C17 -0.0582(4) 0.4489(2) 0.1432(3) 0.0267(9) Uani d . 1 1 . .
    C C18 -0.1672(4) 0.4097(2) 0.1710(3) 0.0277(9) Uani d . 1 1 . .
    C C19 -0.3173(4) 0.4088(2) 0.1052(3) 0.0302(9) Uani d . 1 1 . .
    H H19A -0.3672 0.4354 0.0247 0.036 Uiso calc R 1 1 . .
    C C20 -0.3912(4) 0.3666(3) 0.1636(3) 0.0328(9) Uani d . 1 1 . .
    H H20A -0.4939 0.3630 0.1207 0.039 Uiso calc R 1 1 . .
    C C21 -0.3177(4) 0.3299(3) 0.2828(4) 0.0352(10) Uani d . 1 1 . .
    H H21A -0.3717 0.3032 0.3205 0.042 Uiso calc R 1 1 . .
    C C22 -0.1689(4) 0.3310(3) 0.3483(3) 0.0307(9) Uani d . 1 1 . .
    H H22A -0.1198 0.3054 0.4299 0.037 Uiso calc R 1 1 . .
    C C23 -0.0933(4) 0.3709(2) 0.2904(3) 0.0270(8) Uani d . 1 1 . .
    C C24 0.0580(4) 0.3869(2) 0.3319(3) 0.0266(8) Uani d . 1 1 . .
    C C25 0.2982(4) 0.3746(3) 0.4805(3) 0.0249(8) Uani d . 1 1 . .
    C C26 0.4081(4) 0.3485(3) 0.6055(3) 0.0285(8) Uani d . 1 1 . .
    C C27 0.4001(4) 0.3019(3) 0.7021(3) 0.0316(9) Uani d . 1 1 . .
    H H27A 0.3114 0.2785 0.6926 0.038 Uiso calc R 1 1 . .
    C C28 0.5274(4) 0.2911(3) 0.8131(3) 0.0352(10) Uani d . 1 1 . .
    H H28A 0.5264 0.2595 0.8815 0.042 Uiso calc R 1 1 . .
    C C29 0.6570(4) 0.3258(3) 0.8266(3) 0.0334(9) Uani d . 1 1 . .
    H H29A 0.7421 0.3179 0.9047 0.040 Uiso calc R 1 1 . .
    C C30 0.6654(4) 0.3713(3) 0.7299(3) 0.0320(9) Uani d . 1 1 . .
    H H30A 0.7544 0.3939 0.7390 0.038 Uiso calc R 1 1 . .
    C C31 0.5375(4) 0.3825(3) 0.6184(3) 0.0271(9) Uani d . 1 1 . .
    C C32 0.5058(4) 0.4273(2) 0.5001(3) 0.0254(8) Uani d . 1 1 . .
    C C33 0.1975(4) 0.3625(3) 0.0649(3) 0.0269(9) Uani d . 1 1 . .
    C C34 0.1916(4) 0.3949(3) -0.0485(3) 0.0334(9) Uani d . 1 1 . .
    H H34A 0.2538 0.4385 -0.0443 0.040 Uiso calc R 1 1 . .
    C C35 0.0947(4) 0.3641(3) -0.1699(3) 0.0369(10) Uani d . 1 1 . .
    C C36 0.0095(4) 0.2991(3) -0.1735(4) 0.0413(11) Uani d . 1 1 . .
    H H36A -0.0568 0.2774 -0.2541 0.050 Uiso calc R 1 1 . .
    C C37 0.0204(4) 0.2654(3) -0.0604(4) 0.0408(11) Uani d . 1 1 . .
    H H37A -0.0373 0.2195 -0.0648 0.049 Uiso calc R 1 1 . .
    C C38 0.1119(4) 0.2957(3) 0.0591(3) 0.0314(9) Uani d . 1 1 . .
    H H38A 0.1165 0.2718 0.1357 0.038 Uiso calc R 1 1 . .
    C C39 0.0801(5) 0.4049(3) -0.2914(3) 0.0517(13) Uani d . 1 1 . .
    H H39A 0.0626 0.3642 -0.3584 0.077 Uiso calc R 1 1 . .
    H H39B 0.1695 0.4344 -0.2744 0.077 Uiso calc R 1 1 . .
    H H39C -0.0015 0.4428 -0.3208 0.077 Uiso calc R 1 1 . .
    C C40 0.3230(4) 0.5949(3) 0.4516(3) 0.0275(9) Uani d . 1 1 . .
    C C41 0.3322(4) 0.5644(3) 0.5675(3) 0.0300(9) Uani d . 1 1 . .
    H H41A 0.2701 0.5213 0.5656 0.036 Uiso calc R 1 1 . .
    C C42 0.4292(4) 0.5950(3) 0.6852(3) 0.0375(10) Uani d . 1 1 . .
    C C43 0.5138(4) 0.6615(3) 0.6862(3) 0.0377(10) Uani d . 1 1 . .
    H H43A 0.5814 0.6836 0.7659 0.045 Uiso calc R 1 1 . .
    C C44 0.4987(4) 0.6952(3) 0.5704(4) 0.0346(9) Uani d . 1 1 . .
    H H44A 0.5532 0.7419 0.5720 0.042 Uiso calc R 1 1 . .
    C C45 0.4063(4) 0.6623(3) 0.4537(3) 0.0336(9) Uani d . 1 1 . .
    H H45A 0.3991 0.6851 0.3754 0.040 Uiso calc R 1 1 . .
    C C46 0.4508(5) 0.5569(3) 0.8108(3) 0.0514(12) Uani d . 1 1 . .
    H H46A 0.4249 0.4996 0.7968 0.077 Uiso calc R 1 1 . .
    H H46B 0.3891 0.5840 0.8440 0.077 Uiso calc R 1 1 . .
    H H46C 0.5525 0.5622 0.8734 0.077 Uiso calc R 1 1 . .
loop_
    _atom_site_aniso_label
    _atom_site_aniso_U_11
    _atom_site_aniso_U_22
    _atom_site_aniso_U_33
    _atom_site_aniso_U_12
    _atom_site_aniso_U_13
    _atom_site_aniso_U_23
    Si1 0.0259(4) 0.0263(4) 0.0259(4) -0.0001(3) 0.0143(3) 0.0008(3)
    O1 0.0319(12) 0.0291(17) 0.0296(11) -0.0004(11) 0.0167(10) -0.0026(10)
    O2 0.0232(11) 0.0313(17) 0.0263(11) -0.0027(10) 0.0117(10) -0.0046(10)
    N1 0.0230(13) 0.0267(18) 0.0247(13) -0.0033(12) 0.0141(12) -0.0011(12)
    N2 0.0321(15) 0.025(2) 0.0295(14) -0.0007(13) 0.0154(13) 0.0011(12)
    N3 0.0293(15) 0.028(2) 0.0296(13) -0.0007(13) 0.0181(12) -0.0044(12)
    N4 0.0275(14) 0.032(2) 0.0247(13) 0.0007(13) 0.0125(12) -0.0017(12)
    N5 0.0299(14) 0.0259(19) 0.0254(13) 0.0006(13) 0.0136(12) 0.0001(12)
    N6 0.0329(15) 0.029(2) 0.0302(14) -0.0011(13) 0.0186(13) -0.0004(12)
    N7 0.0296(15) 0.0260(19) 0.0264(13) 0.0007(13) 0.0166(12) 0.0047(12)
    N8 0.0271(14) 0.029(2) 0.0320(14) -0.0009(12) 0.0173(12) 0.0016(12)
    C1 0.0330(18) 0.027(2) 0.0253(16) -0.0025(15) 0.0177(15) -0.0053(14)
    C2 0.0338(18) 0.024(2) 0.0359(17) -0.0014(16) 0.0230(16) -0.0017(15)
    C3 0.0306(18) 0.036(3) 0.0338(17) -0.0027(16) 0.0167(16) -0.0024(16)
    C4 0.0291(18) 0.041(3) 0.043(2) -0.0025(16) 0.0177(17) -0.0079(17)
    C5 0.040(2) 0.032(3) 0.0430(19) -0.0036(17) 0.0284(18) 0.0026(16)
    C6 0.0333(19) 0.031(3) 0.0369(18) -0.0015(16) 0.0218(17) 0.0027(15)
    C7 0.0313(18) 0.025(2) 0.0281(16) -0.0010(15) 0.0162(15) -0.0013(14)
    C8 0.0308(17) 0.023(2) 0.0327(16) -0.0013(15) 0.0206(15) -0.0071(14)
    C9 0.0333(19) 0.026(2) 0.0334(17) 0.0006(15) 0.0221(16) -0.0040(15)
    C10 0.0326(18) 0.026(2) 0.0246(15) 0.0015(16) 0.0120(15) 0.0011(15)
    C11 0.0354(19) 0.035(3) 0.0378(18) -0.0009(17) 0.0216(17) 0.0033(17)
    C12 0.042(2) 0.034(3) 0.0303(17) 0.0005(17) 0.0177(17) 0.0080(16)
    C13 0.040(2) 0.035(3) 0.0295(17) 0.0091(17) 0.0150(16) 0.0040(16)
    C14 0.0299(17) 0.026(2) 0.0345(17) 0.0033(16) 0.0145(16) -0.0014(15)
    C15 0.0363(19) 0.026(2) 0.0279(15) 0.0045(16) 0.0173(15) -0.0027(15)
    C16 0.0250(17) 0.030(3) 0.0297(16) 0.0028(16) 0.0138(15) -0.0011(15)
    C17 0.0237(17) 0.026(2) 0.0297(16) 0.0031(15) 0.0114(15) -0.0018(14)
    C18 0.0281(17) 0.027(2) 0.0305(16) -0.0011(16) 0.0155(15) -0.0064(15)
    C19 0.0274(17) 0.029(2) 0.0354(17) -0.0008(15) 0.0145(16) -0.0080(15)
    C20 0.0295(18) 0.033(3) 0.0403(19) -0.0044(16) 0.0195(16) -0.0083(17)
    C21 0.0354(19) 0.033(3) 0.050(2) -0.0074(18) 0.0299(18) -0.0115(17)
    C22 0.0373(19) 0.026(2) 0.0344(18) -0.0046(16) 0.0204(16) -0.0048(15)
    C23 0.0281(18) 0.026(2) 0.0318(16) -0.0011(15) 0.0178(15) -0.0049(15)
    C24 0.0341(19) 0.021(2) 0.0288(16) 0.0013(16) 0.0177(15) 0.0015(14)
    C25 0.0251(17) 0.024(2) 0.0275(15) 0.0006(14) 0.0128(14) 0.0027(14)
    C26 0.0352(18) 0.024(2) 0.0326(17) 0.0026(16) 0.0205(16) 0.0019(15)
    C27 0.0373(19) 0.026(2) 0.0326(18) 0.0024(16) 0.0161(17) 0.0059(16)
    C28 0.043(2) 0.030(3) 0.0352(19) 0.0047(18) 0.0188(17) 0.0020(16)
    C29 0.0335(19) 0.034(3) 0.0288(17) 0.0014(16) 0.0099(16) 0.0000(15)
    C30 0.0336(19) 0.035(3) 0.0278(16) 0.0002(17) 0.0138(15) 0.0005(16)
    C31 0.0265(17) 0.030(2) 0.0265(16) 0.0019(15) 0.0135(15) 0.0021(15)
    C32 0.0310(17) 0.022(2) 0.0270(15) -0.0004(15) 0.0162(15) -0.0009(14)
    C33 0.0258(17) 0.028(2) 0.0266(16) 0.0010(15) 0.0114(15) -0.0017(15)
    C34 0.0383(19) 0.033(3) 0.0378(19) 0.0046(17) 0.0245(16) -0.0002(16)
    C35 0.045(2) 0.033(3) 0.0327(18) 0.0109(18) 0.0172(17) -0.0020(17)
    C36 0.040(2) 0.037(3) 0.042(2) 0.0057(18) 0.0128(18) -0.0098(18)
    C37 0.038(2) 0.033(3) 0.051(2) 0.0008(17) 0.0188(19) -0.0056(19)
    C38 0.0345(18) 0.024(2) 0.044(2) 0.0034(16) 0.0249(17) 0.0016(16)
    C39 0.075(3) 0.054(3) 0.0285(17) 0.016(2) 0.0245(19) 0.0034(18)
    C40 0.0239(16) 0.029(2) 0.0314(16) 0.0067(15) 0.0138(14) 0.0010(15)
    C41 0.0385(19) 0.024(2) 0.0309(17) -0.0026(16) 0.0186(16) -0.0013(14)
    C42 0.041(2) 0.041(3) 0.0330(17) 0.0140(18) 0.0181(16) 0.0023(17)
    C43 0.039(2) 0.034(3) 0.0355(18) 0.0060(17) 0.0115(16) -0.0079(16)
    C44 0.0368(19) 0.024(2) 0.046(2) -0.0021(16) 0.0216(18) -0.0039(17)
    C45 0.038(2) 0.029(3) 0.0331(18) -0.0027(17) 0.0149(17) -0.0001(16)
    C46 0.068(3) 0.055(3) 0.0336(19) 0.013(2) 0.024(2) 0.0043(19)
_geom_special_details
;
 All esds (except the esd in the dihedral angle between two l.s. planes)
 are estimated using the full covariance matrix.  The cell esds are taken
 into account individually in the estimation of esds in distances, angles
 and torsion angles; correlations between esds in cell parameters are only
 used when they are defined by crystal symmetry.  An approximate (isotropic)
 treatment of cell esds is used for estimating esds involving l.s. planes.
;
loop_
    _geom_bond_atom_site_label_1
    _geom_bond_atom_site_label_2
    _geom_bond_site_symmetry_2
    _geom_bond_distance
    _geom_bond_publ_flag
    Si1 O1 . 1.722(3) ?
    Si1 O2 . 1.739(3) ?
    Si1 N3 . 1.904(3) ?
    Si1 N5 . 1.915(3) ?
    Si1 N7 . 1.917(3) ?
    Si1 N1 . 1.918(3) ?
    O1 C33 . 1.379(4) ?
    O2 C40 . 1.367(4) ?
    N1 C1 . 1.358(5) ?
    N1 C8 . 1.378(5) ?
    N2 C9 . 1.302(5) ?
    N2 C8 . 1.322(5) ?
    N3 C9 . 1.382(5) ?
    N3 C16 . 1.387(5) ?
    N4 C17 . 1.313(5) ?
    N4 C16 . 1.320(5) ?
    N5 C24 . 1.383(5) ?
    N5 C17 . 1.393(4) ?
    N6 C25 . 1.325(5) ?
    N6 C24 . 1.326(4) ?
    N7 C32 . 1.378(5) ?
    N7 C25 . 1.385(5) ?
    N8 C32 . 1.318(5) ?
    N8 C1 . 1.329(5) ?
    C1 C2 . 1.464(5) ?
    C2 C7 . 1.386(5) ?
    C2 C3 . 1.388(5) ?
    C3 C4 . 1.367(6) ?
    C3 H3A . 0.9500 ?
    C4 C5 . 1.418(6) ?
    C4 H4A . 0.9500 ?
    C5 C6 . 1.377(5) ?
    C5 H5A . 0.9500 ?
    C6 C7 . 1.395(5) ?
    C6 H6A . 0.9500 ?
    C7 C8 . 1.459(5) ?
    C9 C10 . 1.451(5) ?
    C10 C15 . 1.395(6) ?
    C10 C11 . 1.402(6) ?
    C11 C12 . 1.374(5) ?
    C11 H11A . 0.9500 ?
    C12 C13 . 1.398(6) ?
    C12 H12A . 0.9500 ?
    C13 C14 . 1.390(6) ?
    C13 H13A . 0.9500 ?
    C14 C15 . 1.385(5) ?
    C14 H14A . 0.9500 ?
    C15 C16 . 1.437(5) ?
    C17 C18 . 1.444(6) ?
    C18 C19 . 1.387(5) ?
    C18 C23 . 1.402(5) ?
    C19 C20 . 1.401(6) ?
    C19 H19A . 0.9500 ?
    C20 C21 . 1.384(6) ?
    C20 H20A . 0.9500 ?
    C21 C22 . 1.377(5) ?
    C21 H21A . 0.9500 ?
    C22 C23 . 1.391(6) ?
    C22 H22A . 0.9500 ?
    C23 C24 . 1.435(5) ?
    C25 C26 . 1.453(5) ?
    C26 C27 . 1.386(6) ?
    C26 C31 . 1.389(5) ?
    C27 C28 . 1.384(5) ?
    C27 H27A . 0.9500 ?
    C28 C29 . 1.394(6) ?
    C28 H28A . 0.9500 ?
    C29 C30 . 1.377(6) ?
    C29 H29A . 0.9500 ?
    C30 C31 . 1.391(5) ?
    C30 H30A . 0.9500 ?
    C31 C32 . 1.457(5) ?
    C33 C34 . 1.389(5) ?
    C33 C38 . 1.395(6) ?
    C34 C35 . 1.410(5) ?
    C34 H34A . 0.9500 ?
    C35 C36 . 1.377(7) ?
    C35 C39 . 1.501(6) ?
    C36 C37 . 1.376(7) ?
    C36 H36A . 0.9500 ?
    C37 C38 . 1.378(5) ?
    C37 H37A . 0.9500 ?
    C38 H38A . 0.9500 ?
    C39 H39A . 0.9800 ?
    C39 H39B . 0.9800 ?
    C39 H39C . 0.9800 ?
    C40 C41 . 1.391(5) ?
    C40 C45 . 1.400(6) ?
    C41 C42 . 1.381(5) ?
    C41 H41A . 0.9500 ?
    C42 C43 . 1.399(7) ?
    C42 C46 . 1.503(6) ?
    C43 C44 . 1.390(6) ?
    C43 H43A . 0.9500 ?
    C44 C45 . 1.374(5) ?
    C44 H44A . 0.9500 ?
    C45 H45A . 0.9500 ?
    C46 H46A . 0.9800 ?
    C46 H46B . 0.9800 ?
    C46 H46C . 0.9800 ?
loop_
    _geom_angle_atom_site_label_1
    _geom_angle_atom_site_label_2
    _geom_angle_atom_site_label_3
    _geom_angle_site_symmetry_1
    _geom_angle_site_symmetry_3
    _geom_angle
    _geom_angle_publ_flag
    O1 Si1 O2 . . 179.59(14) ?
    O1 Si1 N3 . . 92.10(13) ?
    O2 Si1 N3 . . 88.17(13) ?
    O1 Si1 N5 . . 91.88(14) ?
    O2 Si1 N5 . . 88.43(13) ?
    N3 Si1 N5 . . 89.72(13) ?
    O1 Si1 N7 . . 87.84(13) ?
    O2 Si1 N7 . . 91.89(13) ?
    N3 Si1 N7 . . 179.9(2) ?
    N5 Si1 N7 . . 90.18(13) ?
    O1 Si1 N1 . . 87.88(13) ?
    O2 Si1 N1 . . 91.81(14) ?
    N3 Si1 N1 . . 90.80(13) ?
    N5 Si1 N1 . . 179.44(19) ?
    N7 Si1 N1 . . 89.30(13) ?
    C33 O1 Si1 . . 128.6(2) ?
    C40 O2 Si1 . . 128.2(2) ?
    C1 N1 C8 . . 107.7(3) ?
    C1 N1 Si1 . . 127.1(3) ?
    C8 N1 Si1 . . 125.2(2) ?
    C9 N2 C8 . . 121.4(3) ?
    C9 N3 C16 . . 106.6(3) ?
    C9 N3 Si1 . . 125.9(2) ?
    C16 N3 Si1 . . 127.1(3) ?
    C17 N4 C16 . . 122.0(3) ?
    C24 N5 C17 . . 106.3(3) ?
    C24 N5 Si1 . . 126.8(2) ?
    C17 N5 Si1 . . 126.8(3) ?
    C25 N6 C24 . . 121.7(3) ?
    C32 N7 C25 . . 106.9(3) ?
    C32 N7 Si1 . . 126.5(3) ?
    C25 N7 Si1 . . 126.3(2) ?
    C32 N8 C1 . . 119.9(3) ?
    N8 C1 N1 . . 128.5(4) ?
    N8 C1 C2 . . 121.4(3) ?
    N1 C1 C2 . . 110.1(3) ?
    C7 C2 C3 . . 121.9(4) ?
    C7 C2 C1 . . 106.1(3) ?
    C3 C2 C1 . . 131.9(3) ?
    C4 C3 C2 . . 117.4(3) ?
    C4 C3 H3A . . 121.3 ?
    C2 C3 H3A . . 121.3 ?
    C3 C4 C5 . . 121.2(3) ?
    C3 C4 H4A . . 119.4 ?
    C5 C4 H4A . . 119.4 ?
    C6 C5 C4 . . 121.1(4) ?
    C6 C5 H5A . . 119.5 ?
    C4 C5 H5A . . 119.5 ?
    C5 C6 C7 . . 117.4(3) ?
    C5 C6 H6A . . 121.3 ?
    C7 C6 H6A . . 121.3 ?
    C2 C7 C6 . . 120.9(3) ?
    C2 C7 C8 . . 106.6(3) ?
    C6 C7 C8 . . 132.4(3) ?
    N2 C8 N1 . . 128.4(3) ?
    N2 C8 C7 . . 122.2(3) ?
    N1 C8 C7 . . 109.4(3) ?
    N2 C9 N3 . . 128.3(3) ?
    N2 C9 C10 . . 122.0(4) ?
    N3 C9 C10 . . 109.7(3) ?
    C15 C10 C11 . . 120.6(3) ?
    C15 C10 C9 . . 106.8(3) ?
    C11 C10 C9 . . 132.6(3) ?
    C12 C11 C10 . . 117.4(4) ?
    C12 C11 H11A . . 121.3 ?
    C10 C11 H11A . . 121.3 ?
    C11 C12 C13 . . 122.0(4) ?
    C11 C12 H12A . . 119.0 ?
    C13 C12 H12A . . 119.0 ?
    C14 C13 C12 . . 120.7(3) ?
    C14 C13 H13A . . 119.6 ?
    C12 C13 H13A . . 119.6 ?
    C15 C14 C13 . . 117.6(4) ?
    C15 C14 H14A . . 121.2 ?
    C13 C14 H14A . . 121.2 ?
    C14 C15 C10 . . 121.6(4) ?
    C14 C15 C16 . . 131.9(4) ?
    C10 C15 C16 . . 106.4(3) ?
    N4 C16 N3 . . 127.1(3) ?
    N4 C16 C15 . . 122.5(3) ?
    N3 C16 C15 . . 110.4(3) ?
    N4 C17 N5 . . 127.0(4) ?
    N4 C17 C18 . . 123.0(3) ?
    N5 C17 C18 . . 110.0(3) ?
    C19 C18 C23 . . 121.8(4) ?
    C19 C18 C17 . . 131.7(4) ?
    C23 C18 C17 . . 106.4(3) ?
    C18 C19 C20 . . 116.6(4) ?
    C18 C19 H19A . . 121.7 ?
    C20 C19 H19A . . 121.7 ?
    C21 C20 C19 . . 121.3(3) ?
    C21 C20 H20A . . 119.4 ?
    C19 C20 H20A . . 119.4 ?
    C22 C21 C20 . . 122.2(4) ?
    C22 C21 H21A . . 118.9 ?
    C20 C21 H21A . . 118.9 ?
    C21 C22 C23 . . 117.4(4) ?
    C21 C22 H22A . . 121.3 ?
    C23 C22 H22A . . 121.3 ?
    C22 C23 C18 . . 120.7(3) ?
    C22 C23 C24 . . 132.5(3) ?
    C18 C23 C24 . . 106.6(3) ?
    N6 C24 N5 . . 127.2(3) ?
    N6 C24 C23 . . 122.2(3) ?
    N5 C24 C23 . . 110.6(3) ?
    N6 C25 N7 . . 127.7(3) ?
    N6 C25 C26 . . 122.0(3) ?
    N7 C25 C26 . . 110.2(3) ?
    C27 C26 C31 . . 121.9(3) ?
    C27 C26 C25 . . 131.9(3) ?
    C31 C26 C25 . . 106.2(3) ?
    C28 C27 C26 . . 116.8(4) ?
    C28 C27 H27A . . 121.6 ?
    C26 C27 H27A . . 121.6 ?
    C27 C28 C29 . . 121.3(4) ?
    C27 C28 H28A . . 119.3 ?
    C29 C28 H28A . . 119.3 ?
    C30 C29 C28 . . 121.9(3) ?
    C30 C29 H29A . . 119.1 ?
    C28 C29 H29A . . 119.1 ?
    C29 C30 C31 . . 116.9(4) ?
    C29 C30 H30A . . 121.5 ?
    C31 C30 H30A . . 121.5 ?
    C26 C31 C30 . . 121.1(3) ?
    C26 C31 C32 . . 107.0(3) ?
    C30 C31 C32 . . 131.8(4) ?
    N8 C32 N7 . . 128.4(3) ?
    N8 C32 C31 . . 121.9(3) ?
    N7 C32 C31 . . 109.7(3) ?
    O1 C33 C34 . . 120.0(4) ?
    O1 C33 C38 . . 120.4(3) ?
    C34 C33 C38 . . 119.5(3) ?
    C33 C34 C35 . . 121.0(4) ?
    C33 C34 H34A . . 119.5 ?
    C35 C34 H34A . . 119.5 ?
    C36 C35 C34 . . 118.5(4) ?
    C36 C35 C39 . . 121.3(4) ?
    C34 C35 C39 . . 120.1(4) ?
    C37 C36 C35 . . 120.1(4) ?
    C37 C36 H36A . . 120.0 ?
    C35 C36 H36A . . 120.0 ?
    C36 C37 C38 . . 122.3(4) ?
    C36 C37 H37A . . 118.8 ?
    C38 C37 H37A . . 118.8 ?
    C37 C38 C33 . . 118.6(4) ?
    C37 C38 H38A . . 120.7 ?
    C33 C38 H38A . . 120.7 ?
    C35 C39 H39A . . 109.5 ?
    C35 C39 H39B . . 109.5 ?
    H39A C39 H39B . . 109.5 ?
    C35 C39 H39C . . 109.5 ?
    H39A C39 H39C . . 109.5 ?
    H39B C39 H39C . . 109.5 ?
    O2 C40 C41 . . 120.7(4) ?
    O2 C40 C45 . . 120.1(3) ?
    C41 C40 C45 . . 119.2(3) ?
    C42 C41 C40 . . 121.7(4) ?
    C42 C41 H41A . . 119.2 ?
    C40 C41 H41A . . 119.2 ?
    C41 C42 C43 . . 118.5(4) ?
    C41 C42 C46 . . 122.0(4) ?
    C43 C42 C46 . . 119.5(4) ?
    C44 C43 C42 . . 119.9(3) ?
    C44 C43 H43A . . 120.0 ?
    C42 C43 H43A . . 120.0 ?
    C45 C44 C43 . . 121.3(4) ?
    C45 C44 H44A . . 119.4 ?
    C43 C44 H44A . . 119.4 ?
    C44 C45 C40 . . 119.2(4) ?
    C44 C45 H45A . . 120.4 ?
    C40 C45 H45A . . 120.4 ?
    C42 C46 H46A . . 109.5 ?
    C42 C46 H46B . . 109.5 ?
    H46A C46 H46B . . 109.5 ?
    C42 C46 H46C . . 109.5 ?
    H46A C46 H46C . . 109.5 ?
    H46B C46 H46C . . 109.5 ?
_iucr_refine_instructions_details
;
TITL cu_d12313_0m in P2(1)
CELL 1.54178 10.2566 16.5665 11.5120 90.000 115.860 90.000
ZERR 2.00 0.0004 0.0008 0.0005 0.000 0.003 0.000
LATT -1
SYMM -x, y+1/2, -z
SFAC C H N O SI
UNIT 92 60 16 4 2
TEMP -126.110
SIZE 0.030 0.080 0.270
ACTA
L.S. 4
BOND $H
FMAP 2
PLAN 20
WGHT    0.053500    0.607800
FVAR       0.16873
SI1   5    0.258753    0.478296    0.258681    11.00000    0.02590    0.02626 =
         0.02589    0.00077    0.01429   -0.00013
O1    4    0.288380    0.395806    0.182385    11.00000    0.03187    0.02913 =
         0.02958   -0.00256    0.01667   -0.00038
O2    4    0.230126    0.561596    0.336499    11.00000    0.02321    0.03131 =
         0.02634   -0.00460    0.01174   -0.00272
N1    3    0.440015    0.520781    0.275307    11.00000    0.02302    0.02671 =
         0.02469   -0.00112    0.01414   -0.00331
N2    3    0.356870    0.598012    0.076348    11.00000    0.03209    0.02517 =
         0.02955    0.00107    0.01536   -0.00070
N3    3    0.157930    0.534035    0.099520    11.00000    0.02935    0.02772 =
         0.02959   -0.00443    0.01811   -0.00066
N4    3   -0.089143    0.490341    0.037213    11.00000    0.02747    0.03168 =
         0.02475   -0.00170    0.01245    0.00065
N5    3    0.078751    0.435017    0.243180    11.00000    0.02986    0.02586 =
         0.02538    0.00008    0.01364    0.00064
N6    3    0.159018    0.357785    0.441458    11.00000    0.03286    0.02877 =
         0.03022   -0.00036    0.01863   -0.00110
N7    3    0.359951    0.422010    0.418763    11.00000    0.02957    0.02605 =
         0.02644    0.00475    0.01660    0.00067
N8    3    0.607777    0.464999    0.480806    11.00000    0.02713    0.02895 =
         0.03199    0.00156    0.01725   -0.00088
C1    1    0.573327    0.506924    0.372936    11.00000    0.03301    0.02739 =
         0.02529   -0.00531    0.01766   -0.00246
C2    1    0.684597    0.546253    0.345347    11.00000    0.03384    0.02427 =
         0.03593   -0.00170    0.02304   -0.00135
C3    1    0.834591    0.547462    0.411854    11.00000    0.03057    0.03582 =
         0.03375   -0.00243    0.01670   -0.00271
AFIX  43
H3A   2    0.883515    0.521843    0.493414    11.00000   -1.20000
AFIX   0
C4    1    0.909222    0.586949    0.355454    11.00000    0.02914    0.04080 =
         0.04293   -0.00794    0.01770   -0.00247
AFIX  43
H4A   2    1.012035    0.588660    0.398486    11.00000   -1.20000
AFIX   0
C5    1    0.836014    0.625401    0.233911    11.00000    0.04007    0.03192 =
         0.04299    0.00262    0.02840   -0.00358
AFIX  43
H5A   2    0.890630    0.651994    0.196585    11.00000   -1.20000
AFIX   0
C6    1    0.687086    0.624834    0.169097    11.00000    0.03331    0.03057 =
         0.03688    0.00267    0.02176   -0.00152
AFIX  43
H6A   2    0.637642    0.651276    0.088315    11.00000   -1.20000
AFIX   0
C7    1    0.611659    0.583903    0.226725    11.00000    0.03128    0.02452 =
         0.02806   -0.00126    0.01621   -0.00099
C8    1    0.457624    0.568795    0.185466    11.00000    0.03077    0.02296 =
         0.03265   -0.00706    0.02057   -0.00134
C9    1    0.220569    0.580236    0.037492    11.00000    0.03333    0.02553 =
         0.03336   -0.00396    0.02213    0.00057
C10   1    0.110136    0.606573   -0.086707    11.00000    0.03262    0.02562 =
         0.02455    0.00106    0.01205    0.00148
C11   1    0.115798    0.653665   -0.185639    11.00000    0.03543    0.03535 =
         0.03778    0.00327    0.02163   -0.00087
AFIX  43
H11A  2    0.203506    0.678269   -0.176288    11.00000   -1.20000
AFIX   0
C12   1   -0.010427    0.662851   -0.296643    11.00000    0.04157    0.03421 =
         0.03027    0.00799    0.01769    0.00052
AFIX  43
H12A  2   -0.009020    0.693773   -0.365584    11.00000   -1.20000
AFIX   0
C13   1   -0.140856    0.628042   -0.311136    11.00000    0.03982    0.03547 =
         0.02953    0.00398    0.01499    0.00909
AFIX  43
H13A  2   -0.225838    0.635310   -0.389532    11.00000   -1.20000
AFIX   0
C14   1   -0.147487    0.582919   -0.212058    11.00000    0.02989    0.02631 =
         0.03454   -0.00142    0.01451    0.00328
AFIX  43
H14A  2   -0.236122    0.560059   -0.220465    11.00000   -1.20000
AFIX   0
C15   1   -0.020205    0.572482   -0.100614    11.00000    0.03630    0.02584 =
         0.02786   -0.00266    0.01728    0.00448
C16   1    0.011462    0.528990    0.016682    11.00000    0.02495    0.03043 =
         0.02966   -0.00112    0.01384    0.00284
C17   1   -0.058250    0.448874    0.143207    11.00000    0.02369    0.02624 =
         0.02972   -0.00178    0.01136    0.00307
C18   1   -0.167235    0.409652    0.171017    11.00000    0.02805    0.02744 =
         0.03049   -0.00638    0.01548   -0.00111
C19   1   -0.317253    0.408756    0.105225    11.00000    0.02744    0.02866 =
         0.03536   -0.00804    0.01454   -0.00083
AFIX  43
H19A  2   -0.367231    0.435392    0.024688    11.00000   -1.20000
AFIX   0
C20   1   -0.391246    0.366559    0.163646    11.00000    0.02952    0.03334 =
         0.04028   -0.00830    0.01952   -0.00438
AFIX  43
H20A  2   -0.493907    0.363013    0.120651    11.00000   -1.20000
AFIX   0
C21   1   -0.317737    0.329937    0.282756    11.00000    0.03544    0.03273 =
         0.04975   -0.01154    0.02993   -0.00739
AFIX  43
H21A  2   -0.371748    0.303202    0.320544    11.00000   -1.20000
AFIX   0
C22   1   -0.168911    0.330977    0.348280    11.00000    0.03734    0.02561 =
         0.03438   -0.00478    0.02043   -0.00463
AFIX  43
H22A  2   -0.119761    0.305419    0.429866    11.00000   -1.20000
AFIX   0
C23   1   -0.093306    0.370919    0.290351    11.00000    0.02807    0.02621 =
         0.03178   -0.00495    0.01775   -0.00109
C24   1    0.057988    0.386924    0.331922    11.00000    0.03407    0.02129 =
         0.02883    0.00147    0.01775    0.00132
C25   1    0.298168    0.374604    0.480550    11.00000    0.02508    0.02361 =
         0.02750    0.00268    0.01275    0.00059
C26   1    0.408119    0.348518    0.605476    11.00000    0.03521    0.02388 =
         0.03260    0.00190    0.02053    0.00263
C27   1    0.400065    0.301917    0.702098    11.00000    0.03726    0.02569 =
         0.03263    0.00586    0.01609    0.00240
AFIX  43
H27A  2    0.311407    0.278504    0.692595    11.00000   -1.20000
AFIX   0
C28   1    0.527400    0.291136    0.813082    11.00000    0.04258    0.02994 =
         0.03520    0.00205    0.01881    0.00470
AFIX  43
H28A  2    0.526437    0.259454    0.881486    11.00000   -1.20000
AFIX   0
C29   1    0.657036    0.325811    0.826558    11.00000    0.03347    0.03412 =
         0.02876    0.00002    0.00994    0.00136
AFIX  43
H29A  2    0.742073    0.317852    0.904668    11.00000   -1.20000
AFIX   0
C30   1    0.665409    0.371269    0.729924    11.00000    0.03360    0.03512 =
         0.02785    0.00052    0.01385    0.00020
AFIX  43
H30A  2    0.754438    0.393942    0.739015    11.00000   -1.20000
AFIX   0
C31   1    0.537527    0.382471    0.618377    11.00000    0.02646    0.03042 =
         0.02653    0.00209    0.01348    0.00188
C32   1    0.505763    0.427269    0.500120    11.00000    0.03099    0.02195 =
         0.02700   -0.00088    0.01615   -0.00045
C33   1    0.197535    0.362467    0.064916    11.00000    0.02575    0.02845 =
         0.02662   -0.00169    0.01143    0.00101
C34   1    0.191646    0.394898   -0.048529    11.00000    0.03829    0.03255 =
         0.03779   -0.00015    0.02450    0.00463
AFIX  43
H34A  2    0.253819    0.438450   -0.044299    11.00000   -1.20000
AFIX   0
C35   1    0.094732    0.364125   -0.169892    11.00000    0.04520    0.03286 =
         0.03273   -0.00196    0.01720    0.01086
C36   1    0.009517    0.299075   -0.173483    11.00000    0.03991    0.03680 =
         0.04168   -0.00983    0.01276    0.00571
AFIX  43
H36A  2   -0.056847    0.277441   -0.254135    11.00000   -1.20000
AFIX   0
C37   1    0.020375    0.265370   -0.060387    11.00000    0.03799    0.03333 =
         0.05053   -0.00565    0.01880    0.00080
AFIX  43
H37A  2   -0.037256    0.219531   -0.064795    11.00000   -1.20000
AFIX   0
C38   1    0.111875    0.295740    0.059055    11.00000    0.03447    0.02407 =
         0.04411    0.00156    0.02486    0.00342
AFIX  43
H38A  2    0.116531    0.271767    0.135736    11.00000   -1.20000
AFIX   0
C39   1    0.080075    0.404921   -0.291448    11.00000    0.07489    0.05377 =
         0.02846    0.00338    0.02453    0.01575
AFIX 137
H39A  2    0.062659    0.364233   -0.358411    11.00000   -1.50000
H39B  2    0.169460    0.434379   -0.274441    11.00000   -1.50000
H39C  2   -0.001461    0.442781   -0.320837    11.00000   -1.50000
AFIX   0
C40   1    0.322968    0.594938    0.451627    11.00000    0.02394    0.02890 =
         0.03142    0.00098    0.01379    0.00670
C41   1    0.332159    0.564360    0.567498    11.00000    0.03846    0.02435 =
         0.03092   -0.00130    0.01858   -0.00263
AFIX  43
H41A  2    0.270119    0.521295    0.565643    11.00000   -1.20000
AFIX   0
C42   1    0.429183    0.595021    0.685153    11.00000    0.04055    0.04134 =
         0.03297    0.00233    0.01813    0.01396
C43   1    0.513755    0.661509    0.686171    11.00000    0.03894    0.03360 =
         0.03553   -0.00790    0.01152    0.00600
AFIX  43
H43A  2    0.581436    0.683598    0.765907    11.00000   -1.20000
AFIX   0
C44   1    0.498667    0.695218    0.570422    11.00000    0.03685    0.02440 =
         0.04633   -0.00393    0.02158   -0.00206
AFIX  43
H44A  2    0.553238    0.741885    0.571990    11.00000   -1.20000
AFIX   0
C45   1    0.406291    0.662319    0.453721    11.00000    0.03799    0.02908 =
         0.03309   -0.00012    0.01487   -0.00270
AFIX  43
H45A  2    0.399081    0.685054    0.375380    11.00000   -1.20000
AFIX   0
C46   1    0.450801    0.556907    0.810761    11.00000    0.06759    0.05459 =
         0.03365    0.00426    0.02368    0.01322
AFIX 137
H46A  2    0.424920    0.499600    0.796789    11.00000   -1.50000
H46B  2    0.389043    0.584031    0.843960    11.00000   -1.50000
H46C  2    0.552536    0.562237    0.873434    11.00000   -1.50000
HKLF 4
REM  cu_d12313_0m in P2(1)
REM R1 =  0.0439 for   4909 Fo > 4sig(Fo)  and  0.0515 for all   5548 data
REM    516 parameters refined using      1 restraints
END
WGHT      0.0532      0.6159
REM Highest difference peak  0.198,  deepest hole -0.437,  1-sigma level  0.049
Q1    1   0.7125  0.4623  0.5181  11.00000  0.05    0.20
Q2    1   0.3719  0.4925  0.2973  11.00000  0.05    0.17
Q3    1   0.1551  0.4739  0.2653  11.00000  0.05    0.16
Q4    1   0.6411  0.5453  0.3674  11.00000  0.05    0.16
Q5    1  -0.5437  0.4730 -0.0105  11.00000  0.05    0.16
Q6    1   0.4848  0.5866  0.8985  11.00000  0.05    0.15
Q7    1   0.1842  0.3638 -0.1177  11.00000  0.05    0.15
Q8    1  -0.2384  0.4135  0.1474  11.00000  0.05    0.15
Q9    1   0.1510  0.3974 -0.3179  11.00000  0.05    0.14
Q10   1  -0.0671  0.4099 -0.3572  11.00000  0.05    0.14
Q11   1  -0.2899  0.5611 -0.1823  11.00000  0.05    0.14
Q12   1   0.1787  0.5006  0.1367  11.00000  0.05    0.14
Q13   1   0.6597  0.8050  0.6902  11.00000  0.05    0.14
Q14   1   0.1041  0.3611  0.4804  11.00000  0.05    0.14
Q15   1   0.5756  0.7785  0.7846  11.00000  0.05    0.14
Q16   1   0.2063  0.5324  0.4311  11.00000  0.05    0.14
Q17   1   0.6878  0.5081  0.8757  11.00000  0.05    0.14
Q18   1  -0.1914  0.4818 -0.0982  11.00000  0.05    0.14
Q19   1   0.2678  0.5478  0.7778  11.00000  0.05    0.14
Q20   1   0.3159  0.2779  0.0612  11.00000  0.05    0.13
;
data_3IP2-SiPc
_audit_creation_method     SHELXL-2013
_database_code_depnum_ccdc_archive     'CCDC 1484188'
_chemical_name_systematic
;
Bis(2-<i>sec</i>-butylphenoxy)(phthalocyanine)silicon
;
_chemical_name_common     ?
_chemical_formula_moiety     'C44 H24 I2 N8 O2 Si'
_chemical_formula_sum     'C44 H24 I2 N8 O2 Si'
_chemical_formula_iupac     'C44 H24 I2 N8 O2 Si'
_chemical_formula_weight     978.60
_chemical_melting_point     ?
_shelx_space_group_comment
;
The symmetry employed for this shelxl refinement is uniquely defined
by the following loop, which should always be used as a source of
symmetry information in preference to the above space-group names.
They are only intended as comments.
;
_space_group_crystal_system     monoclinic
_space_group_name_H-M_alt     'P 21/c'
_space_group_name_Hall     '-P 2ybc'
loop_
    _space_group_symop_operation_xyz
    'x, y, z'
    '-x, y+1/2, -z+1/2'
    '-x, -y, -z'
    'x, -y-1/2, z-1/2'
_cell_length_a     12.6431(6)
_cell_length_b     19.5870(10)
_cell_length_c     7.5403(4)
_cell_angle_alpha     90
_cell_angle_beta     103.2220(10)
_cell_angle_gamma     90
_cell_volume     1817.78(16)
_cell_formula_units_Z     2
_cell_measurement_reflns_used     9148
_cell_measurement_theta_min     2.66
_cell_measurement_theta_max     27.47
_cell_measurement_temperature     147(2)
_exptl_crystal_description     plate
_exptl_crystal_colour     blue
_exptl_crystal_size_max     0.400
_exptl_crystal_size_mid     0.220
_exptl_crystal_size_min     0.040
_exptl_crystal_density_diffrn     1.788
_exptl_crystal_density_meas     ?
_exptl_crystal_density_method     'not measured'
_exptl_crystal_F_000     960
_exptl_absorpt_coefficient_mu     1.817
_exptl_absorpt_correction_type     multi-scan
_exptl_absorpt_process_details
;
(SADABS; Bruker, 2011)
;
_shelx_estimated_absorpt_T_min     0.530
_shelx_estimated_absorpt_T_max     0.931
_exptl_absorpt_correction_T_min     0.6348
_exptl_absorpt_correction_T_max     0.7456
_exptl_special_details     ?
_diffrn_ambient_temperature     147(2)
_diffrn_radiation_type     MoK\a
_diffrn_radiation_wavelength     0.71073
_diffrn_measurement_device_type     'Bruker Kappa APEX DUO CCD'
_diffrn_measurement_method     '\f and \w scans'
_diffrn_detector_area_resol_mean     ?
_diffrn_reflns_number     31089
_diffrn_reflns_av_R_equivalents     0.0240
_diffrn_reflns_theta_min     1.655
_diffrn_reflns_theta_max     27.494
_diffrn_reflns_theta_full     25.242
_diffrn_measured_fraction_theta_max     0.989
_diffrn_measured_fraction_theta_full     0.993
_diffrn_reflns_limit_h_min     -16
_diffrn_reflns_limit_h_max     16
_diffrn_reflns_limit_k_min     -25
_diffrn_reflns_limit_k_max     25
_diffrn_reflns_limit_l_min     -9
_diffrn_reflns_limit_l_max     7
_refine_special_details     ?
_reflns_number_total     4119
_reflns_number_gt     3721
_reflns_threshold_expression     'I > 2\s(I)'
_refine_ls_structure_factor_coef     Fsqd
_refine_ls_matrix_type     full
_refine_ls_R_factor_all     0.0408
_refine_ls_R_factor_gt     0.0365
_refine_ls_wR_factor_gt     0.0969
_refine_ls_wR_factor_ref     0.1011
_refine_ls_goodness_of_fit_ref     1.066
_refine_ls_restrained_S_all     1.066
_refine_ls_number_reflns     4119
_refine_ls_number_parameters     259
_refine_ls_number_restraints     0
_refine_ls_hydrogen_treatment     constr
_refine_ls_weighting_scheme     calc
_refine_ls_weighting_details
              'w=1/[\s^2^(Fo^2^)+(0.0505P)^2^+4.7192P] where P=(Fo^2^+2Fc^2^)/3'
_atom_sites_solution_hydrogens     geom
_atom_sites_solution_primary     ?
_atom_sites_solution_secondary     ?
_refine_ls_shift/su_max     0.000
_refine_ls_shift/su_mean     0.000
_refine_diff_density_max     2.252
_refine_diff_density_min     -1.332
_refine_ls_extinction_method     none
_refine_ls_extinction_coef     .
loop_
    _atom_type_symbol
    _atom_type_description
    _atom_type_scat_dispersion_real
    _atom_type_scat_dispersion_imag
    _atom_type_scat_source
    'C' 'C' 0.0033 0.0016
                         'International Tables Vol C Tables 4.2.6.8 and 6.1.1.4'
    'H' 'H' 0.0000 0.0000
                         'International Tables Vol C Tables 4.2.6.8 and 6.1.1.4'
    'O' 'O' 0.0106 0.0060
                         'International Tables Vol C Tables 4.2.6.8 and 6.1.1.4'
    'N' 'N' 0.0061 0.0033
                         'International Tables Vol C Tables 4.2.6.8 and 6.1.1.4'
    'Si' 'Si' 0.0817 0.0704
                         'International Tables Vol C Tables 4.2.6.8 and 6.1.1.4'
    'I' 'I' -0.4742 1.8119
                         'International Tables Vol C Tables 4.2.6.8 and 6.1.1.4'
_computing_data_collection
;
APEX2 (Bruker, 2011)
;
_computing_cell_refinement
;
SAINT (Bruker, 2011)
;
_computing_data_reduction
;
SAINT (Bruker, 2011)
;
_computing_structure_solution
;
SHELXS97 (Sheldrick, 2008)
;
_computing_structure_refinement
;
SHELXL2013 (Sheldrick, 2015)
;
_computing_molecular_graphics
;
Mercury (Macrae et al., 2006)
;
_computing_publication_material
;
SHELXTL (Sheldrick, 2008)
;
loop_
    _atom_site_type_symbol
    _atom_site_label
    _atom_site_fract_x
    _atom_site_fract_y
    _atom_site_fract_z
    _atom_site_U_iso_or_equiv
    _atom_site_adp_type
    _atom_site_calc_flag
    _atom_site_occupancy
    _atom_site_disorder_assembly
    _atom_site_disorder_group
    I I1 0.58373(2) 0.18313(2) 0.00675(4) 0.03731(10) Uani d 1 . .
    Si Si1 1.0000 0.0000 0.0000 0.0150(2) Uani d 1 . .
    O O1 0.95195(16) 0.07333(10) -0.1198(3) 0.0179(4) Uani d 1 . .
    N N1 0.88930(19) 0.00288(12) 0.1341(3) 0.0169(4) Uani d 1 . .
    N N2 0.9741(2) 0.07375(12) 0.3918(3) 0.0193(5) Uani d 1 . .
    N N3 1.09243(18) 0.05331(12) 0.1863(3) 0.0165(4) Uani d 1 . .
    N N4 1.25478(19) 0.06065(12) 0.0671(3) 0.0195(5) Uani d 1 . .
    C C1 0.8921(2) 0.03894(14) 0.2930(4) 0.0176(5) Uani d 1 . .
    C C2 1.0663(2) 0.07947(14) 0.3410(4) 0.0179(5) Uani d 1 . .
    C C3 1.1573(2) 0.11803(14) 0.4453(4) 0.0201(5) Uani d 1 . .
    C C4 1.1716(3) 0.15271(16) 0.6108(4) 0.0254(6) Uani d 1 . .
    H H4A 1.1165 0.1537 0.6778 0.031 Uiso calc 1 . .
    C C5 1.2702(3) 0.18575(16) 0.6727(5) 0.0298(7) Uani d 1 . .
    H H5A 1.2828 0.2102 0.7843 0.036 Uiso calc 1 . .
    C C6 1.3518(3) 0.18382(16) 0.5743(5) 0.0293(7) Uani d 1 . .
    H H6A 1.4180 0.2074 0.6208 0.035 Uiso calc 1 . .
    C C7 1.3387(3) 0.14851(15) 0.4112(4) 0.0248(6) Uani d 1 . .
    H H7A 1.3945 0.1468 0.3455 0.030 Uiso calc 1 . .
    C C8 1.2387(2) 0.11562(14) 0.3486(4) 0.0196(5) Uani d 1 . .
    C C9 1.1969(2) 0.07466(14) 0.1873(4) 0.0180(5) Uani d 1 . .
    C C10 1.2146(2) 0.02365(14) -0.0789(4) 0.0179(5) Uani d 1 . .
    C C11 1.2804(2) 0.00286(14) -0.2035(4) 0.0199(5) Uani d 1 . .
    C C12 1.3895(2) 0.01224(16) -0.2023(4) 0.0238(6) Uani d 1 . .
    H H12A 1.4349 0.0400 -0.1130 0.029 Uiso calc 1 . .
    C C13 1.4293(3) -0.02018(18) -0.3354(5) 0.0289(7) Uani d 1 . .
    H H13A 1.5042 -0.0163 -0.3348 0.035 Uiso calc 1 . .
    C C14 1.3613(3) -0.05895(17) -0.4722(4) 0.0280(6) Uani d 1 . .
    H H14A 1.3911 -0.0802 -0.5630 0.034 Uiso calc 1 . .
    C C15 1.2519(3) -0.06679(15) -0.4774(4) 0.0227(6) Uani d 1 . .
    H H15A 1.2054 -0.0918 -0.5719 0.027 Uiso calc 1 . .
    C C16 1.2129(2) -0.03648(14) -0.3382(4) 0.0193(5) Uani d 1 . .
    C C17 0.9045(2) 0.12947(14) -0.0640(4) 0.0180(5) Uani d 1 . .
    C C18 0.7937(2) 0.12940(14) -0.0651(4) 0.0192(5) Uani d 1 . .
    H H18A 0.7506 0.0901 -0.1044 0.023 Uiso calc 1 . .
    C C19 0.7474(2) 0.18679(15) -0.0088(4) 0.0223(6) Uani d 1 . .
    C C20 0.8061(3) 0.24578(17) 0.0427(5) 0.0317(7) Uani d 1 . .
    H H20A 0.7728 0.2848 0.0816 0.038 Uiso calc 1 . .
    C C21 0.9147(3) 0.24686(17) 0.0365(5) 0.0342(7) Uani d 1 . .
    H H21A 0.9555 0.2876 0.0667 0.041 Uiso calc 1 . .
    C C22 0.9651(3) 0.18879(15) -0.0136(4) 0.0246(6) Uani d 1 . .
    H H22A 1.0402 0.1897 -0.0134 0.030 Uiso calc 1 . .
loop_
    _atom_site_aniso_label
    _atom_site_aniso_U_11
    _atom_site_aniso_U_22
    _atom_site_aniso_U_33
    _atom_site_aniso_U_12
    _atom_site_aniso_U_13
    _atom_site_aniso_U_23
    I1 0.02480(14) 0.04162(16) 0.04785(17) 0.00971(8) 0.01317(10) 0.00607(10)
    Si1 0.0145(5) 0.0154(5) 0.0134(5) 0.0021(4) -0.0001(4) -0.0025(4)
    O1 0.0204(9) 0.0172(9) 0.0149(9) 0.0057(7) 0.0016(7) -0.0005(7)
    N1 0.0174(11) 0.0157(11) 0.0159(10) 0.0014(8) 0.0000(8) -0.0015(8)
    N2 0.0215(12) 0.0198(11) 0.0155(11) 0.0030(9) 0.0016(9) -0.0022(8)
    N3 0.0158(10) 0.0175(11) 0.0145(10) 0.0018(8) 0.0000(8) -0.0026(8)
    N4 0.0190(11) 0.0189(11) 0.0196(11) -0.0014(9) 0.0021(9) -0.0002(9)
    C1 0.0211(13) 0.0153(12) 0.0157(12) 0.0043(10) 0.0029(10) 0.0002(9)
    C2 0.0209(13) 0.0153(12) 0.0149(12) 0.0025(10) -0.0014(10) -0.0026(9)
    C3 0.0229(14) 0.0169(13) 0.0170(13) 0.0025(10) -0.0025(10) -0.0008(10)
    C4 0.0295(15) 0.0222(14) 0.0205(14) 0.0033(12) -0.0026(11) -0.0052(11)
    C5 0.0363(18) 0.0219(15) 0.0243(15) -0.0023(12) -0.0074(13) -0.0073(11)
    C6 0.0322(17) 0.0227(15) 0.0266(16) -0.0081(12) -0.0065(13) -0.0014(11)
    C7 0.0247(15) 0.0194(14) 0.0261(15) -0.0028(11) -0.0027(11) 0.0008(11)
    C8 0.0218(13) 0.0153(12) 0.0180(13) 0.0010(10) -0.0031(10) -0.0012(10)
    C9 0.0165(12) 0.0166(12) 0.0180(13) 0.0004(10) -0.0024(10) -0.0012(10)
    C10 0.0185(13) 0.0162(12) 0.0182(12) 0.0010(10) 0.0028(10) 0.0016(10)
    C11 0.0231(14) 0.0175(13) 0.0189(13) 0.0009(10) 0.0043(11) 0.0027(10)
    C12 0.0231(14) 0.0264(15) 0.0219(14) -0.0049(11) 0.0053(11) 0.0017(11)
    C13 0.0243(15) 0.0351(17) 0.0305(16) -0.0032(13) 0.0128(12) 0.0025(13)
    C14 0.0333(17) 0.0305(16) 0.0246(15) 0.0005(13) 0.0159(13) -0.0009(12)
    C15 0.0280(15) 0.0212(14) 0.0199(13) -0.0016(11) 0.0078(11) -0.0007(10)
    C16 0.0222(13) 0.0170(13) 0.0183(13) 0.0009(10) 0.0040(10) 0.0025(10)
    C17 0.0222(13) 0.0165(12) 0.0144(12) 0.0024(10) 0.0021(10) -0.0007(9)
    C18 0.0217(13) 0.0182(13) 0.0159(12) -0.0006(10) 0.0008(10) 0.0027(10)
    C19 0.0200(14) 0.0256(15) 0.0217(14) 0.0035(11) 0.0054(11) 0.0039(10)
    C20 0.0393(19) 0.0215(15) 0.0365(18) 0.0048(13) 0.0132(14) -0.0069(13)
    C21 0.0388(19) 0.0211(15) 0.0426(19) -0.0084(13) 0.0092(15) -0.0101(13)
    C22 0.0216(15) 0.0233(15) 0.0282(16) -0.0027(11) 0.0041(12) -0.0017(11)
_geom_special_details
;
 All esds (except the esd in the dihedral angle between two l.s. planes)
 are estimated using the full covariance matrix.  The cell esds are taken
 into account individually in the estimation of esds in distances, angles
 and torsion angles; correlations between esds in cell parameters are only
 used when they are defined by crystal symmetry.  An approximate (isotropic)
 treatment of cell esds is used for estimating esds involving l.s. planes.
;
loop_
    _geom_bond_atom_site_label_1
    _geom_bond_atom_site_label_2
    _geom_bond_site_symmetry_2
    _geom_bond_distance
    _geom_bond_publ_flag
    I1 C19 . 2.100(3) ?
    Si1 O1 3_755 1.7314(19) ?
    Si1 O1 . 1.7314(19) ?
    Si1 N1 . 1.906(2) ?
    Si1 N1 3_755 1.906(2) ?
    Si1 N3 3_755 1.918(2) ?
    Si1 N3 . 1.918(2) ?
    O1 C17 . 1.364(3) ?
    N1 C1 . 1.385(3) ?
    N1 C10 3_755 1.385(4) ?
    N2 C2 . 1.313(4) ?
    N2 C1 . 1.319(4) ?
    N3 C2 . 1.381(3) ?
    N3 C9 . 1.384(4) ?
    N4 C9 . 1.317(4) ?
    N4 C10 . 1.319(4) ?
    C1 C16 3_755 1.444(4) ?
    C2 C3 . 1.449(4) ?
    C3 C8 . 1.392(4) ?
    C3 C4 . 1.396(4) ?
    C4 C5 . 1.388(5) ?
    C4 H4A . 0.9500 ?
    C5 C6 . 1.401(5) ?
    C5 H5A . 0.9500 ?
    C6 C7 . 1.388(4) ?
    C6 H6A . 0.9500 ?
    C7 C8 . 1.401(4) ?
    C7 H7A . 0.9500 ?
    C8 C9 . 1.452(4) ?
    C10 N1 3_755 1.385(4) ?
    C10 C11 . 1.449(4) ?
    C11 C12 . 1.389(4) ?
    C11 C16 . 1.399(4) ?
    C12 C13 . 1.376(4) ?
    C12 H12A . 0.9500 ?
    C13 C14 . 1.405(5) ?
    C13 H13A . 0.9500 ?
    C14 C15 . 1.383(4) ?
    C14 H14A . 0.9500 ?
    C15 C16 . 1.390(4) ?
    C15 H15A . 0.9500 ?
    C16 C1 3_755 1.444(4) ?
    C17 C22 . 1.396(4) ?
    C17 C18 . 1.399(4) ?
    C18 C19 . 1.378(4) ?
    C18 H18A . 0.9500 ?
    C19 C20 . 1.381(5) ?
    C20 C21 . 1.384(5) ?
    C20 H20A . 0.9500 ?
    C21 C22 . 1.397(5) ?
    C21 H21A . 0.9500 ?
    C22 H22A . 0.9500 ?
loop_
    _geom_angle_atom_site_label_1
    _geom_angle_atom_site_label_2
    _geom_angle_atom_site_label_3
    _geom_angle_site_symmetry_1
    _geom_angle_site_symmetry_3
    _geom_angle
    _geom_angle_publ_flag
    O1 Si1 O1 3_755 . 180.0 ?
    O1 Si1 N1 3_755 . 87.72(9) ?
    O1 Si1 N1 . . 92.28(9) ?
    O1 Si1 N1 3_755 3_755 92.28(9) ?
    O1 Si1 N1 . 3_755 87.72(9) ?
    N1 Si1 N1 . 3_755 180.0 ?
    O1 Si1 N3 3_755 3_755 90.74(9) ?
    O1 Si1 N3 . 3_755 89.26(9) ?
    N1 Si1 N3 . 3_755 90.37(10) ?
    N1 Si1 N3 3_755 3_755 89.63(10) ?
    O1 Si1 N3 3_755 . 89.26(9) ?
    O1 Si1 N3 . . 90.74(9) ?
    N1 Si1 N3 . . 89.63(10) ?
    N1 Si1 N3 3_755 . 90.37(10) ?
    N3 Si1 N3 3_755 . 180.0 ?
    C17 O1 Si1 . . 129.36(17) ?
    C1 N1 C10 . 3_755 106.6(2) ?
    C1 N1 Si1 . . 126.73(19) ?
    C10 N1 Si1 3_755 . 126.19(18) ?
    C2 N2 C1 . . 121.0(2) ?
    C2 N3 C9 . . 107.2(2) ?
    C2 N3 Si1 . . 126.65(19) ?
    C9 N3 Si1 . . 126.11(19) ?
    C9 N4 C10 . . 121.4(2) ?
    N2 C1 N1 . . 127.8(3) ?
    N2 C1 C16 . 3_755 122.0(2) ?
    N1 C1 C16 . 3_755 110.1(2) ?
    N2 C2 N3 . . 127.9(2) ?
    N2 C2 C3 . . 122.3(3) ?
    N3 C2 C3 . . 109.8(2) ?
    C8 C3 C4 . . 121.6(3) ?
    C8 C3 C2 . . 106.8(2) ?
    C4 C3 C2 . . 131.6(3) ?
    C5 C4 C3 . . 116.8(3) ?
    C5 C4 H4A . . 121.6 ?
    C3 C4 H4A . . 121.6 ?
    C4 C5 C6 . . 121.5(3) ?
    C4 C5 H5A . . 119.2 ?
    C6 C5 H5A . . 119.2 ?
    C7 C6 C5 . . 122.0(3) ?
    C7 C6 H6A . . 119.0 ?
    C5 C6 H6A . . 119.0 ?
    C6 C7 C8 . . 116.3(3) ?
    C6 C7 H7A . . 121.9 ?
    C8 C7 H7A . . 121.9 ?
    C3 C8 C7 . . 121.8(3) ?
    C3 C8 C9 . . 106.6(2) ?
    C7 C8 C9 . . 131.6(3) ?
    N4 C9 N3 . . 127.8(2) ?
    N4 C9 C8 . . 122.6(3) ?
    N3 C9 C8 . . 109.6(2) ?
    N4 C10 N1 . 3_755 127.9(3) ?
    N4 C10 C11 . . 121.8(3) ?
    N1 C10 C11 3_755 . 110.2(2) ?
    C12 C11 C16 . . 121.2(3) ?
    C12 C11 C10 . . 132.5(3) ?
    C16 C11 C10 . . 106.3(2) ?
    C13 C12 C11 . . 117.5(3) ?
    C13 C12 H12A . . 121.2 ?
    C11 C12 H12A . . 121.2 ?
    C12 C13 C14 . . 121.4(3) ?
    C12 C13 H13A . . 119.3 ?
    C14 C13 H13A . . 119.3 ?
    C15 C14 C13 . . 121.4(3) ?
    C15 C14 H14A . . 119.3 ?
    C13 C14 H14A . . 119.3 ?
    C14 C15 C16 . . 117.1(3) ?
    C14 C15 H15A . . 121.4 ?
    C16 C15 H15A . . 121.4 ?
    C15 C16 C11 . . 121.3(3) ?
    C15 C16 C1 . 3_755 131.9(3) ?
    C11 C16 C1 . 3_755 106.7(2) ?
    O1 C17 C22 . . 120.2(3) ?
    O1 C17 C18 . . 120.5(2) ?
    C22 C17 C18 . . 119.2(3) ?
    C19 C18 C17 . . 119.5(3) ?
    C19 C18 H18A . . 120.2 ?
    C17 C18 H18A . . 120.2 ?
    C18 C19 C20 . . 122.0(3) ?
    C18 C19 I1 . . 118.9(2) ?
    C20 C19 I1 . . 119.1(2) ?
    C19 C20 C21 . . 118.5(3) ?
    C19 C20 H20A . . 120.7 ?
    C21 C20 H20A . . 120.7 ?
    C20 C21 C22 . . 120.9(3) ?
    C20 C21 H21A . . 119.5 ?
    C22 C21 H21A . . 119.5 ?
    C17 C22 C21 . . 119.7(3) ?
    C17 C22 H22A . . 120.1 ?
    C21 C22 H22A . . 120.1 ?
loop_
    _geom_torsion_atom_site_label_1
    _geom_torsion_atom_site_label_2
    _geom_torsion_atom_site_label_3
    _geom_torsion_atom_site_label_4
    _geom_torsion_site_symmetry_1
    _geom_torsion_site_symmetry_2
    _geom_torsion_site_symmetry_3
    _geom_torsion_site_symmetry_4
    _geom_torsion
    _geom_torsion_publ_flag
    N1 Si1 O1 C17 . . . . 34.0(2) ?
    N1 Si1 O1 C17 3_755 . . . -146.0(2) ?
    N3 Si1 O1 C17 3_755 . . . 124.3(2) ?
    N3 Si1 O1 C17 . . . . -55.7(2) ?
    C2 N2 C1 N1 . . . . 2.3(4) ?
    C2 N2 C1 C16 . . . 3_755 -174.9(3) ?
    C10 N1 C1 N2 3_755 . . . -178.7(3) ?
    Si1 N1 C1 N2 . . . . -6.1(4) ?
    C10 N1 C1 C16 3_755 . . 3_755 -1.2(3) ?
    Si1 N1 C1 C16 . . . 3_755 171.45(18) ?
    C1 N2 C2 N3 . . . . 1.0(4) ?
    C1 N2 C2 C3 . . . . 179.2(3) ?
    C9 N3 C2 N2 . . . . 177.7(3) ?
    Si1 N3 C2 N2 . . . . -0.4(4) ?
    C9 N3 C2 C3 . . . . -0.7(3) ?
    Si1 N3 C2 C3 . . . . -178.75(18) ?
    N2 C2 C3 C8 . . . . -177.5(3) ?
    N3 C2 C3 C8 . . . . 1.0(3) ?
    N2 C2 C3 C4 . . . . 2.8(5) ?
    N3 C2 C3 C4 . . . . -178.7(3) ?
    C8 C3 C4 C5 . . . . 1.2(4) ?
    C2 C3 C4 C5 . . . . -179.2(3) ?
    C3 C4 C5 C6 . . . . -0.5(5) ?
    C4 C5 C6 C7 . . . . -0.5(5) ?
    C5 C6 C7 C8 . . . . 0.9(5) ?
    C4 C3 C8 C7 . . . . -0.8(4) ?
    C2 C3 C8 C7 . . . . 179.5(3) ?
    C4 C3 C8 C9 . . . . 178.9(3) ?
    C2 C3 C8 C9 . . . . -0.8(3) ?
    C6 C7 C8 C3 . . . . -0.3(4) ?
    C6 C7 C8 C9 . . . . -179.9(3) ?
    C10 N4 C9 N3 . . . . 1.9(4) ?
    C10 N4 C9 C8 . . . . -179.6(3) ?
    C2 N3 C9 N4 . . . . 178.9(3) ?
    Si1 N3 C9 N4 . . . . -3.1(4) ?
    C2 N3 C9 C8 . . . . 0.2(3) ?
    Si1 N3 C9 C8 . . . . 178.24(18) ?
    C3 C8 C9 N4 . . . . -178.4(3) ?
    C7 C8 C9 N4 . . . . 1.3(5) ?
    C3 C8 C9 N3 . . . . 0.4(3) ?
    C7 C8 C9 N3 . . . . -179.9(3) ?
    C9 N4 C10 N1 . . . 3_755 3.0(4) ?
    C9 N4 C10 C11 . . . . -174.4(3) ?
    N4 C10 C11 C12 . . . . 2.4(5) ?
    N1 C10 C11 C12 3_755 . . . -175.4(3) ?
    N4 C10 C11 C16 . . . . 178.7(3) ?
    N1 C10 C11 C16 3_755 . . . 0.8(3) ?
    C16 C11 C12 C13 . . . . -1.8(4) ?
    C10 C11 C12 C13 . . . . 174.0(3) ?
    C11 C12 C13 C14 . . . . 2.7(5) ?
    C12 C13 C14 C15 . . . . -0.8(5) ?
    C13 C14 C15 C16 . . . . -2.0(5) ?
    C14 C15 C16 C11 . . . . 2.9(4) ?
    C14 C15 C16 C1 . . . 3_755 -174.1(3) ?
    C12 C11 C16 C15 . . . . -1.0(4) ?
    C10 C11 C16 C15 . . . . -177.7(3) ?
    C12 C11 C16 C1 . . . 3_755 176.7(3) ?
    C10 C11 C16 C1 . . . 3_755 -0.1(3) ?
    Si1 O1 C17 C22 . . . . 100.8(3) ?
    Si1 O1 C17 C18 . . . . -82.4(3) ?
    O1 C17 C18 C19 . . . . -179.8(2) ?
    C22 C17 C18 C19 . . . . -2.9(4) ?
    C17 C18 C19 C20 . . . . 2.5(4) ?
    C17 C18 C19 I1 . . . . -175.6(2) ?
    C18 C19 C20 C21 . . . . 0.2(5) ?
    I1 C19 C20 C21 . . . . 178.3(3) ?
    C19 C20 C21 C22 . . . . -2.6(6) ?
    O1 C17 C22 C21 . . . . 177.5(3) ?
    C18 C17 C22 C21 . . . . 0.6(5) ?
    C20 C21 C22 C17 . . . . 2.1(5) ?
_shelx_hkl_file
;
   0   0  -1   -0.98    0.05
   0   0  -2  893.52   21.74
   0   0  -3   -0.18    0.09
   0   0  -4   76.99    1.95
   0   0  -5   -0.30    0.12
   0   0   5   -0.04    0.05
   0   0  -6   90.74    2.29
   0   0   6   94.07    2.28
   0   0  -6   93.53    2.29
   0   0  -6   96.71    2.41
   0   0  -7   -0.12    0.08
   0   0  -7   -0.15    0.08
   0   0  -7   -0.12    0.18
   0   0  -8    3.94    0.22
   0   0  -8    3.80    0.22
   0   0  -8    3.75    0.33
   0   0  -9    0.15    0.11
   0   0  -9   -0.15    0.23
   0   0  -9    0.11    0.11
   0   1   0   -0.03    0.02
   0   1   0   -0.06    0.02
   0   1   0   -0.06    0.01
   0   1   0   -0.06    0.01
   0   1   0   -0.05    0.02
   0   1   0   -0.06    0.00
   0   1   0   -0.05    0.02
   0  -1   0   -0.06    0.01
   0  -1   0   -0.04    0.02
   0  -1   0   -0.05    0.01
   0  -1   0   -0.04    0.02
   0  -1   0   -0.06    0.00
   0  -1   0   -0.03    0.02
   0  -1   0   -0.06    0.01
   0   1  -1  126.20    3.45
   0   1   1  126.70    3.05
   0   1  -1  123.89    3.09
   0   1   1  128.66    3.05
   0  -1  -1  126.29    3.10
   0  -1   1  129.29    3.05
   0   1  -2    1.49    0.11
   0   1  -2    1.50    0.17
   0  -1  -2    1.35    0.12
   0   1  -3   57.36    1.46
   0  -1  -3   57.87    1.46
   0   1  -4    0.15    0.11
   0   1   4    0.35    0.05
   0  -1  -4    0.32    0.12
   0   1  -5   21.17    0.66
   0   1   5   22.12    0.55
   0  -1   5   21.61    0.55
   0  -1  -5   21.41    0.66
   0   1  -6    4.85    0.20
   0   1  -6    4.69    0.19
   0   1   6    5.16    0.19
   0   1  -6    5.86    0.34
   0  -1  -6    5.23    0.19
   0  -1  -6    5.02    0.34
   0  -1  -6    5.32    0.20
   0  -1   6    4.22    0.20
   0   1  -7    0.21    0.19
   0   1  -7    0.18    0.09
   0   1  -7    0.16    0.09
   0  -1  -7    0.13    0.09
   0  -1  -7   -0.10    0.17
   0  -1  -7    0.24    0.09
   0   1  -8    1.04    0.24
   0   1  -8    0.99    0.12
   0   1  -8    1.29    0.13
   0  -1  -8    0.92    0.24
   0  -1  -8    0.98    0.12
   0  -1  -8    0.97    0.12
   0   1  -9    4.47    0.26
   0   1  -9    4.31    0.38
   0   1  -9    4.71    0.26
   0  -1  -9    4.73    0.27
   0  -1  -9    4.30    0.38
   0  -1  -9    4.06    0.25
   0   2   0   40.62    1.02
   0   2   0   40.04    1.02
   0   2   0   36.92    0.96
   0   2   0   41.56    0.96
   0   2   0   40.61    0.96
   0   2   0   38.91    1.02
   0  -2   0   39.77    0.96
   0  -2   0   37.65    0.96
   0  -2   0   37.73    1.02
   0  -2   0   39.39    1.02
   0  -2   0   40.04    1.02
   0  -2   0   38.19    0.96
   0   2  -1   33.07    0.93
   0   2   1   34.03    0.81
   0   2  -1   33.03    0.87
   0   2  -1   34.19    0.81
   0   2  -1   32.73    0.83
   0   2  -1   32.43    0.82
   0   2  -1   32.88    0.82
   0  -2  -1   33.33    0.86
   0  -2  -1   33.70    0.82
   0  -2   1   33.41    0.82
   0  -2  -1   33.28    0.81
   0  -2  -1   33.67    0.82
   0  -2  -1   33.39    0.87
   0   2  -2  421.31   10.28
   0   2  -2  425.01   10.22
   0   2  -2  425.38   10.20
   0   2  -2  422.04   11.42
   0   2   2  433.25   10.13
   0  -2  -2  411.14   10.20
   0  -2   2  412.71   10.14
   0  -2  -2  420.22   10.36
   0  -2  -2  434.79   10.22
   0   2  -3    0.98    0.16
   0   2  -3    1.14    0.08
   0   2  -3    1.31    0.09
   0   2   3    0.83    0.06
   0   2  -3    0.70    0.11
   0  -2   3    1.14    0.10
   0  -2  -3    0.85    0.12
   0   2  -4  114.26    2.78
   0   2  -4  112.66    2.86
   0   2   4  116.71    2.77
   0   2  -4  111.08    2.79
   0  -2  -4  115.35    2.79
   0  -2   4  118.14    2.77
   0  -2  -4  116.88    2.87
   0   2   5   -0.18    0.06
   0   2  -5    0.19    0.06
   0   2  -5    0.08    0.06
   0   2  -5   -0.02    0.13
   0  -2  -5    0.08    0.06
   0  -2   5    0.18    0.06
   0  -2  -5   -0.04    0.06
   0  -2  -5   -0.09    0.13
   0   2  -6    3.04    0.17
   0   2  -6    3.87    0.31
   0   2  -6    3.29    0.17
   0   2   6    3.99    0.17
   0  -2  -6    3.75    0.17
   0  -2   6    3.06    0.17
   0  -2  -6    3.64    0.17
   0  -2  -6    3.57    0.32
   0   2  -7   10.49    0.48
   0   2  -7    9.29    0.32
   0   2  -7    9.99    0.32
   0  -2  -7    9.25    0.32
   0  -2  -7    9.26    0.46
   0  -2  -7    9.55    0.32
   0   2  -8    5.84    0.26
   0   2  -8    6.46    0.45
   0   2  -8    5.81    0.26
   0  -2  -8    5.11    0.43
   0  -2  -8    5.51    0.26
   0  -2  -8    6.11    0.27
   0   2  -9    1.11    0.14
   0   2  -9    0.92    0.14
   0   2  -9    1.15    0.28
   0  -2  -9    1.05    0.28
   0  -2  -9    1.24    0.15
   0  -2  -9    0.94    0.14
   0   3   0   -0.33    0.06
   0   3   0   -0.33    0.06
   0   3   0   -0.30    0.05
   0   3   0   -0.16    0.06
   0   3   0    0.04    0.07
   0  -3   0   -0.32    0.05
   0  -3   0   -0.11    0.06
   0  -3   0   -0.20    0.06
   0  -3   0   -0.21    0.06
   0  -3   0   -0.23    0.05
   0   3  -1  151.07    3.66
   0   3   1  154.21    3.63
   0   3  -1  152.74    3.68
   0   3  -1  147.82    3.65
   0   3  -1  154.10    3.87
   0   3  -1  150.52    3.87
   0   3  -1  157.01    4.11
   0  -3  -1  148.45    3.87
   0  -3  -1  147.66    3.65
   0  -3  -1  150.17    3.63
   0  -3   1  148.41    3.63
   0  -3  -1  147.08    3.66
   0  -3  -1  154.52    3.87
   0   3  -2  210.00    5.25
   0   3   2  217.58    5.16
   0   3  -2  214.19    5.21
   0   3  -2  218.21    5.15
   0   3  -2  212.39    5.86
   0   3  -2  212.14    5.50
   0   3  -2  214.70    5.20
   0  -3  -2  216.80    5.21
   0  -3   2  215.49    5.17
   0  -3  -2  218.35    5.20
   0  -3  -2  218.39    5.52
   0  -3  -2  218.85    5.51
   0   3  -3  396.28    9.44
   0   3  -3  384.70    9.44
   0   3  -3  395.90    9.49
   0   3   3  402.21    9.35
   0   3  -3  386.96   10.59
   0  -3   3  385.72    9.35
   0  -3  -3  386.73    9.43
   0  -3  -3  383.33    9.43
   0  -3  -3  397.30    9.50
   0   3  -4   21.72    0.64
   0   3  -4   20.49    0.57
   0   3   4   22.73    0.56
   0   3  -4   22.66    0.73
   0   3  -4   21.57    0.56
   0  -3  -4   21.57    0.57
   0  -3  -4   22.13    0.64
   0  -3   4   22.84    0.57
   0  -3  -4   21.71    0.56
   0   3   5   96.60    2.37
   0   3  -5   97.59    2.39
   0   3  -5   99.09    2.48
   0   3  -5   96.36    2.39
   0  -3  -5  100.19    2.49
   0  -3   5  100.25    2.38
   0  -3  -5   94.33    2.39
   0  -3  -5   98.39    2.39
   0   3   6    0.52    0.09
   0   3  -6    0.33    0.08
   0   3  -6    0.42    0.08
   0   3  -6    0.36    0.17
   0  -3  -6    0.22    0.17
   0  -3  -6    0.43    0.08
   0  -3  -6    0.32    0.08
   0  -3   6    0.36    0.09
   0   3  -7   24.66    0.70
   0   3  -7   27.21    0.84
   0   3  -7   26.22    0.70
   0  -3  -7   25.42    0.70
   0  -3  -7   27.55    0.84
   0  -3  -7   25.38    0.70
   0   3  -8    3.14    0.22
   0   3  -8    3.23    0.23
   0   3  -8    3.10    0.31
   0  -3  -8    4.00    0.33
   0  -3  -8    2.90    0.22
   0  -3  -8    3.47    0.22
   0   3  -9    1.77    0.30
   0   3  -9    1.41    0.15
   0   3  -9    1.47    0.16
   0  -3  -9    1.45    0.15
   0  -3  -9    1.31    0.15
   0   4   0   11.25    0.34
   0   4   0   10.68    0.36
   0   4   0   11.08    0.34
   0   4   0   11.24    0.34
   0   4   0   12.52    0.36
   0   4   0   11.39    0.37
   0  -4   0   10.72    0.34
   0  -4   0   10.62    0.34
   0  -4   0   11.16    0.36
   0   4  -1  183.79    4.49
   0   4  -1  187.11    4.51
   0   4  -1  191.93    4.49
   0   4  -1  194.34    4.75
   0   4  -1  174.62    4.75
   0   4   1  188.71    4.46
   0  -4  -1  184.39    4.49
   0  -4  -1  178.01    4.75
   0  -4  -1  191.37    4.75
   0  -4  -1  181.34    4.49
   0  -4  -1  187.34    4.73
   0  -4   1  191.29    4.46
   0  -4  -1  175.18    4.46
   0   4  -2   23.61    0.63
   0   4  -2   23.03    0.71
   0   4   2   23.55    0.60
   0   4  -2   23.36    0.63
   0   4  -2   23.26    0.62
   0   4  -2   23.36    0.61
   0  -4  -2   22.32    0.60
   0  -4   2   24.00    0.61
   0  -4  -2   23.82    0.63
   0  -4  -2   23.48    0.62
   0  -4  -2   23.15    0.64
   0  -4  -2   24.59    0.59
   0   4  -3    1.39    0.14
   0   4  -3    1.34    0.16
   0   4  -3    1.17    0.09
   0   4   3    1.41    0.12
   0   4  -3    1.37    0.14
   0  -4   3    1.34    0.11
   0  -4  -3    1.38    0.11
   0  -4  -3    1.57    0.13
   0   4   4   10.37    0.30
   0   4  -4    9.61    0.31
   0   4  -4   10.07    0.37
   0   4  -4   10.34    0.43
   0   4  -4   10.04    0.30
   0  -4  -4    9.93    0.31
   0  -4  -4   10.41    0.38
   0  -4   4   10.43    0.31
   0  -4  -4    9.89    0.29
   0   4   5    3.77    0.18
   0   4  -5    3.66    0.18
   0   4  -5    3.48    0.18
   0   4  -5    3.70    0.28
   0  -4  -5    3.78    0.17
   0  -4  -5    4.03    0.18
   0  -4   5    3.94    0.18
   0  -4  -5    4.05    0.29
   0   4   6    7.79    0.28
   0   4  -6    8.13    0.28
   0   4  -6    8.60    0.40
   0   4  -6    8.09    0.28
   0  -4   6    8.37    0.28
   0  -4  -6    7.63    0.28
   0  -4  -6    8.23    0.41
   0  -4  -6    8.13    0.28
   0   4  -7    3.96    0.22
   0   4  -7    3.86    0.22
   0   4  -7    4.52    0.37
   0  -4  -7    4.51    0.22
   0  -4  -7    4.50    0.38
   0  -4  -7    3.82    0.22
   0   4  -8    0.06    0.11
   0   4  -8    0.13    0.11
   0   4  -8    0.30    0.22
   0  -4  -8    0.24    0.11
   0  -4  -8    0.24    0.11
   0   4  -9    1.79    0.17
   0   4  -9    2.32    0.31
   0   4  -9    1.84    0.17
   0  -4  -9    1.90    0.17
   0  -4  -9    1.64    0.17
   0   5   0   -0.01    0.08
   0   5   0    0.11    0.09
   0   5   0   -0.09    0.08
   0   5   0   -0.08    0.08
   0   5   0    0.08    0.09
   0   5   0   -0.02    0.08
   0  -5   0    0.13    0.09
   0  -5   0   -0.01    0.07
   0  -5   0    0.00    0.08
   0  -5   0   -0.03    0.09
   0  -5   0   -0.08    0.07
   0  -5   0    0.05    0.08
   0   5  -1  561.93   13.81
   0   5  -1  558.45   13.03
   0   5  -1  520.61   13.78
   0   5   1  532.18   12.93
   0   5  -1  576.11   13.74
   0   5  -1  522.47   13.00
   0  -5   1  537.83   12.93
   0  -5  -1  532.93   13.70
   0  -5  -1  493.20   12.92
   0  -5  -1  545.62   13.00
   0  -5  -1  529.40   13.77
   0  -5  -1  523.47   13.81
   0  -5  -1  536.69   13.05
   0   5  -2    5.20    0.19
   0   5  -2    5.06    0.19
   0   5  -2    5.02    0.25
   0   5  -2    5.44    0.21
   0   5  -2    4.96    0.21
   0   5   2    5.09    0.19
   0  -5  -2    4.95    0.20
   0  -5   2    5.23    0.21
   0  -5  -2    4.94    0.19
   0  -5  -2    5.25    0.21
   0  -5  -2    5.14    0.20
   0  -5  -2    5.31    0.19
   0   5   3  245.11    5.77
   0   5  -3  240.39    6.13
   0   5  -3  239.32    5.82
   0   5  -3  244.67    5.81
   0   5  -3  239.07    5.87
   0   5  -3  238.22    6.56
   0  -5  -3  246.82    6.13
   0  -5  -3  240.86    5.82
   0  -5  -3  235.53    5.81
   0  -5   3  234.03    5.78
   0  -5  -3  238.93    6.13
   0   5  -4   11.45    0.33
   0   5  -4   10.99    0.46
   0   5  -4   10.74    0.34
   0   5   4   11.48    0.33
   0   5  -4   11.15    0.39
   0  -5  -4   10.91    0.34
   0  -5  -4   11.00    0.33
   0  -5   4   10.79    0.34
   0   5  -5  105.29    2.65
   0   5  -5  101.78    2.59
   0   5  -5  103.93    2.98
   0   5  -5  106.65    2.58
   0   5   5  106.71    2.56
   0  -5   5  104.23    2.57
   0  -5  -5  105.19    2.59
   0  -5  -5  106.21    2.58
   0   5  -6    4.73    0.23
   0   5   6    4.76    0.23
   0   5  -6    5.39    0.34
   0   5  -6    4.66    0.23
   0  -5  -6    4.39    0.22
   0  -5   6    4.63    0.23
   0  -5  -6    4.88    0.23
   0   5  -7   41.60    1.16
   0   5  -7   38.07    1.03
   0   5  -7   39.78    1.04
   0  -5  -7   38.65    1.03
   0  -5  -7   38.65    1.03
   0   5  -8    0.00    0.11
   0   5  -8    0.07    0.22
   0   5  -8    0.04    0.11
   0  -5  -8    0.09    0.11
   0  -5  -8   -0.13    0.11
   0   5  -9   14.23    0.50
   0   5  -9   14.44    0.50
   0   5  -9   15.90    0.68
   0  -5  -9   14.02    0.48
   0  -5  -9   14.08    0.49
   0   6   0  267.11    6.60
   0   6   0  274.41    7.04
   0   6   0  268.99    7.04
   0   6   0  280.13    6.65
   0   6   0  284.13    6.65
   0   6   0  265.49    7.01
   0  -6   0  287.84    7.01
   0  -6   0  265.28    7.04
   0  -6   0  271.56    6.65
   0  -6   0  280.27    7.04
   0  -6   0  277.16    6.60
   0  -6   0  271.77    6.65
   0   6  -1   14.26    0.42
   0   6  -1   15.40    0.46
   0   6  -1   14.91    0.43
   0   6  -1   14.89    0.45
   0   6  -1   15.05    0.45
   0   6   1   14.80    0.42
   0  -6  -1   13.90    0.42
   0  -6  -1   14.81    0.43
   0  -6   1   14.83    0.43
   0  -6  -1   14.71    0.46
   0  -6  -1   14.51    0.45
   0  -6  -1   13.73    0.45
   0  -6  -1   15.23    0.43
   0   6  -2  102.75    2.58
   0   6  -2  102.42    2.88
   0   6  -2  101.50    2.55
   0   6  -2  104.44    2.57
   0   6  -2  110.38    2.70
   0   6   2  108.20    2.54
   0  -6  -2  102.84    2.53
   0  -6  -2  106.87    2.70
   0  -6   2  102.32    2.55
   0  -6  -2  104.45    2.70
   0  -6  -2  101.02    2.55
   0  -6  -2  102.36    2.56
   0   6   3    0.45    0.09
   0   6  -3    0.44    0.08
   0   6  -3    0.48    0.11
   0   6  -3    0.54    0.07
   0   6  -3    0.58    0.10
   0   6  -3    0.47    0.15
   0   6  -3    0.49    0.08
   0  -6  -3    0.46    0.09
   0  -6  -3    0.82    0.07
   0  -6  -3    0.49    0.07
   0  -6  -3    0.59    0.08
   0  -6   3    0.54    0.10
   0  -6  -3    0.64    0.07
   0   6  -4   89.48    2.28
   0   6   4   95.58    2.26
   0   6  -4   91.88    2.61
   0   6  -4   92.28    2.33
   0   6  -4   96.52    2.28
   0  -6  -4   91.26    2.28
   0  -6   4   87.90    2.27
   0  -6  -4   93.00    2.27
   0   6  -5    3.24    0.20
   0   6   5    3.81    0.20
   0   6  -5    3.55    0.33
   0   6  -5    4.11    0.29
   0   6  -5    3.27    0.20
   0  -6  -5    3.55    0.21
   0  -6   5    3.55    0.21
   0  -6  -5    3.91    0.20
   0   6  -6   33.00    0.96
   0   6  -6   31.75    0.87
   0   6  -6   33.10    0.87
   0   6   6   32.32    0.86
   0  -6  -6   31.87    0.87
   0  -6  -6   32.75    0.88
   0  -6   6   33.29    0.87
   0   6  -7    6.62    0.30
   0   6  -7    6.04    0.30
   0   6  -7    7.32    0.43
   0  -6  -7    6.57    0.29
   0  -6  -7    6.85    0.29
   0   6  -8   10.23    0.54
   0   6  -8    9.67    0.39
   0   6  -8   10.66    0.40
   0  -6  -8   10.01    0.39
   0  -6  -8   10.87    0.39
   0   6  -9    0.32    0.14
   0   6  -9    0.18    0.14
   0   6  -9    0.00    0.24
   0  -6  -9    0.39    0.14
   0  -6  -9    0.03    0.12
   0   7   0   -0.06    0.09
   0   7   0    0.04    0.09
   0   7   0    0.01    0.08
   0   7   0   -0.01    0.09
   0   7   0   -0.02    0.08
   0  -7   0    0.10    0.09
   0  -7   0   -0.08    0.08
   0  -7   0    0.03    0.10
   0  -7   0   -0.12    0.09
   0  -7   0    0.05    0.09
   0  -7   0   -0.05    0.08
   0   7  -1    0.18    0.10
   0   7  -1    0.03    0.08
   0   7  -1    0.14    0.09
   0   7  -1    0.09    0.09
   0   7   1    0.18    0.09
   0   7   1    0.23    0.09
   0   7  -1    0.16    0.09
   0  -7  -1    0.09    0.10
   0  -7   1    0.00    0.09
   0  -7  -1    0.18    0.09
   0  -7  -1    0.17    0.10
   0  -7  -1    0.19    0.09
   0  -7  -1    0.20    0.09
   0  -7  -1    0.13    0.09
   0  -7   1   -0.03    0.10
   0   7  -2    5.61    0.29
   0   7  -2    5.64    0.25
   0   7  -2    5.78    0.23
   0   7  -2    5.56    0.25
   0   7  -2    5.10    0.22
   0   7   2    5.34    0.23
   0  -7  -2    5.07    0.24
   0  -7  -2    5.12    0.23
   0  -7  -2    5.50    0.23
   0  -7   2    5.29    0.24
   0  -7  -2    5.37    0.23
   0  -7  -2    5.34    0.24
   0   7  -3    0.29    0.11
   0   7  -3    0.22    0.14
   0   7  -3    0.30    0.08
   0   7  -3    0.28    0.08
   0   7  -3    0.23    0.09
   0   7   3    0.35    0.09
   0  -7   3    0.40    0.10
   0  -7  -3    0.32    0.09
   0  -7  -3    0.39    0.08
   0  -7  -3    0.19    0.08
   0  -7  -3    0.29    0.07
   0  -7  -3    0.20    0.07
   0   7   4    3.57    0.20
   0   7  -4    3.62    0.21
   0   7  -4    3.89    0.20
   0   7  -4    3.60    0.20
   0   7  -4    3.78    0.25
   0   7  -4    3.79    0.29
   0  -7  -4    3.71    0.20
   0  -7  -4    3.65    0.21
   0  -7   4    3.81    0.22
   0   7  -5    0.27    0.19
   0   7   5    0.23    0.10
   0   7  -5    0.13    0.09
   0   7  -5    0.20    0.10
   0   7  -5    0.41    0.15
   0  -7   5    0.11    0.10
   0  -7  -5    0.21    0.10
   0  -7  -5    0.18    0.10
   0   7  -6   -0.21    0.10
   0   7  -6    0.02    0.10
   0   7  -6    0.12    0.21
   0   7  -6   -0.05    0.16
   0   7   6    0.00    0.10
   0  -7  -6    0.04    0.10
   0  -7   6    0.17    0.12
   0  -7  -6    0.19    0.11
   0   7  -7   -0.19    0.18
   0   7  -7    0.16    0.12
   0   7  -7   -0.29    0.11
   0  -7  -7    0.07    0.11
   0  -7  -7    0.02    0.11
   0   7  -8    0.90    0.16
   0   7  -8    0.69    0.14
   0   7  -8    1.18    0.25
   0  -7  -8    0.64    0.14
   0  -7  -8    0.95    0.15
   0   7  -9   -0.12    0.14
   0   7  -9   -0.05    0.24
   0   7  -9    0.07    0.13
   0   7  -9   -0.13    0.14
   0  -7  -9    0.20    0.13
   0  -7  -9    0.00    0.13
   0   8   0  297.48    7.44
   0   8   0  314.06    7.94
   0   8   0  298.10    7.49
   0   8   0  321.42    7.94
   0  -8   0  314.99    7.94
   0  -8   0  307.08    7.44
   0  -8   0  303.63    7.50
   0  -8   0  320.06    7.94
   0  -8   0  302.57    7.90
   0   8  -1    0.04    0.10
   0   8  -1    0.13    0.11
   0   8   1    0.08    0.10
   0   8  -1    0.04    0.08
   0   8  -1   -0.09    0.10
   0   8   1    0.07    0.10
   0   8  -1    0.02    0.09
   0  -8  -1    0.06    0.09
   0  -8  -1   -0.13    0.09
   0  -8  -1   -0.01    0.09
   0  -8   1    0.01    0.11
   0  -8  -1    0.08    0.10
   0  -8   1    0.09    0.10
   0  -8  -1    0.13    0.10
   0  -8  -1    0.13    0.10
   0   8  -2  160.54    3.93
   0   8  -2  160.93    3.91
   0   8  -2  162.21    3.90
   0   8  -2  163.72    4.12
   0   8   2  154.91    3.87
   0   8  -2  160.76    4.39
   0  -8   2  158.32    3.88
   0  -8  -2  152.69    3.86
   0  -8  -2  158.43    3.91
   0  -8  -2  163.43    4.12
   0  -8  -2  161.46    3.90
   0  -8  -2  152.84    4.12
   0   8  -3    4.33    0.24
   0   8  -3    3.95    0.23
   0   8  -3    4.09    0.20
   0   8   3    4.17    0.22
   0   8  -3    3.82    0.28
   0   8  -3    4.10    0.21
   0  -8  -3    4.28    0.21
   0  -8  -3    4.14    0.22
   0  -8   3    3.98    0.23
   0  -8  -3    4.37    0.20
   0  -8  -3    4.11    0.22
   0  -8  -3    4.44    0.19
   0   8  -4   65.11    1.65
   0   8  -4   67.34    1.64
   0   8  -4   64.81    1.68
   0   8  -4   62.46    1.69
   0   8   4   64.73    1.63
   0   8  -4   64.05    1.89
   0  -8  -4   65.83    1.69
   0  -8  -4   66.36    1.69
   0  -8  -4   63.47    1.64
   0  -8  -4   63.67    1.65
   0  -8   4   65.22    1.64
   0   8  -5    1.14    0.14
   0   8  -5    1.23    0.23
   0   8   5    1.55    0.14
   0   8  -5    1.12    0.18
   0   8  -5    1.41    0.14
   0  -8  -5    1.53    0.15
   0  -8   5    1.32    0.15
   0  -8  -5    1.25    0.13
   0   8   6   42.17    1.09
   0   8  -6   40.54    1.09
   0   8  -6   41.83    1.17
   0   8  -6   38.98    1.10
   0   8  -6   41.48    1.33
   0   8  -6   41.44    1.10
   0  -8   6   41.59    1.10
   0  -8  -6   41.12    1.09
   0  -8  -6   40.28    1.10
   0   8  -7   -0.05    0.12
   0   8  -7   -0.13    0.11
   0   8  -7   -0.08    0.19
   0   8  -7   -0.04    0.12
   0  -8  -7    0.06    0.12
   0  -8  -7    0.05    0.12
   0   8  -8    9.53    0.41
   0   8  -8    9.33    0.40
   0   8  -8   10.87    0.55
   0   8  -8    9.64    0.41
   0  -8  -8   10.12    0.40
   0  -8  -8    9.45    0.41
   0   8  -9    0.17    0.14
   0   8  -9    0.20    0.26
   0   8  -9   -0.19    0.14
   0  -8  -9    0.18    0.15
   0  -8  -9    0.05    0.14
   0   9   0    0.17    0.11
   0   9   0    0.08    0.09
   0   9   0    0.09    0.10
   0   9   0    0.36    0.12
   0  -9   0    0.19    0.11
   0  -9   0   -0.01    0.10
   0  -9   0    0.02    0.14
   0   9   1   13.38    0.44
   0   9  -1   13.62    0.47
   0   9  -1   13.61    0.44
   0   9  -1   13.29    0.46
   0   9  -1   14.60    0.44
   0   9   1   13.55    0.47
   0  -9  -1   12.88    0.46
   0  -9  -1   13.36    0.47
   0  -9  -1   14.29    0.44
   0  -9   1   13.74    0.48
   0  -9  -1   13.24    0.47
   0  -9   1   13.77    0.45
   0  -9  -1   14.10    0.44
   0  -9  -1   13.75    0.44
   0   9  -2   18.22    0.57
   0   9   2   18.49    0.54
   0   9  -2   18.88    0.57
   0   9  -2   17.11    0.55
   0   9  -2   17.92    0.54
   0  -9  -2   19.15    0.55
   0  -9  -2   18.08    0.53
   0  -9  -2   19.17    0.57
   0  -9  -2   18.85    0.55
   0  -9  -2   18.06    0.57
   0  -9   2   18.34    0.56
   0   9  -3   28.17    0.78
   0   9  -3   29.44    0.80
   0   9   3   29.18    0.78
   0   9  -3   28.45    0.91
   0   9  -3   28.27    0.81
   0   9  -3   28.49    0.81
   0  -9   3   28.74    0.79
   0  -9  -3   28.84    0.76
   0  -9  -3   26.82    0.78
   0  -9  -3   29.33    0.79
   0  -9  -3   27.48    0.81
   0  -9  -3   29.45    0.81
   0   9  -4   -0.01    0.11
   0   9  -4    0.05    0.16
   0   9   4    0.09    0.10
   0   9  -4   -0.17    0.07
   0   9  -4    0.09    0.10
   0   9  -4    0.01    0.13
   0  -9  -4    0.12    0.08
   0  -9  -4    0.12    0.07
   0  -9  -4   -0.03    0.07
   0  -9  -4   -0.05    0.10
   0  -9   4   -0.03    0.11
   0  -9  -4    0.15    0.10
   0   9  -5    7.83    0.34
   0   9  -5    9.18    0.34
   0   9  -5    8.38    0.46
   0   9  -5    8.92    0.40
   0   9   5    8.47    0.34
   0  -9   5    8.53    0.35
   0  -9  -5    8.18    0.33
   0  -9  -5    8.69    0.35
   0   9   6   14.73    0.48
   0   9  -6   14.14    0.64
   0   9  -6   12.73    0.48
   0   9  -6   14.17    0.48
   0   9  -6   14.45    0.55
   0  -9  -6   14.30    0.47
   0  -9  -6   13.57    0.48
   0  -9   6   13.83    0.48
   0   9  -7    4.21    0.30
   0   9  -7    4.15    0.28
   0   9  -7    4.21    0.39
   0  -9  -7    3.79    0.28
   0  -9  -7    4.44    0.29
   0   9  -8   -0.09    0.15
   0   9  -8   -0.03    0.14
   0   9  -8   -0.14    0.22
   0  -9  -8    0.15    0.13
   0  -9  -8    0.17    0.14
   0  10   0   29.79    0.90
   0  10   0   30.21    0.84
   0  10   0   31.36    0.90
   0  10   0   31.16    0.90
   0 -10   0   29.70    0.84
   0 -10   0   30.30    0.90
   0 -10   0   31.00    0.90
   0 -10   0   31.83    0.90
   0 -10   0   30.62    0.84
   0  10  -1    0.06    0.11
   0  10   1    0.04    0.11
   0  10  -1    0.10    0.11
   0  10  -1    0.08    0.10
   0  10   1    0.05    0.12
   0  10  -1    0.03    0.10
   0 -10  -1    0.17    0.10
   0 -10   1    0.07    0.10
   0 -10  -1    0.07    0.10
   0 -10  -1   -0.05    0.10
   0 -10  -1   -0.08    0.11
   0 -10  -1   -0.09    0.11
   0 -10  -1    0.03    0.12
   0 -10   1    0.05    0.11
   0 -10   1    0.01    0.11
   0  10  -2   20.17    0.61
   0  10  -2   20.07    0.60
   0  10  -2   18.61    0.58
   0  10   2   19.34    0.58
   0  10  -2   19.44    0.61
   0 -10  -2   18.42    0.58
   0 -10  -2   20.35    0.61
   0 -10  -2   19.73    0.58
   0 -10   2   21.10    0.60
   0 -10  -2   19.98    0.59
   0 -10  -2   19.51    0.62
   0  10   3    1.83    0.16
   0  10  -3    1.74    0.15
   0  10  -3    1.95    0.22
   0  10  -3    2.21    0.20
   0  10  -3    2.09    0.19
   0  10  -3    1.97    0.19
   0 -10  -3    2.12    0.19
   0 -10  -3    1.48    0.15
   0 -10   3    1.91    0.17
   0 -10  -3    1.65    0.15
   0 -10  -3    1.73    0.14
   0 -10  -3    1.95    0.16
   0  10  -4   24.90    0.74
   0  10  -4   26.07    0.75
   0  10   4   26.01    0.74
   0  10  -4   25.81    0.76
   0  10  -4   26.41    0.78
   0  10  -4   24.96    0.88
   0 -10  -4   27.35    0.76
   0 -10   4   26.24    0.75
   0 -10  -4   26.80    0.74
   0 -10  -4   25.67    0.74
   0 -10  -4   26.87    0.75
   0 -10  -4   27.43    0.69
   0  10  -5   10.00    0.40
   0  10   5   10.28    0.40
   0  10  -5   10.99    0.40
   0  10  -5   10.37    0.52
   0  10  -5   10.58    0.45
   0 -10  -5   10.59    0.40
   0 -10  -5   10.16    0.41
   0 -10   5   10.28    0.41
   0  10  -6   24.46    0.71
   0  10  -6   24.96    0.78
   0  10  -6   22.21    0.71
   0  10   6   24.30    0.70
   0  10  -6   23.17    0.89
   0 -10   6   22.67    0.71
   0 -10  -6   24.00    0.70
   0 -10  -6   21.74    0.71
   0  10  -7    2.00    0.26
   0  10  -7    1.73    0.19
   0  10  -7    1.58    0.18
   0  10  -7    1.14    0.30
   0 -10  -7    1.22    0.17
   0 -10  -7    1.47    0.18
   0  10  -8    8.62    0.43
   0  10  -8    9.08    0.53
   0  10  -8    8.03    0.41
   0 -10  -8    8.72    0.41
   0 -10  -8    9.06    0.41
   0  11   0    0.02    0.10
   0  11   0    0.15    0.10
   0  11   0   -0.01    0.10
   0  11   0    0.08    0.12
   0 -11   0    0.07    0.11
   0 -11   0    0.13    0.10
   0 -11   0    0.24    0.12
   0 -11   0   -0.02    0.11
   0 -11   0    0.20    0.10
   0  11   1  192.55    5.02
   0  11  -1  207.20    5.06
   0  11   1  214.89    5.37
   0  11  -1  208.92    5.06
   0  11  -1  201.24    5.35
   0  11  -1  206.27    5.34
   0 -11  -1  211.70    5.06
   0 -11   1  201.59    5.02
   0 -11  -1  198.85    5.35
   0 -11  -1  210.33    5.34
   0 -11   1  226.09    5.37
   0 -11  -1  197.55    5.06
   0 -11  -1  200.57    5.01
   0 -11   1  200.19    5.34
   0 -11  -1  214.39    5.36
   0  11   2    8.66    0.35
   0  11  -2    8.65    0.36
   0  11  -2    8.71    0.36
   0  11  -2    7.78    0.34
   0  11  -2    9.03    0.36
   0 -11  -2    8.50    0.36
   0 -11  -2    8.35    0.35
   0 -11  -2    8.47    0.34
   0 -11  -2    8.54    0.35
   0 -11   2    8.77    0.36
   0 -11  -2    9.34    0.36
   0  11  -3  101.91    2.48
   0  11  -3   99.60    2.47
   0  11  -3   99.72    2.60
   0  11  -3   98.72    2.80
   0  11  -3  100.99    2.51
   0  11   3   97.14    2.45
   0 -11  -3   98.87    2.59
   0 -11   3  101.74    2.46
   0 -11  -3  100.32    2.47
   0 -11  -3   99.98    2.48
   0 -11  -3   88.90    2.59
   0 -11  -3   91.45    2.43
   0  11  -4    1.24    0.17
   0  11  -4    1.37    0.19
   0  11  -4    1.35    0.15
   0  11  -4    1.32    0.23
   0  11  -4    1.14    0.13
   0  11   4    1.40    0.16
   0 -11  -4    1.39    0.13
   0 -11  -4    1.25    0.12
   0 -11  -4    1.37    0.16
   0 -11  -4    1.34    0.16
   0 -11  -4    1.35    0.13
   0 -11   4    1.40    0.17
   0  11   5   86.65    2.20
   0  11  -5   89.08    2.22
   0  11  -5   87.45    2.27
   0  11  -5   86.14    2.23
   0 -11  -5   87.63    2.23
   0 -11   5   85.41    2.21
   0 -11  -5   87.49    2.22
   0  11  -6    6.42    0.34
   0  11   6    6.55    0.34
   0  11  -6    6.36    0.36
   0  11  -6    5.99    0.48
   0  11  -6    6.69    0.42
   0 -11  -6    7.06    0.35
   0 -11   6    6.18    0.35
   0 -11  -6    6.34    0.35
   0  11  -7   34.60    1.25
   0  11  -7   35.08    1.03
   0  11  -7   36.40    1.09
   0  11  -7   36.68    1.02
   0 -11  -7   34.16    1.02
   0 -11  -7   35.81    1.01
   0  11  -8    0.00    0.15
   0  11  -8   -0.17    0.16
   0  11  -8   -0.06    0.23
   0 -11  -8   -0.06    0.15
   0 -11  -8    0.13    0.15
   0  12   0   64.63    1.81
   0  12   0   67.12    1.82
   0  12   0   64.24    1.71
   0 -12   0   67.04    1.82
   0 -12   0   67.62    1.82
   0 -12   0   66.35    1.70
   0 -12   0   64.90    1.82
   0 -12   0   67.18    1.71
   0  12  -1    4.57    0.29
   0  12  -1    4.95    0.31
   0  12   1    4.38    0.29
   0  12   1    4.75    0.30
   0  12  -1    5.53    0.28
   0  12  -1    5.06    0.28
   0 -12   1    4.99    0.31
   0 -12  -1    4.90    0.29
   0 -12  -1    5.41    0.31
   0 -12  -1    5.16    0.28
   0 -12  -1    5.42    0.32
   0 -12  -1    5.12    0.28
   0 -12  -1    4.85    0.28
   0  12  -2   18.54    0.60
   0  12  -2   19.53    0.59
   0  12   2   18.13    0.59
   0  12  -2   18.15    0.61
   0  12  -2   18.64    0.59
   0 -12  -2   19.06    0.59
   0 -12  -2   18.39    0.61
   0 -12  -2   19.73    0.62
   0 -12  -2   17.73    0.58
   0 -12   2   18.47    0.59
   0 -12  -2   18.17    0.57
   0  12  -3    0.45    0.13
   0  12   3    0.56    0.14
   0  12  -3    0.55    0.14
   0  12  -3    0.48    0.13
   0  12  -3    0.65    0.19
   0  12  -3    0.32    0.15
   0 -12  -3    0.54    0.14
   0 -12  -3    0.63    0.13
   0 -12  -3    0.45    0.13
   0 -12  -3    0.62    0.13
   0 -12  -3    0.48    0.13
   0 -12   3    0.46    0.14
   0  12   4    4.80    0.30
   0  12  -4    5.07    0.34
   0  12  -4    4.93    0.29
   0  12  -4    5.05    0.38
   0  12  -4    4.90    0.30
   0  12  -4    4.72    0.26
   0 -12  -4    4.55    0.24
   0 -12  -4    4.85    0.30
   0 -12  -4    4.80    0.30
   0 -12  -4    4.12    0.26
   0 -12   4    4.98    0.31
   0 -12  -4    5.10    0.26
   0  12  -5    1.67    0.23
   0  12  -5    1.15    0.11
   0  12  -5    1.40    0.18
   0  12   5    1.45    0.18
   0  12  -5    1.35    0.18
   0  12  -5    1.37    0.25
   0 -12  -5    1.51    0.15
   0 -12   5    1.81    0.20
   0 -12  -5    1.61    0.15
   0 -12  -5    1.42    0.18
   0 -12  -5    1.45    0.18
   0  12  -6    9.28    0.55
   0  12   6    9.20    0.41
   0  12  -6    9.41    0.48
   0  12  -6    8.94    0.41
   0  12  -6    8.31    0.42
   0 -12   6    8.49    0.41
   0 -12  -6    8.34    0.40
   0 -12  -6    8.47    0.41
   0  12  -7    0.17    0.22
   0  12  -7    0.28    0.28
   0  12  -7    0.24    0.15
   0  12  -7    0.21    0.17
   0 -12  -7   -0.01    0.15
   0 -12  -7    0.27    0.16
   0  12  -8    9.45    0.48
   0  12  -8    9.88    0.47
   0  12  -8   10.16    0.57
   0 -12  -8   10.16    0.47
   0 -12  -8    9.37    0.47
   0  13   0    0.15    0.14
   0  13   0    0.29    0.12
   0  13   0    0.37    0.14
   0 -13   0    0.29    0.13
   0 -13   0    0.13    0.13
   0 -13   0    0.25    0.14
   0 -13   0   -0.05    0.13
   0 -13   0    0.36    0.12
   0  13  -1   29.97    0.87
   0  13   1   29.76    0.93
   0  13  -1   30.45    0.93
   0  13  -1   30.66    0.93
   0  13  -1   30.86    0.87
   0  13   1   29.97    0.87
   0 -13  -1   31.59    0.94
   0 -13  -1   28.52    0.86
   0 -13  -1   30.76    0.92
   0 -13   1   28.91    0.93
   0 -13  -1   31.15    0.88
   0 -13  -1   30.65    0.93
   0 -13  -1   30.18    0.87
   0 -13   1   31.85    0.94
   0 -13   1   30.47    0.87
   0  13   2    0.18    0.14
   0  13  -2   -0.01    0.15
   0  13  -2    0.09    0.13
   0  13  -2    0.23    0.12
   0  13  -2    0.39    0.13
   0 -13  -2    0.22    0.12
   0 -13  -2    0.20    0.13
   0 -13  -2    0.43    0.14
   0 -13  -2    0.16    0.13
   0 -13  -2    0.03    0.13
   0 -13   2    0.12    0.14
   0  13  -3   82.46    2.14
   0  13  -3   82.58    2.14
   0  13  -3   84.12    2.17
   0  13  -3   84.70    2.25
   0  13  -3   83.63    2.43
   0  13   3   80.40    2.13
   0 -13   3   83.57    2.13
   0 -13  -3   80.95    2.24
   0 -13  -3   80.88    2.10
   0 -13  -3   85.28    2.15
   0 -13  -3   82.63    2.24
   0 -13  -3   87.71    2.15
   0  13  -4   14.19    0.64
   0  13   4   15.53    0.54
   0  13  -4   14.98    0.53
   0  13  -4   14.48    0.51
   0  13  -4   15.67    0.57
   0  13  -4   14.37    0.53
   0 -13   4   14.83    0.54
   0 -13  -4   15.35    0.54
   0 -13  -4   13.74    0.51
   0 -13  -4   16.00    0.54
   0 -13  -4   15.47    0.51
   0 -13  -4   14.48    0.47
   0  13  -5    2.34    0.19
   0  13  -5    2.40    0.22
   0  13  -5    2.19    0.25
   0  13   5    2.53    0.22
   0  13  -5    2.35    0.22
   0  13  -5    1.81    0.28
   0 -13  -5    2.42    0.19
   0 -13  -5    2.31    0.22
   0 -13   5    2.59    0.24
   0 -13  -5    2.65    0.19
   0 -13  -5    2.36    0.22
   0 -13  -5    2.68    0.17
   0  13   6    0.59    0.17
   0  13  -6    0.59    0.27
   0  13  -6    0.62    0.18
   0  13  -6    0.70    0.17
   0  13  -6    0.80    0.22
   0 -13  -6    0.58    0.17
   0 -13   6    0.53    0.18
   0 -13  -6    0.14    0.15
   0  13  -7    4.52    0.36
   0  13  -7    4.45    0.38
   0  13  -7    5.06    0.53
   0  13  -7    5.65    0.45
   0 -13  -7    3.60    0.35
   0 -13  -7    4.94    0.37
   0  13  -8    0.29    0.19
   0  13  -8    0.48    0.19
   0  13  -8    0.67    0.27
   0 -13  -8    0.92    0.21
   0 -13  -8    0.53    0.19
   0  14   0   20.99    0.72
   0  14   0   20.91    0.71
   0 -14   0   21.08    0.72
   0 -14   0   21.51    0.71
   0 -14   0   21.22    0.66
   0 -14   0   20.96    0.70
   0 -14   0   21.06    0.66
   0  14   1    1.48    0.18
   0  14  -1    1.36    0.18
   0  14  -1    1.74    0.17
   0  14  -1    1.89    0.21
   0  14   1    1.63    0.19
   0 -14  -1    1.50    0.17
   0 -14  -1    2.05    0.21
   0 -14   1    1.85    0.20
   0 -14  -1    1.68    0.18
   0 -14   1    1.43    0.18
   0 -14  -1    2.04    0.19
   0 -14   1    1.51    0.18
   0 -14  -1    1.73    0.18
   0 -14  -1    1.37    0.19
   0  14  -2   50.08    1.47
   0  14   2   51.89    1.39
   0  14  -2   49.82    1.42
   0  14  -2   50.20    1.39
   0  14  -2   52.82    1.41
   0 -14  -2   53.28    1.47
   0 -14  -2   54.34    1.40
   0 -14  -2   50.87    1.47
   0 -14  -2   52.62    1.37
   0 -14   2   51.79    1.39
   0 -14  -2   50.81    1.40
   0  14   3    0.10    0.15
   0  14  -3    0.10    0.14
   0  14  -3    0.18    0.15
   0  14  -3    0.23    0.18
   0  14  -3    0.45    0.22
   0  14  -3    0.16    0.15
   0 -14  -3    0.04    0.13
   0 -14   3    0.01    0.15
   0 -14  -3    0.24    0.14
   0 -14  -3    0.13    0.13
   0 -14  -3    0.15    0.15
   0 -14  -3    0.26    0.13
   0  14  -4   48.99    1.37
   0  14  -4   50.94    1.40
   0  14   4   51.24    1.37
   0  14  -4   51.04    1.41
   0  14  -4   51.98    1.38
   0  14  -4   49.65    1.58
   0 -14  -4   50.75    1.38
   0 -14  -4   51.60    1.38
   0 -14  -4   45.06    1.39
   0 -14   4   53.16    1.38
   0 -14  -4   52.02    1.40
   0 -14  -4   46.50    1.31
   0  14  -5    1.20    0.19
   0  14  -5    1.96    0.25
   0  14  -5    1.22    0.14
   0  14  -5    1.63    0.30
   0  14   5    1.54    0.21
   0  14  -5    1.41    0.20
   0 -14  -5    1.36    0.19
   0 -14  -5    1.30    0.19
   0 -14  -5    1.53    0.14
   0 -14  -5    1.72    0.14
   0 -14   5    1.51    0.21
   0 -14  -5    1.66    0.14
   0  14  -6   13.80    0.69
   0  14  -6   13.47    0.55
   0  14  -6   14.05    0.61
   0  14   6   14.10    0.55
   0  14  -6   12.87    0.53
   0 -14  -6   13.54    0.55
   0 -14   6   13.91    0.55
   0 -14  -6   13.41    0.54
   0  14  -7    0.61    0.31
   0  14  -7    0.57    0.19
   0  14  -7    0.62    0.25
   0 -14  -7    0.59    0.19
   0 -14  -7    0.73    0.20
   0  15   0    0.31    0.14
   0  15   0    0.30    0.15
   0 -15   0    0.01    0.15
   0 -15   0    0.11    0.16
   0 -15   0   -0.06    0.14
   0 -15   0    0.11    0.13
   0 -15   0    0.03    0.12
   0  15  -1    9.82    0.45
   0  15  -1   10.23    0.41
   0  15   1    9.88    0.46
   0  15  -1    9.26    0.45
   0 -15   1    9.64    0.43
   0 -15   1    9.67    0.45
   0 -15  -1    9.56    0.42
   0 -15  -1    9.94    0.42
   0 -15  -1   10.00    0.47
   0 -15  -1   10.08    0.46
   0 -15  -1   10.18    0.44
   0  15  -2    9.81    0.46
   0  15   2    9.71    0.45
   0  15  -2   10.51    0.44
   0  15  -2   10.43    0.49
   0 -15   2   11.30    0.47
   0 -15  -2   10.71    0.46
   0 -15  -2   11.41    0.46
   0 -15  -2   10.35    0.47
   0 -15  -2   10.70    0.47
   0 -15  -2   11.63    0.45
   0  15  -3    3.86    0.35
   0  15  -3    4.05    0.31
   0  15   3    4.27    0.33
   0  15  -3    4.08    0.32
   0  15  -3    3.76    0.39
   0  15  -3    3.69    0.30
   0 -15   3    4.44    0.34
   0 -15  -3    3.63    0.30
   0 -15  -3    3.91    0.33
   0 -15  -3    4.25    0.32
   0 -15  -3    4.28    0.30
   0 -15  -3    4.32    0.32
   0  15  -4    0.20    0.17
   0  15   4    0.10    0.17
   0  15  -4    0.64    0.24
   0  15  -4    0.60    0.18
   0  15  -4    0.37    0.15
   0  15  -4    0.36    0.20
   0 -15  -4    0.42    0.17
   0 -15  -4    0.29    0.15
   0 -15   4    0.24    0.17
   0 -15  -4    0.24    0.14
   0 -15  -4    0.25    0.16
   0 -15  -4    0.42    0.14
   0  15  -5    3.44    0.38
   0  15  -5    3.31    0.31
   0  15  -5    2.60    0.26
   0  15   5    2.78    0.26
   0  15  -5    2.81    0.24
   0 -15  -5    3.45    0.29
   0 -15  -5    2.90    0.26
   0 -15   5    3.30    0.27
   0 -15  -5    2.63    0.21
   0 -15  -5    2.83    0.24
   0 -15  -5    3.26    0.24
   0  15  -6    1.85    0.28
   0  15  -6    2.44    0.36
   0  15  -6    1.59    0.23
   0  15   6    1.59    0.23
   0 -15  -6    1.54    0.22
   0 -15   6    1.46    0.23
   0  15  -7   -0.04    0.24
   0  15  -7   -0.20    0.17
   0  15  -7    0.05    0.30
   0 -15  -7    0.13    0.18
   0  16   0  248.00    6.34
   0 -16   0  246.36    6.32
   0 -16   0  239.77    6.34
   0 -16   0  235.57    5.93
   0  16  -1    1.60    0.19
   0  16  -1    1.92    0.20
   0 -16  -1    2.07    0.22
   0 -16  -1    2.01    0.23
   0 -16  -1    1.82    0.20
   0 -16  -1    1.75    0.20
   0 -16  -1    1.78    0.21
   0 -16   1    1.60    0.21
   0  16   2  113.71    2.95
   0  16  -2  113.35    3.00
   0  16  -2  111.36    2.96
   0  16  -2  120.01    3.15
   0 -16  -2  116.90    3.14
   0 -16   2  119.35    2.96
   0 -16  -2  118.01    2.94
   0 -16  -2  121.52    3.14
   0 -16  -2  115.46    2.98
   0  16  -3    0.26    0.16
   0  16  -3    0.03    0.22
   0  16  -3    0.17    0.15
   0  16   3    0.15    0.17
   0  16  -3    0.22    0.19
   0 -16  -3    0.08    0.14
   0 -16  -3    0.31    0.16
   0 -16  -3    0.29    0.17
   0 -16   3    0.30    0.18
   0 -16  -3    0.19    0.16
   0  16  -4   52.60    1.43
   0  16  -4   52.61    1.46
   0  16  -4   50.78    1.64
   0  16  -4   52.92    1.46
   0  16   4   52.14    1.43
   0 -16  -4   46.19    1.44
   0 -16  -4   53.75    1.45
   0 -16  -4   48.32    1.35
   0 -16  -4   48.48    1.42
   0 -16   4   53.28    1.43
   0  16  -5    1.02    0.16
   0  16  -5    1.08    0.25
   0  16   5    0.93    0.22
   0  16  -5    1.36    0.30
   0  16  -5    0.84    0.20
   0 -16   5    1.07    0.21
   0 -16  -5    0.73    0.15
   0 -16  -5    1.39    0.23
   0 -16  -5    0.85    0.14
   0 -16  -5    1.00    0.15
   0  16  -6   22.07    0.81
   0  16   6   20.25    0.74
   0  16  -6   20.31    0.74
   0  16  -6   20.44    0.89
   0 -16  -6   20.87    0.75
   0 -16   6   21.04    0.75
   0  16  -7    0.33    0.20
   0  16  -7    0.27    0.31
   0  16  -7   -0.11    0.25
   0 -16   7    0.24    0.22
   0 -16  -7    0.08    0.20
   0  17  -1   65.17    1.80
   0 -17  -1   64.43    1.81
   0 -17  -1   61.11    1.67
   0 -17  -1   62.27    1.79
   0 -17   1   60.85    1.68
   0  17  -2    1.78    0.26
   0  17   2    1.67    0.22
   0  17  -2    1.65    0.23
   0 -17   2    2.18    0.24
   0 -17  -2    2.18    0.22
   0 -17  -2    2.21    0.23
   0 -17  -2    1.48    0.21
   0  17  -3    8.85    0.46
   0  17  -3    8.17    0.53
   0  17  -3    8.40    0.45
   0  17   3    8.80    0.45
   0  17  -3    8.43    0.48
   0 -17  -3    8.38    0.44
   0 -17  -3    8.85    0.42
   0 -17  -3    9.08    0.46
   0 -17   3    8.90    0.46
   0 -17  -3    8.62    0.46
   0  17  -4   -0.07    0.21
   0  17  -4   -0.12    0.16
   0  17   4    0.11    0.19
   0  17  -4    0.04    0.15
   0  17  -4    0.26    0.25
   0 -17  -4    0.12    0.14
   0 -17   4    0.11    0.19
   0 -17  -4    0.11    0.16
   0 -17  -4    0.41    0.16
   0 -17  -4    0.02    0.18
   0  17  -5   15.61    0.74
   0  17  -5   15.78    0.63
   0  17  -5   16.90    0.68
   0  17   5   15.60    0.63
   0  17  -5   15.70    0.56
   0 -17  -5   13.17    0.54
   0 -17   5   16.59    0.63
   0 -17  -5   16.16    0.64
   0 -17  -5   15.35    0.55
   0 -17  -5   15.11    0.51
   0  17  -6    2.03    0.34
   0  17  -6    1.93    0.26
   0  17   6    2.54    0.29
   0  17  -6    2.83    0.35
   0 -17  -6    1.67    0.25
   0 -17   6    2.31    0.28
   0  17  -7    4.38    0.48
   0  17  -7    4.17    0.34
   0  17  -7    4.94    0.43
   0 -17  -7    3.49    0.32
   0 -17   7    3.88    0.34
   0 -18   0    6.08    0.41
   0  18  -1    0.92    0.20
   0 -18  -1    1.02    0.21
   0 -18  -1    0.99    0.20
   0 -18   1    0.52    0.19
   0  18  -2    3.65    0.33
   0  18  -2    3.09    0.28
   0 -18  -2    2.94    0.27
   0 -18  -2    3.74    0.34
   0 -18   2    2.58    0.26
   0  18   3    0.57    0.21
   0  18  -3    0.61    0.19
   0  18  -3    0.55    0.27
   0  18  -3    0.68    0.24
   0 -18  -3    0.72    0.19
   0 -18  -3    0.78    0.19
   0 -18   3    0.65    0.21
   0 -18  -3    0.83    0.20
   0  18   4   -0.38    0.19
   0  18  -4   -0.27    0.21
   0  18  -4    0.09    0.17
   0  18  -4   -0.01    0.25
   0 -18  -4   -0.11    0.14
   0 -18   4   -0.08    0.18
   0 -18  -4    0.07    0.16
   0 -18  -4    0.10    0.16
   0 -18  -4    0.23    0.20
   0  18  -5    0.00    0.18
   0  18  -5    0.14    0.24
   0  18   5   -0.27    0.20
   0  18  -5    0.15    0.25
   0  18  -5    0.11    0.15
   0 -18  -5    0.08    0.14
   0 -18   5    0.11    0.20
   0 -18  -5    0.28    0.14
   0 -18  -5   -0.16    0.14
   0 -18  -5   -0.01    0.20
   0  18   6   -0.14    0.21
   0  18  -6   -0.08    0.27
   0  18  -6    0.16    0.26
   0  18  -6   -0.06    0.19
   0 -18   6   -0.10    0.21
   0 -18  -6    0.05    0.21
   0 -19   0    0.04    0.18
   0  19  -1   33.53    1.10
   0 -19  -1   35.72    1.04
   0 -19  -1   34.88    1.11
   0 -19   1   33.54    1.05
   0  19  -2    2.85    0.29
   0  19  -2    2.61    0.30
   0 -19  -2    2.62    0.26
   0 -19  -2    3.02    0.27
   0 -19   2    2.65    0.28
   0  19  -3   37.16    1.44
   0  19   3   42.90    1.26
   0  19  -3   42.15    1.31
   0  19  -3   40.43    1.30
   0 -19  -3   42.51    1.32
   0 -19  -3   46.58    1.32
   0 -19  -3   46.01    1.23
   0 -19   3   46.17    1.28
   0  19  -4    2.49    0.32
   0  19  -4    2.29    0.26
   0  19   4    2.99    0.30
   0  19  -4    2.46    0.37
   0 -19   4    3.04    0.30
   0 -19  -4    2.65    0.26
   0 -19  -4    2.82    0.25
   0 -19  -4    2.83    0.25
   0  19   5    2.15    0.28
   0  19  -5    1.80    0.34
   0  19  -5    1.89    0.22
   0  19  -5    2.31    0.32
   0 -19  -5    2.01    0.21
   0 -19  -5    1.90    0.20
   0 -19   5    1.95    0.28
   0  19   6    0.68    0.24
   0  19  -6    0.54    0.13
   0  19  -6    0.87    0.29
   0  19  -6    0.51    0.33
   0 -19   6    0.69    0.24
   0 -20   0    7.86    0.47
   0 -20   1    0.02    0.20
   0 -20  -1    0.26    0.19
   0  20  -2    2.57    0.31
   0  20  -2    4.12    0.41
   0 -20   2    3.10    0.29
   0 -20  -2    3.27    0.30
   0 -20  -2    3.15    0.29
   0  20  -3    1.34    0.32
   0  20  -3    1.69    0.29
   0  20  -3    1.54    0.26
   0 -20  -3    1.85    0.24
   0 -20   3    1.87    0.27
   0 -20  -3    1.98    0.26
   0  20  -4    0.12    0.18
   0  20  -4    0.04    0.24
   0  20  -4    0.18    0.27
   0  20   4   -0.14    0.21
   0 -20  -4   -0.05    0.17
   0 -20  -4    0.17    0.19
   0 -20   4   -0.19    0.21
   0 -20  -4    0.16    0.16
   0  20  -5   -0.11    0.25
   0  20  -5    0.17    0.29
   0  20  -5   -0.11    0.17
   0  20   5    0.15    0.23
   0 -20  -5    0.05    0.15
   0 -20  -5    0.06    0.16
   0 -20   5    0.08    0.23
   0 -21   0   -0.02    0.20
   0 -21   1   21.76    0.78
   0 -21  -1   19.58    0.74
   0  21  -2    2.37    0.29
   0  21  -2    2.49    0.31
   0 -21   2    2.74    0.31
   0 -21  -2    2.11    0.26
   0 -21  -2    2.72    0.30
   0  21  -3   10.20    0.60
   0  21  -3   10.39    0.55
   0  21  -3   10.30    0.66
   0 -21  -3   11.24    0.53
   0 -21  -3   10.94    0.55
   0 -21   3   10.76    0.57
   0  21   4    0.32    0.24
   0  21  -4    0.02    0.20
   0  21  -4    0.29    0.26
   0  21  -4    0.10    0.29
   0 -21  -4    0.27    0.20
   0 -21   4    0.33    0.24
   0 -21  -4    0.23    0.18
   0 -21  -4    0.33    0.19
   0  21  -5   11.00    0.72
   0  21   5   10.69    0.62
   0  21  -5   10.95    0.54
   0  21  -5   12.08    0.67
   0 -21  -5   10.91    0.51
   0 -21  -5   11.10    0.51
   0 -21   5   11.90    0.63
   0 -22   0   14.34    0.64
   0 -22   1    0.75    0.24
   0 -22  -1    0.78    0.23
   0  22  -2    8.90    0.57
   0 -22  -2    9.91    0.53
   0 -22  -2    9.45    0.55
   0 -22   2    9.75    0.55
   0  22  -3    4.51    0.50
   0  22  -3    4.36    0.43
   0  22  -3    3.47    0.39
   0 -22  -3    4.47    0.43
   0 -22   3    4.08    0.37
   0 -22  -3    5.00    0.42
   0  22  -4   16.53    0.70
   0  22  -4   15.08    0.85
   0  22  -4   15.79    0.77
   0 -22  -4   18.03    0.64
   0 -22  -4   17.75    0.70
   0 -22   4   17.51    0.75
   0 -23   0    0.25    0.22
   0 -23  -1    6.92    0.50
   0 -23   1    6.77    0.52
   0  23  -2    7.89    0.59
   0 -23  -2    8.29    0.52
   0 -23   2    7.51    0.55
   0  23  -3    1.31    0.33
   0  23  -3    1.52    0.35
   0  23  -3    1.09    0.25
   0 -23  -3    0.95    0.24
   0 -23   3    0.75    0.27
   0 -23  -3    1.03    0.25
   0  23  -4    0.03    0.31
   0  23  -4   -0.07    0.20
   0  23  -4   -0.12    0.28
   0 -23  -4    0.20    0.21
   0 -23   4    0.30    0.26
   0 -23  -4   -0.07    0.20
   0 -24   0    2.60    0.32
   0 -24  -1    1.70    0.28
   0 -24   1    1.67    0.29
   0  24  -2    8.78    0.62
   0 -24   2    9.14    0.58
   0 -24  -2    8.36    0.56
   0  24  -3    0.30    0.29
   0  24  -3    0.22    0.33
   0  24  -3    0.34    0.23
   0 -24  -3   -0.08    0.21
   0 -24  -3    0.33    0.23
   0 -24   3   -0.03    0.25
   0 -25   0    0.60    0.27
   0 -25  -1    4.02    0.38
   0 -25   1    3.87    0.39
   1   0  -9    0.03    0.10
   1   0  -9    0.13    0.22
   1   0  -8    3.57    0.31
   1   0  -7   -0.07    0.17
   1   0  -6   17.11    0.57
   1   0  -5   -0.07    0.12
   1   0  -4  161.21    3.96
   1   0  -3   -0.08    0.08
   1   0  -2   33.63    0.85
   1   0  -1   -0.03    0.03
  -1   0   0    6.15    0.16
  -1   0   0    6.40    0.18
   1   0   0    6.12    0.17
   1   0   0    6.44    0.17
   1   0   0    6.18    0.18
  -1   0  -1   -0.02    0.04
  -1   0  -1    0.00    0.04
   1   0   1   -0.04    0.05
  -1   0  -1   -0.09    0.06
  -1   0  -1    0.02    0.04
  -1   0  -1    0.02    0.04
  -1   0  -2  193.48    4.88
  -1   0  -2  187.19    4.60
   1   0   2  193.97    4.57
  -1   0  -2  191.64    4.60
  -1   0  -2  188.21    4.65
  -1   0  -3   -0.13    0.09
  -1   0  -3   -0.02    0.05
   1   0   3   -0.02    0.05
  -1   0  -3   -0.02    0.05
  -1   0  -4  101.05    2.52
   1   0   4  102.81    2.43
  -1   0  -4   98.19    2.45
  -1   0  -4   99.45    2.45
  -1   0  -5   -0.11    0.13
   1   0   5   -0.04    0.07
  -1   0  -5   -0.15    0.06
  -1   0  -5   -0.17    0.06
   1   0   6   18.96    0.52
  -1   0  -6   18.66    0.64
  -1   0  -6   17.98    0.52
  -1   0  -6   18.72    0.52
  -1   0  -7   -0.11    0.10
  -1   0  -7   -0.37    0.18
  -1   0  -8    1.85    0.27
  -1   0  -8    1.69    0.15
  -1   0  -8    1.38    0.14
  -1   0  -9   -0.08    0.12
  -1   0  -9   -0.19    0.24
  -1   0  -9   -0.09    0.12
   1   1  -9    1.56    0.28
   1  -1  -9    1.48    0.27
   1  -1  -9    1.14    0.13
   1  -1  -9    1.45    0.13
   1   1  -8    1.64    0.25
   1   1  -8    1.64    0.12
   1  -1  -8    2.15    0.27
   1   1  -7   -0.09    0.17
   1  -1  -7   -0.07    0.17
   1   1  -6    7.46    0.36
   1  -1  -6    7.35    0.37
   1   1  -5    2.80    0.23
   1  -1  -5    3.18    0.24
   1   1  -4   55.93    1.44
   1  -1  -4   56.91    1.45
   1   1  -3    0.30    0.09
   1  -1  -3    0.37    0.09
   1   1  -2  152.88    3.73
   1  -1  -2  153.85    3.73
   1   1  -1    8.72    0.24
   1   1  -1    8.42    0.27
   1   1  -1    8.52    0.23
   1  -1  -1    8.65    0.24
  -1   1   0   73.59    1.78
  -1   1   0   71.42    1.78
   1   1   0   75.67    1.77
   1   1   0   78.13    1.88
  -1   1   0   70.87    1.88
   1   1   0   69.79    1.78
  -1   1   0   70.31    1.78
   1   1   0   71.46    1.78
  -1  -1   0   72.07    1.77
  -1  -1   0   74.31    1.78
  -1  -1   0   73.46    1.78
  -1  -1   0   75.59    1.88
   1  -1   0   73.33    1.88
  -1  -1   0   72.56    1.78
   1  -1   0   72.25    1.78
   1  -1   0   79.58    1.77
   1  -1   0   74.22    1.88
  -1   1  -1   24.55    0.60
  -1   1  -1   24.00    0.62
  -1   1  -1   24.01    0.64
  -1   1  -1   24.46    0.64
  -1   1  -1   24.38    0.68
   1   1   1   24.46    0.60
  -1   1  -1   23.36    0.60
  -1  -1  -1   24.42    0.62
  -1  -1  -1   23.52    0.60
  -1  -1  -1   23.34    0.60
  -1  -1  -1   24.21    0.60
  -1  -1  -1   24.22    0.64
   1  -1   1   24.32    0.60
  -1   1  -2  334.57    9.07
  -1   1  -2  329.29    8.14
  -1   1  -2  336.98    8.03
  -1   1  -2  349.04    8.60
  -1   1  -2  336.88    8.11
  -1   1  -2  346.17    8.04
   1   1   2  341.90    8.05
  -1   1  -2  332.03    8.12
   1  -1   2  332.84    8.06
  -1  -1  -2  337.95    8.03
  -1  -1  -2  321.80    8.11
  -1  -1  -2  325.04    8.14
  -1  -1  -2  335.79    8.58
  -1  -1  -2  329.91    8.12
  -1  -1  -2  344.16    8.04
  -1   1  -3   29.45    0.80
  -1   1  -3   29.13    0.74
  -1   1  -3   30.35    0.74
   1   1   3   29.47    0.74
  -1  -1  -3   29.65    0.80
  -1  -1  -3   29.39    0.74
  -1  -1  -3   29.51    0.74
   1  -1   3   29.34    0.74
   1   1   4  146.72    3.43
  -1   1  -4  144.65    3.53
  -1   1  -4  141.31    3.45
  -1   1  -4  134.76    3.45
  -1  -1  -4  144.74    3.53
   1  -1   4  141.98    3.43
  -1  -1  -4  139.39    3.45
  -1  -1  -4  143.27    3.45
  -1   1  -5    7.68    0.26
  -1   1  -5    7.59    0.36
  -1   1  -5    7.59    0.26
   1   1   5    8.07    0.26
  -1  -1  -5    7.66    0.26
  -1  -1  -5    7.80    0.36
   1  -1   5    7.64    0.26
  -1  -1  -5    7.64    0.26
  -1   1  -6   19.94    0.56
  -1   1  -6   20.88    0.69
   1   1   6   20.72    0.57
  -1   1  -6   20.58    0.57
  -1  -1  -6   20.48    0.57
  -1  -1  -6   19.51    0.56
  -1  -1  -6   21.43    0.69
   1  -1   6   20.11    0.56
  -1   1  -7   -0.18    0.10
  -1   1  -7   -0.03    0.10
  -1   1  -7    0.04    0.20
  -1  -1  -7    0.04    0.20
  -1  -1  -7    0.15    0.10
  -1  -1  -7   -0.02    0.10
  -1   1  -8   11.89    0.42
  -1   1  -8   12.44    0.59
  -1   1  -8   11.50    0.41
  -1  -1  -8   12.08    0.42
  -1  -1  -8   12.11    0.42
  -1  -1  -8   12.36    0.59
  -1   1  -9   -0.04    0.13
  -1   1  -9   -0.32    0.23
  -1   1  -9    0.06    0.13
  -1  -1  -9    0.02    0.12
  -1  -1  -9   -0.09    0.12
  -1  -1  -9   -0.14    0.24
   1   2  -9    0.54    0.11
   1   2  -9    0.68    0.24
   1   2  -9    0.58    0.11
   1  -2  -9    0.71    0.12
   1  -2  -9    0.52    0.11
   1   2  -8   27.55    0.85
   1   2  -8   25.45    0.68
   1   2  -8   24.07    0.67
   1  -2  -8   26.40    0.85
   1  -2  -8   24.27    0.67
   1  -2  -8   24.83    0.67
   1   2  -7    2.98    0.26
   1  -2  -7    3.01    0.26
   1   2  -6   43.96    1.22
   1  -2  -6   45.65    1.23
   1   2  -5    3.41    0.25
   1  -2  -5    3.82    0.25
   1   2  -4   30.13    0.81
   1  -2  -4   29.97    0.82
   1   2  -3    0.94    0.11
   1  -2  -3    1.16    0.11
   1   2  -2   92.22    2.55
   1   2  -2   92.91    2.27
   1   2  -1  267.82    6.85
   1   2  -1  289.30    7.25
   1   2  -1  270.18    6.79
   1   2  -1  286.56    6.86
   1   2  -1  280.88    6.88
  -1   2   1  294.87    6.82
   1   2  -1  299.68    7.26
   1   2  -1  278.99    7.69
   1  -2  -1  275.00    7.25
   1  -2  -1  285.34    6.85
   1  -2  -1  274.98    7.22
   1  -2  -1  284.36    6.79
   1  -2  -1  285.05    6.80
   1  -2  -1  295.67    7.26
   1  -2  -1  276.87    6.86
  -1  -2   1  286.60    6.80
  -1   2   0  297.65    7.33
   1   2   0  309.12    7.76
   1   2   0  291.50    7.32
  -1   2   0  297.97    7.76
   1   2   0  313.66    7.30
  -1   2   0  311.00    7.34
  -1   2   0  302.77    7.78
   1   2   0  308.47    7.33
  -1  -2   0  305.78    7.76
   1  -2   0  302.94    7.33
   1  -2   0  295.93    7.74
   1  -2   0  303.79    7.28
  -1  -2   0  306.58    7.29
   1  -2   0  290.80    7.33
  -1  -2   0  295.29    7.31
   1  -2   0  296.83    7.34
  -1  -2   0  307.11    7.34
  -1   2  -1  166.49    4.16
  -1   2  -1  157.85    3.93
  -1   2  -1  165.40    3.93
  -1   2  -1  164.15    4.16
   1   2   1  165.26    3.90
  -1   2  -1  162.89    3.95
  -1   2  -1  159.44    4.40
  -1  -2  -1  166.01    3.90
  -1  -2  -1  162.83    4.16
  -1  -2  -1  162.93    3.95
  -1  -2  -1  163.76    3.93
   1  -2   1  157.56    3.91
  -1  -2  -1  158.37    3.93
  -1   2  -2   51.29    1.33
  -1   2  -2   50.97    1.36
   1   2   2   53.56    1.29
  -1   2  -2   51.94    1.30
  -1   2  -2   52.23    1.48
  -1   2  -2   54.35    1.37
  -1   2  -2   52.45    1.29
  -1  -2  -2   52.89    1.36
  -1  -2  -2   51.89    1.33
  -1  -2  -2   53.58    1.30
  -1  -2  -2   52.59    1.28
   1  -2   2   53.58    1.29
  -1  -2  -2   50.52    1.29
  -1  -2  -2   52.48    1.37
  -1  -2  -2   55.29    1.28
  -1   2  -3   63.59    1.62
   1   2   3   64.99    1.56
  -1   2  -3   62.93    1.57
  -1   2  -3   64.96    1.57
  -1   2  -3   63.20    1.81
  -1  -2  -3   64.96    1.57
  -1  -2  -3   64.19    1.57
   1  -2   3   62.74    1.56
  -1  -2  -3   64.30    1.63
  -1   2  -4    2.64    0.15
   1   2   4    3.47    0.15
  -1   2  -4    2.94    0.24
  -1   2  -4    2.55    0.15
  -1  -2  -4    3.43    0.15
   1  -2   4    2.80    0.15
  -1  -2  -4    2.91    0.24
  -1  -2  -4    3.70    0.15
  -1   2  -5    6.50    0.34
  -1   2  -5    6.95    0.24
  -1   2  -5    6.81    0.23
   1   2   5    6.46    0.24
  -1  -2  -5    6.91    0.35
   1  -2   5    6.83    0.24
  -1  -2  -5    6.39    0.23
  -1  -2  -5    6.39    0.24
  -1   2  -6    4.62    0.34
   1   2   6    4.87    0.22
  -1   2  -6    4.06    0.21
  -1   2  -6    4.26    0.22
  -1  -2  -6    4.78    0.35
  -1  -2  -6    4.55    0.21
  -1  -2  -6    4.81    0.21
   1  -2   6    4.34    0.21
  -1   2  -7    3.74    0.22
  -1   2  -7    4.44    0.38
  -1   2  -7    3.58    0.22
  -1  -2  -7    4.12    0.39
  -1  -2  -7    3.49    0.23
  -1  -2  -7    3.57    0.22
  -1   2  -8    1.76    0.16
  -1   2  -8    1.79    0.16
  -1   2  -8    2.11    0.29
  -1  -2  -8    1.73    0.16
  -1  -2  -8    1.62    0.15
  -1  -2  -8    2.03    0.29
  -1   2  -9    2.46    0.20
  -1   2  -9    2.43    0.20
  -1   2  -9    2.68    0.35
  -1  -2  -9    2.56    0.35
  -1  -2  -9    2.78    0.26
  -1  -2  -9    2.85    0.27
   1   3  -9   10.10    0.54
   1   3  -9    9.48    0.35
   1   3  -9    8.99    0.34
   1  -3  -9    9.03    0.34
   1  -3  -9    9.70    0.34
   1   3  -8    1.30    0.13
   1   3  -8    1.75    0.25
   1   3  -8    1.33    0.12
   1  -3  -8    1.51    0.12
   1  -3  -8    1.92    0.17
   1   3  -7   41.86    1.07
   1   3  -7   40.40    1.07
   1   3  -7   44.31    1.20
   1  -3  -7   43.46    1.21
   1  -3  -7   41.89    1.07
   1   3  -6    0.77    0.17
   1   3  -6    0.35    0.07
   1  -3  -6    0.39    0.17
  -1  -3   6    0.49    0.08
   1   3  -5   59.64    1.54
   1  -3  -5   60.28    1.55
  -1  -3   5   58.69    1.46
   1   3  -4   13.37    0.42
  -1  -3   4   13.26    0.35
   1  -3  -4   12.47    0.42
  -1   3   3   95.50    2.26
   1   3  -3   92.29    2.32
   1   3  -3   90.37    2.61
  -1  -3   3   96.72    2.26
   1   3  -2   72.17    1.74
   1   3  -2   70.17    1.73
   1   3  -2   72.59    1.74
   1   3  -2   69.99    1.98
   1   3  -2   70.74    1.76
  -1   3   2   72.99    1.72
   1  -3  -2   70.37    1.73
  -1  -3   2   73.39    1.73
   1  -3  -2   68.88    1.73
   1   3  -1  108.92    2.93
   1   3  -1  110.80    2.76
   1   3  -1  110.79    2.61
  -1   3   1  109.44    2.59
   1   3  -1  108.76    2.75
   1   3  -1  105.46    2.60
   1  -3  -1  104.92    2.60
   1  -3  -1  103.06    2.75
   1  -3  -1  106.46    2.61
   1  -3  -1  105.90    2.75
   1  -3  -1  108.58    2.76
   1  -3  -1  105.49    2.58
  -1  -3   1  105.44    2.58
   1   3   0   69.90    1.93
  -1   3   0   74.55    1.93
  -1   3   0   74.61    1.82
   1   3   0   70.94    1.92
  -1   3   0   75.82    1.93
   1   3   0   75.14    1.81
  -1   3   0   76.10    1.82
  -1  -3   0   76.29    1.93
  -1  -3   0   73.30    1.82
   1  -3   0   78.43    1.93
   1  -3   0   74.79    1.82
  -1  -3   0   74.92    1.81
   1  -3   0   74.10    1.81
   1  -3   0   74.30    1.93
   1  -3   0   74.61    1.82
  -1  -3   0   74.47    1.82
  -1   3  -1  550.92   13.56
  -1   3  -1  540.83   13.66
  -1   3  -1  552.91   13.54
   1   3   1  566.75   13.46
  -1   3  -1  572.96   14.35
  -1   3  -1  565.64   14.34
  -1  -3  -1  533.32   13.54
  -1  -3  -1  569.01   13.47
  -1  -3  -1  567.06   13.56
   1  -3   1  576.03   13.48
  -1  -3  -1  550.40   14.33
  -1   3  -2    4.63    0.18
   1   3   2    4.75    0.18
  -1   3  -2    4.94    0.18
  -1   3  -2    5.17    0.19
  -1   3  -2    4.61    0.21
  -1   3  -2    4.97    0.18
  -1   3  -2    4.86    0.23
  -1  -3  -2    4.87    0.22
  -1  -3  -2    4.88    0.18
  -1  -3  -2    4.75    0.19
  -1  -3  -2    4.45    0.17
  -1  -3  -2    5.13    0.18
   1  -3   2    5.26    0.18
  -1  -3  -2    4.64    0.18
  -1   3  -3  136.62    3.42
  -1   3  -3  138.59    3.47
  -1   3  -3  144.80    3.42
   1   3   3  137.36    3.40
  -1   3  -3  139.68    3.87
   1  -3   3  142.06    3.40
  -1  -3  -3  142.71    3.42
  -1  -3  -3  141.06    3.48
  -1  -3  -3  144.88    3.42
  -1   3  -4    0.24    0.07
  -1   3  -4    0.20    0.07
  -1   3  -4    0.42    0.13
  -1   3  -4    0.28    0.15
   1   3   4    0.23    0.07
  -1  -3  -4    0.27    0.07
  -1  -3  -4    0.01    0.12
   1  -3   4    0.27    0.08
  -1  -3  -4    0.27    0.07
   1   3   5   56.84    1.39
  -1   3  -5   55.46    1.40
  -1   3  -5   56.81    1.49
  -1   3  -5   55.13    1.40
  -1  -3  -5   55.40    1.40
   1  -3   5   57.47    1.40
  -1  -3  -5   52.20    1.40
  -1  -3  -5   58.43    1.50
  -1   3  -6    7.12    0.39
  -1   3  -6    6.88    0.27
   1   3   6    7.45    0.27
  -1   3  -6    6.72    0.27
  -1  -3  -6    7.21    0.27
  -1  -3  -6    7.35    0.27
   1  -3   6    6.91    0.27
  -1  -3  -6    7.63    0.40
  -1   3  -7   40.06    1.08
  -1   3  -7   42.37    1.21
  -1   3  -7   41.56    1.08
  -1  -3  -7   43.01    1.21
  -1  -3  -7   40.29    1.08
  -1  -3  -7   39.69    1.08
  -1   3  -8    0.03    0.21
  -1   3  -8   -0.21    0.12
  -1   3  -8   -0.27    0.11
  -1  -3  -8   -0.23    0.21
  -1  -3  -8   -0.04    0.11
  -1  -3  -8    0.06    0.11
  -1   3  -9    3.51    0.29
  -1   3  -9    3.36    0.28
  -1   3  -9    3.47    0.37
  -1  -3  -9    3.50    0.37
  -1  -3  -9    3.35    0.28
  -1  -3  -9    3.22    0.28
   1   4  -9    0.10    0.11
   1   4  -9    0.19    0.22
   1   4  -9    0.12    0.12
   1  -4  -9    0.32    0.11
   1  -4  -9    0.03    0.10
   1   4  -8    8.79    0.32
   1   4  -8    9.57    0.49
   1   4  -8    8.54    0.32
   1  -4  -8    8.64    0.31
   1  -4  -8    8.75    0.31
   1   4  -7    0.68    0.10
   1   4  -7    0.62    0.10
   1   4  -7    0.94    0.20
   1  -4  -7    0.95    0.10
   1  -4  -7    0.76    0.10
  -1   4   6    0.48    0.08
   1   4  -6    0.27    0.08
   1   4  -6    0.35    0.08
   1   4  -6    0.27    0.16
   1  -4  -6    0.35    0.08
  -1  -4   6    0.42    0.09
   1  -4  -6    0.16    0.07
   1   4  -5   33.78    0.86
   1   4  -5   33.86    0.85
  -1   4   5   34.30    0.85
   1   4  -5   34.28    0.93
   1  -4  -5   33.72    0.86
  -1  -4   5   32.75    0.85
   1  -4  -5   32.70    0.84
   1   4  -4    1.26    0.10
   1   4  -4    1.35    0.14
  -1   4   4    1.40    0.10
   1   4  -4    1.43    0.19
   1   4  -4    1.26    0.11
   1  -4  -4    1.35    0.11
   1  -4  -4    1.24    0.10
  -1  -4   4    1.34    0.12
   1   4  -3   44.09    1.07
   1   4  -3   43.38    1.07
   1   4  -3   41.85    1.26
  -1   4   3   43.52    1.07
   1   4  -3   42.47    1.11
   1  -4  -3   42.52    1.07
  -1  -4   3   44.80    1.07
   1  -4  -3   43.86    1.07
   1   4  -2    3.31    0.14
   1   4  -2    3.36    0.20
   1   4  -2    3.12    0.13
  -1   4   2    3.43    0.14
   1   4  -2    3.23    0.16
   1   4  -2    2.97    0.14
   1  -4  -2    3.36    0.14
   1  -4  -2    3.29    0.12
   1  -4  -2    3.43    0.14
   1  -4  -2    3.25    0.13
   1  -4  -2    3.09    0.13
   1  -4  -2    3.38    0.12
  -1  -4   2    3.27    0.14
   1  -4  -2    3.36    0.16
  -1   4   1  397.73    9.91
   1   4  -1  410.79   10.47
   1   4  -1  416.94    9.97
   1   4  -1  421.21   10.56
   1   4  -1  417.75    9.98
   1  -4  -1  404.81    9.98
  -1  -4   1  410.57    9.92
   1  -4  -1  411.71   10.52
   1  -4  -1  405.82    9.91
   1  -4  -1  410.89   10.56
   1  -4  -1  421.49   10.57
   1  -4  -1  400.69    9.95
  -1   4   0    1.63    0.15
   1   4   0    1.61    0.13
   1   4   0    1.68    0.13
   1   4   0    1.82    0.14
   1   4   0    1.53    0.14
  -1  -4   0    1.88    0.13
  -1  -4   0    1.55    0.15
  -1  -4   0    1.84    0.14
   1  -4   0    1.91    0.16
   1  -4   0    1.76    0.14
   1  -4   0    1.68    0.15
  -1  -4   0    1.71    0.14
   1  -4   0    1.72    0.14
  -1  -4   0    1.56    0.14
   1  -4   0    1.57    0.14
  -1   4  -1  912.85   22.88
  -1   4  -1  911.42   22.89
  -1   4  -1  948.07   24.24
  -1   4  -1  963.35   22.91
   1   4   1  929.20   22.74
  -1   4  -1 1000.00   24.25
  -1   4  -1  927.90   23.06
  -1  -4  -1  946.58   24.24
  -1  -4  -1  883.65   22.87
  -1  -4  -1  962.81   24.24
   1  -4   1  985.15   22.77
  -1  -4  -1  950.42   22.87
  -1  -4  -1  969.82   22.73
  -1   4  -2   71.99    1.74
  -1   4  -2   68.65    1.76
  -1   4  -2   73.06    1.84
  -1   4  -2   70.01    1.83
   1   4   2   70.96    1.72
  -1   4  -2   66.69    1.96
  -1   4  -2   70.82    1.73
  -1  -4  -2   69.36    1.73
  -1  -4  -2   69.48    1.72
   1  -4   2   71.87    1.73
  -1  -4  -2   71.36    1.83
  -1  -4  -2   68.24    1.84
  -1  -4  -2   73.45    1.74
  -1   4  -3   40.29    1.03
  -1   4  -3   39.43    1.19
  -1   4  -3   40.42    1.02
  -1   4  -3   38.45    1.06
   1   4   3   40.18    1.02
  -1   4  -3   44.64    1.00
  -1   4  -3   40.31    1.07
  -1  -4  -3   40.75    1.06
  -1  -4  -3   40.20    1.03
  -1  -4  -3   40.84    1.07
  -1  -4  -3   39.74    1.02
  -1  -4  -3   38.09    1.06
  -1  -4  -3   41.88    0.99
   1  -4   3   41.33    1.02
  -1   4  -4   31.27    0.98
  -1   4  -4   31.52    0.87
  -1   4  -4   31.88    0.81
  -1   4  -4   31.36    0.82
   1   4   4   31.67    0.81
   1  -4   4   32.14    0.81
  -1  -4  -4   30.60    0.88
  -1  -4  -4   31.72    0.82
  -1  -4  -4   30.28    0.81
   1   4   5   49.41    1.26
  -1   4  -5   49.64    1.27
  -1   4  -5   48.85    1.27
  -1   4  -5   50.15    1.35
  -1  -4  -5   50.55    1.27
  -1  -4  -5   49.20    1.26
   1  -4   5   50.55    1.26
  -1  -4  -5   50.85    1.35
  -1   4  -6    9.76    0.35
  -1   4  -6   10.89    0.47
   1   4   6   10.63    0.35
  -1   4  -6   10.70    0.36
  -1  -4  -6   10.50    0.35
  -1  -4  -6   10.91    0.48
  -1  -4  -6   10.67    0.35
   1  -4   6   10.42    0.35
  -1   4  -7   10.80    0.39
  -1   4  -7   11.12    0.40
  -1   4  -7   11.83    0.53
  -1  -4  -7   10.89    0.39
  -1  -4  -7   12.79    0.55
  -1  -4  -7   11.10    0.39
  -1   4  -8    0.58    0.14
  -1   4  -8    0.28    0.13
  -1   4  -8    0.48    0.24
  -1  -4  -8    0.46    0.13
  -1  -4  -8    0.14    0.24
  -1  -4  -8    0.60    0.13
  -1   4  -9    1.03    0.29
  -1   4  -9    0.73    0.16
  -1   4  -9    0.71    0.16
  -1  -4  -9    0.81    0.16
  -1  -4  -9    0.87    0.16
   1   5  -9    0.48    0.24
   1   5  -9    0.39    0.13
   1   5  -9    0.12    0.12
   1  -5  -9    0.28    0.11
   1  -5  -9    0.58    0.13
   1   5  -8    5.74    0.27
   1   5  -8    5.29    0.43
   1   5  -8    5.61    0.27
   1  -5  -8    5.26    0.26
   1  -5  -8    5.92    0.26
   1   5  -7    9.48    0.44
   1   5  -7    8.33    0.31
   1   5  -7    8.40    0.31
   1  -5  -7    9.18    0.31
   1  -5  -7    8.82    0.30
   1   5  -6   11.23    0.44
   1   5  -6    9.70    0.34
  -1   5   6   10.72    0.33
   1   5  -6   10.84    0.33
   1  -5  -6   10.30    0.33
   1  -5  -6    9.97    0.34
  -1  -5   6   10.71    0.34
   1   5  -5   30.68    0.85
  -1   5   5   30.55    0.77
   1   5  -5   30.45    0.78
   1   5  -5   29.05    0.78
   1   5  -5   30.29    0.98
  -1  -5   5   29.62    0.78
   1  -5  -5   30.02    0.77
   1  -5  -5   29.09    0.78
   1   5  -4    5.09    0.19
   1   5  -4    4.76    0.30
   1   5  -4    4.92    0.25
  -1   5   4    4.92    0.18
   1   5  -4    4.93    0.19
   1  -5  -4    4.83    0.18
   1  -5  -4    5.09    0.19
  -1  -5   4    5.06    0.20
   1   5  -3  158.16    3.89
   1   5  -3  162.80    3.84
   1   5  -3  155.00    4.35
   1   5  -3  157.74    3.85
  -1   5   3  160.61    3.82
  -1  -5   3  164.82    3.82
   1  -5  -3  159.40    3.84
   1  -5  -3  148.84    3.84
  -1   5   2    6.73    0.22
   1   5  -2    6.18    0.22
   1   5  -2    6.03    0.21
   1   5  -2    6.06    0.24
   1   5  -2    6.33    0.22
   1   5  -2    6.04    0.23
   1   5  -2    6.05    0.27
   1  -5  -2    5.90    0.22
   1  -5  -2    6.35    0.20
   1  -5  -2    6.28    0.21
   1  -5  -2    6.39    0.22
  -1  -5   2    6.30    0.22
   1  -5  -2    6.25    0.22
   1  -5  -2    6.42    0.24
   1   5  -1  451.81   11.91
  -1   5   1  474.42   11.28
   1   5  -1  473.23   11.31
   1   5  -1  451.40   11.95
   1   5  -1  489.25   11.28
   1  -5  -1  467.39   11.24
   1  -5  -1  456.36   11.97
   1  -5  -1  452.31   11.32
   1  -5  -1  480.48   11.27
  -1  -5   1  471.64   11.26
   1  -5  -1  453.07   11.92
   1  -5  -1  472.12   11.98
  -1   5   0    9.96    0.33
  -1   5   0   10.01    0.31
   1   5   0    9.98    0.31
   1   5   0    9.84    0.31
  -1   5   0   10.51    0.34
  -1   5   0   10.15    0.31
   1   5   0    9.72    0.34
   1   5   0   10.11    0.34
   1   5   0   10.48    0.32
  -1  -5   0   10.22    0.33
   1  -5   0    9.52    0.33
  -1  -5   0   10.30    0.32
  -1  -5   0    9.50    0.31
   1  -5   0   10.43    0.32
   1  -5   0    9.98    0.34
  -1  -5   0   10.09    0.32
  -1  -5   0   10.51    0.34
   1  -5   0   10.33    0.31
  -1  -5   0   10.24    0.34
   1  -5   0   10.77    0.32
   1  -5   0   10.23    0.34
  -1   5  -1   59.46    1.49
  -1   5  -1   59.18    1.50
  -1   5  -1   59.88    1.57
  -1   5  -1   59.40    1.48
   1   5   1   58.94    1.47
  -1   5  -1   61.13    1.58
  -1  -5  -1   61.57    1.49
   1  -5   1   60.09    1.48
  -1  -5  -1   58.38    1.57
  -1  -5  -1   57.53    1.48
  -1  -5  -1   60.14    1.58
  -1  -5  -1   58.39    1.48
  -1   5  -2    0.61    0.09
   1   5   2    0.65    0.09
  -1   5  -2    0.80    0.13
  -1   5  -2    0.66    0.10
  -1   5  -2    0.56    0.08
  -1   5  -2    0.53    0.08
  -1   5  -2    0.54    0.09
  -1  -5  -2    0.60    0.08
  -1  -5  -2    0.61    0.09
   1  -5   2    0.64    0.09
  -1  -5  -2    0.51    0.08
  -1  -5  -2    0.56    0.08
  -1  -5  -2    0.79    0.10
   1   5   3   13.66    0.39
  -1   5  -3   13.18    0.48
  -1   5  -3   13.22    0.39
  -1   5  -3   13.74    0.40
  -1   5  -3   13.24    0.43
  -1   5  -3   13.39    0.39
  -1  -5  -3   13.26    0.39
  -1  -5  -3   13.91    0.40
  -1  -5  -3   12.39    0.40
  -1  -5  -3   13.11    0.36
  -1  -5  -3   14.00    0.39
   1  -5   3   13.80    0.40
  -1   5  -4   20.05    0.55
  -1   5  -4   20.02    0.61
  -1   5  -4   19.43    0.68
  -1   5  -4   19.49    0.55
   1   5   4   20.20    0.55
  -1  -5  -4   19.94    0.55
   1  -5   4   20.23    0.55
  -1  -5  -4   19.40    0.55
  -1   5  -5   26.24    0.89
  -1   5  -5   26.28    0.72
   1   5   5   26.19    0.71
  -1   5  -5   25.74    0.79
  -1   5  -5   26.13    0.71
   1  -5   5   26.99    0.71
  -1  -5  -5   26.66    0.80
  -1  -5  -5   27.09    0.72
  -1  -5  -5   25.76    0.71
  -1   5  -6   13.97    0.45
  -1   5  -6   13.49    0.55
  -1   5  -6   13.97    0.45
   1   5   6   14.35    0.45
   1  -5   6   14.13    0.45
  -1  -5  -6   14.50    0.45
  -1  -5  -6   15.12    0.57
  -1  -5  -6   14.49    0.44
  -1   5  -7    0.81    0.13
  -1   5  -7    1.01    0.14
  -1   5  -7    1.20    0.23
  -1  -5  -7    1.09    0.14
  -1  -5  -7    0.97    0.13
  -1   5  -8    1.09    0.15
  -1   5  -8    0.78    0.25
  -1   5  -8    0.92    0.15
  -1  -5  -8    0.86    0.15
  -1  -5  -8    0.96    0.14
  -1   5  -9    3.86    0.31
  -1   5  -9    3.70    0.31
  -1   5  -9    4.58    0.40
  -1  -5  -9    3.76    0.30
  -1  -5  -9    4.26    0.30
   1   6  -9   -0.10    0.12
   1   6  -9    0.07    0.23
   1   6  -9    0.05    0.11
   1   6  -9    0.16    0.13
   1  -6  -9    0.11    0.11
   1  -6  -9    0.14    0.12
   1   6  -8   -0.05    0.11
   1   6  -8    0.13    0.12
   1   6  -8   -0.09    0.20
   1  -6  -8    0.18    0.11
   1  -6  -8    0.03    0.11
   1   6  -7    3.97    0.24
   1   6  -7    4.38    0.36
   1   6  -7    4.16    0.24
   1  -6  -7    4.43    0.23
   1  -6  -7    4.62    0.24
   1   6  -6   20.08    0.64
   1   6  -6   18.37    0.55
   1   6  -6   19.82    0.54
  -1   6   6   18.98    0.53
  -1  -6   6   18.89    0.55
   1  -6  -6   19.19    0.54
   1  -6  -6   18.15    0.55
   1   6  -5    1.46    0.13
   1   6  -5    2.08    0.25
   1   6  -5    1.51    0.12
  -1   6   5    1.67    0.15
   1   6  -5    1.50    0.17
   1  -6  -5    1.80    0.15
   1  -6  -5    1.87    0.17
  -1  -6   5    1.63    0.13
  -1   6   4    8.33    0.27
   1   6  -4    8.13    0.39
   1   6  -4    8.43    0.27
   1   6  -4    8.74    0.32
   1   6  -4    7.79    0.28
  -1  -6   4    8.40    0.29
   1  -6  -4    7.72    0.27
   1  -6  -4    8.07    0.28
   1   6  -3   25.70    0.68
   1   6  -3   24.90    0.69
   1   6  -3   24.54    0.70
   1   6  -3   26.32    0.69
  -1   6   3   25.63    0.68
   1   6  -3   25.19    0.81
   1  -6  -3   25.76    0.68
   1  -6  -3   27.13    0.69
   1  -6  -3   26.26    0.69
   1  -6  -3   25.78    0.69
   1  -6  -3   26.70    0.64
  -1  -6   3   26.43    0.69
   1   6  -2   82.86    1.99
   1   6  -2   76.96    1.98
  -1   6   2   81.04    1.97
   1   6  -2   79.78    2.09
   1   6  -2   79.81    2.00
   1   6  -2   78.70    2.10
   1   6  -2   77.89    2.24
   1  -6  -2   82.27    2.09
   1  -6  -2   79.93    1.98
   1  -6  -2   81.69    1.96
  -1  -6   2   82.94    1.97
   1  -6  -2   79.76    1.98
   1  -6  -2   81.61    2.09
   1  -6  -2   79.37    2.10
   1   6  -1    1.41    0.12
  -1   6   1    1.43    0.12
   1   6  -1    1.40    0.12
   1   6  -1    1.57    0.14
   1   6  -1    1.51    0.13
  -1  -6   1    2.14    0.16
   1  -6  -1    1.43    0.12
   1  -6  -1    1.26    0.12
   1  -6  -1    1.45    0.12
   1  -6  -1    1.55    0.11
   1  -6  -1    1.26    0.10
   1  -6  -1    1.35    0.14
   1   6   0  395.63    9.52
   1   6   0  387.53   10.03
   1   6   0  403.31   10.08
   1   6   0  395.55    9.52
  -1   6   0  391.55   10.08
  -1   6   0  401.13    9.53
  -1   6   0  408.57   10.08
  -1   6   0  385.75   10.03
   1   6   0  377.38    9.52
  -1   6   0  405.68    9.52
   1  -6   0  396.66   10.08
   1  -6   0  397.54   10.08
   1  -6   0  383.22    9.52
   1  -6   0  384.97    9.51
  -1  -6   0  411.07   10.04
  -1  -6   0  406.64    9.53
  -1  -6   0  391.01    9.45
  -1  -6   0  394.85    9.52
  -1  -6   0  385.91   10.08
   1  -6   0  382.99    9.52
  -1  -6   0  396.92   10.08
   1   6   1   88.83    2.24
  -1   6  -1   89.07    2.24
  -1   6  -1   86.03    2.13
  -1   6  -1   83.25    2.11
  -1   6  -1   89.36    2.24
  -1   6  -1   87.41    2.12
   1   6   1   84.70    2.09
  -1  -6  -1   84.87    2.24
   1  -6   1   80.62    2.10
  -1  -6  -1   86.22    2.23
  -1  -6  -1   82.70    2.10
  -1  -6  -1   87.61    2.12
   1  -6   1   84.00    2.24
  -1  -6  -1   80.92    2.11
   1   6   2   18.64    0.53
  -1   6  -2   19.53    0.57
  -1   6  -2   19.58    0.53
  -1   6  -2   19.25    0.55
  -1   6  -2   18.48    0.55
  -1   6  -2   19.26    0.62
  -1   6  -2   19.40    0.54
  -1   6  -2   19.28    0.53
  -1  -6  -2   19.02    0.55
  -1  -6  -2   19.39    0.53
   1  -6   2   19.24    0.54
  -1  -6  -2   18.66    0.53
  -1  -6  -2   19.84    0.54
  -1  -6  -2   18.88    0.57
  -1   6  -3   49.16    1.33
  -1   6  -3   50.94    1.32
  -1   6  -3   51.67    1.28
  -1   6  -3   50.86    1.47
   1   6   3   53.00    1.28
  -1   6  -3   51.04    1.29
  -1  -6  -3   50.55    1.28
  -1  -6  -3   46.65    1.34
  -1  -6  -3   49.47    1.25
  -1  -6  -3   52.42    1.34
   1  -6   3   51.59    1.28
  -1  -6  -3   49.57    1.29
  -1   6  -4   12.28    0.38
  -1   6  -4   12.31    0.39
  -1   6  -4   11.61    0.49
  -1   6  -4   11.89    0.43
   1   6   4   11.77    0.38
  -1  -6  -4   12.11    0.38
   1  -6   4   12.88    0.39
  -1  -6  -4   11.63    0.38
  -1   6  -5   12.94    0.42
  -1   6  -5   13.47    0.56
  -1   6  -5   12.96    0.41
  -1   6  -5   13.31    0.49
   1   6   5   13.00    0.41
  -1  -6  -5   13.41    0.42
   1  -6   5   13.21    0.42
  -1  -6  -5   13.04    0.41
  -1   6  -6    3.35    0.22
   1   6   6    2.86    0.22
  -1   6  -6    3.41    0.23
  -1   6  -6    2.96    0.26
   1  -6   6    2.97    0.22
  -1  -6  -6    2.87    0.22
  -1  -6  -6    3.13    0.22
  -1   6  -7   15.83    0.62
  -1   6  -7   14.63    0.49
  -1   6  -7   14.29    0.48
  -1  -6  -7   14.65    0.48
  -1  -6  -7   14.50    0.48
  -1   6  -8    1.57    0.17
  -1   6  -8    1.54    0.17
  -1   6  -8    1.32    0.27
  -1  -6  -8    1.46    0.17
  -1  -6  -8    1.47    0.17
  -1   6  -9   14.55    0.53
  -1   6  -9   15.18    0.70
  -1   6  -9   14.79    0.53
  -1  -6  -9   13.18    0.52
  -1  -6  -9   14.79    0.52
   1   7  -9    2.06    0.19
   1   7  -9    2.86    0.34
   1   7  -9    1.94    0.19
   1  -7  -9    2.92    0.26
   1  -7  -9    2.28    0.19
   1   7  -8    4.63    0.27
   1   7  -8    4.16    0.28
   1   7  -8    5.35    0.42
   1  -7  -8    4.71    0.27
   1  -7  -8    4.64    0.27
   1   7  -7    6.55    0.31
   1   7  -7    6.92    0.29
   1   7  -7    6.72    0.30
   1   7  -7    6.82    0.41
   1  -7  -7    7.04    0.29
   1  -7  -7    6.80    0.30
   1   7  -6   13.21    0.44
   1   7  -6   13.75    0.61
   1   7  -6   14.26    0.43
   1   7  -6   13.79    0.43
  -1   7   6   14.02    0.43
   1   7  -6   14.40    0.52
   1  -7  -6   13.39    0.44
  -1  -7   6   12.71    0.44
   1  -7  -6   13.35    0.43
   1   7  -5   13.31    0.46
   1   7  -5   13.05    0.42
   1   7  -5   12.07    0.54
  -1   7   5   12.97    0.39
   1   7  -5   13.00    0.40
  -1  -7   5   12.44    0.41
   1  -7  -5   12.68    0.39
   1  -7  -5   13.28    0.41
  -1   7   4   11.22    0.36
   1   7  -4   11.78    0.38
   1   7  -4   11.44    0.47
   1   7  -4   11.64    0.36
   1   7  -4   11.63    0.41
   1  -7  -4   11.14    0.36
  -1  -7   4   11.84    0.38
   1  -7  -4   11.63    0.38
   1   7  -3   25.54    0.70
   1   7  -3   25.69    0.82
   1   7  -3   26.26    0.71
   1   7  -3   25.40    0.70
   1   7  -3   25.84    0.72
  -1   7   3   26.56    0.70
   1  -7  -3   26.40    0.71
   1  -7  -3   27.52    0.67
   1  -7  -3   26.69    0.71
  -1  -7   3   26.47    0.71
   1  -7  -3   25.89    0.71
   1  -7  -3   25.05    0.70
   1   7  -2   38.49    1.00
  -1   7   2   38.59    1.00
   1   7  -2   38.19    1.06
   1   7  -2   38.21    1.14
   1   7  -2   39.37    1.05
   1   7  -2   38.75    1.01
   1   7  -2   39.06    1.00
   1  -7  -2   39.88    1.05
   1  -7  -2   39.24    1.05
   1  -7  -2   38.12    1.06
   1  -7  -2   38.83    1.00
  -1  -7   2   37.02    1.00
   1  -7  -2   38.68    1.00
   1  -7  -2   39.38    0.98
   1   7  -1    0.24    0.10
   1   7  -1    0.14    0.09
   1   7  -1    0.16    0.08
  -1   7   1    0.04    0.09
   1   7  -1    0.17    0.09
   1  -7  -1    0.21    0.10
   1  -7  -1    0.23    0.09
   1  -7  -1    0.24    0.09
   1  -7  -1    0.13    0.08
   1  -7  -1    0.26    0.08
  -1  -7   1    0.16    0.09
   1  -7  -1    0.09    0.09
  -1  -7   1    0.16    0.10
  -1   7   0   25.65    0.74
  -1   7   0   27.36    0.75
   1   7   0   26.24    0.70
  -1   7   0   26.96    0.75
   1   7   0   26.40    0.70
   1   7   0   26.06    0.71
   1   7   0   25.78    0.75
   1   7   0   25.70    0.75
  -1   7   0   24.84    0.70
  -1  -7   0   25.50    0.70
  -1  -7   0   26.02    0.75
  -1  -7   0   26.11    0.75
   1  -7   0   25.51    0.75
   1  -7   0   26.18    0.75
   1  -7   0   24.34    0.70
   1  -7   0   26.20    0.75
  -1  -7   0   25.52    0.74
  -1  -7   0   26.81    0.71
   1  -7   0   25.71    0.70
  -1   7  -1   96.02    2.51
  -1   7  -1   94.61    2.36
   1   7   1   96.54    2.50
   1   7   1   90.79    2.34
  -1   7  -1   99.05    2.50
  -1   7  -1   93.23    2.36
  -1  -7  -1   92.47    2.35
  -1  -7  -1   96.51    2.37
  -1  -7  -1   95.64    2.36
   1  -7   1   94.48    2.35
  -1  -7  -1   97.78    2.50
   1  -7   1   97.57    2.51
  -1  -7  -1   96.08    2.51
  -1   7  -2   14.11    0.49
  -1   7  -2   13.64    0.45
  -1   7  -2   12.97    0.42
  -1   7  -2   13.69    0.41
  -1   7  -2   13.41    0.43
  -1   7  -2   13.67    0.43
   1   7   2   14.20    0.42
  -1  -7  -2   13.26    0.45
  -1  -7  -2   14.03    0.43
  -1  -7  -2   13.55    0.43
  -1  -7  -2   14.15    0.41
  -1  -7  -2   13.61    0.42
   1  -7   2   13.33    0.43
  -1   7  -3    0.51    0.10
  -1   7  -3    0.45    0.09
  -1   7  -3    0.58    0.09
  -1   7  -3    0.39    0.14
  -1   7  -3    0.46    0.09
  -1   7  -3    0.50    0.12
   1   7   3    0.48    0.10
  -1  -7  -3    0.80    0.11
  -1  -7  -3    0.63    0.09
  -1  -7  -3    0.51    0.09
   1  -7   3    0.42    0.11
  -1  -7  -3    0.51    0.08
  -1  -7  -3    0.56    0.10
  -1   7  -4   60.77    1.59
  -1   7  -4   59.93    1.77
  -1   7  -4   59.57    1.54
  -1   7  -4   58.83    1.58
   1   7   4   62.65    1.53
  -1   7  -4   59.96    1.55
  -1  -7  -4   61.47    1.54
   1  -7   4   62.82    1.54
  -1  -7  -4   58.25    1.54
  -1  -7  -4   61.01    1.58
  -1  -7  -4   61.56    1.58
  -1   7  -5    3.67    0.35
   1   7   5    3.65    0.22
  -1   7  -5    3.91    0.30
  -1   7  -5    3.52    0.23
  -1   7  -5    3.40    0.24
  -1  -7  -5    4.00    0.23
   1  -7   5    3.76    0.24
  -1  -7  -5    3.96    0.22
  -1   7  -6   53.10    1.37
   1   7   6   54.51    1.36
  -1   7  -6   52.10    1.63
  -1   7  -6   51.07    1.37
  -1   7  -6   53.38    1.45
  -1  -7  -6   51.35    1.37
   1  -7   6   53.40    1.36
  -1  -7  -6   52.05    1.37
  -1   7  -7    1.65    0.25
  -1   7  -7    1.39    0.16
  -1   7  -7    1.70    0.17
  -1  -7  -7    1.69    0.16
  -1  -7  -7    1.90    0.17
  -1   7  -8   14.73    0.51
  -1   7  -8   14.26    0.65
  -1   7  -8   13.65    0.51
  -1  -7  -8   14.10    0.50
  -1  -7  -8   14.03    0.51
  -1   7  -9    0.48    0.28
  -1   7  -9    0.27    0.16
  -1   7  -9    0.37    0.17
  -1  -7  -9    0.25    0.16
  -1  -7  -9    0.48    0.15
   1   8  -9    0.44    0.16
   1   8  -9    0.47    0.26
   1   8  -9    0.72    0.15
   1  -8  -9    0.69    0.15
   1  -8  -9    0.75    0.15
   1   8  -8    6.11    0.32
   1   8  -8    6.56    0.33
   1   8  -8    7.12    0.46
   1  -8  -8    6.02    0.31
   1  -8  -8    6.56    0.33
   1   8  -7    0.03    0.18
   1   8  -7    0.20    0.12
   1   8  -7    0.38    0.12
   1  -8  -7    0.41    0.13
   1  -8  -7    0.27    0.11
   1   8  -6    7.59    0.33
  -1   8   6    8.08    0.31
   1   8  -6    8.18    0.48
   1   8  -6    7.60    0.31
   1   8  -6    8.24    0.40
   1  -8  -6    7.57    0.33
   1  -8  -6    6.96    0.30
  -1  -8   6    7.33    0.32
   1   8  -5    0.13    0.09
   1   8  -5    0.19    0.14
  -1   8   5    0.09    0.10
   1   8  -5    0.08    0.10
   1   8  -5    0.48    0.20
   1  -8  -5    0.13    0.11
   1  -8  -5    0.03    0.09
  -1  -8   5    0.27    0.11
   1   8  -4  136.96    3.40
   1   8  -4  136.29    3.36
   1   8  -4  135.13    3.35
  -1   8   4  136.00    3.33
   1   8  -4  133.91    3.81
   1  -8  -4  133.73    3.35
   1  -8  -4  138.00    3.36
  -1  -8   4  140.92    3.34
   1   8  -3    0.84    0.11
  -1   8   3    0.69    0.11
   1   8  -3    0.86    0.10
   1   8  -3    0.76    0.12
   1   8  -3    0.67    0.09
   1   8  -3    0.95    0.17
   1  -8  -3    0.73    0.10
   1  -8  -3    0.75    0.09
  -1  -8   3    0.56    0.11
   1  -8  -3    0.78    0.09
   1  -8  -3    0.73    0.09
   1  -8  -3    0.74    0.11
   1   8  -2   81.10    2.01
   1   8  -2   77.95    1.99
   1   8  -2   81.44    2.26
   1   8  -2   75.28    2.10
   1   8  -2   83.92    2.11
  -1   8   2   79.87    1.98
   1   8  -2   80.30    2.00
  -1  -8   2   77.50    1.98
   1  -8  -2   77.60    2.10
   1  -8  -2   78.28    2.00
   1  -8  -2   83.67    1.97
   1  -8  -2   82.73    2.10
   1  -8  -2   81.84    2.10
   1  -8  -2   74.86    1.99
   1   8  -1    0.02    0.10
   1   8  -1    0.18    0.11
   1   8  -1    0.08    0.09
  -1   8   1    0.05    0.10
   1   8  -1    0.10    0.09
  -1   8   1    0.41    0.10
   1  -8  -1    0.12    0.09
   1  -8  -1    0.13    0.10
   1  -8  -1   -0.05    0.10
   1  -8  -1    0.19    0.09
   1  -8  -1    0.14    0.09
   1  -8  -1   -0.02    0.09
  -1  -8   1    0.09    0.10
  -1  -8   1    0.05    0.10
  -1   8   0  139.98    3.53
  -1   8   0  149.65    3.75
   1   8   0  150.05    3.75
  -1   8   0  141.86    3.73
   1   8   0  142.65    3.73
   1   8   0  143.35    3.51
   1   8   0  146.93    3.54
  -1   8   0  135.46    3.74
   1  -8   0  146.36    3.75
  -1  -8   0  145.16    3.75
  -1  -8   0  144.81    3.73
  -1  -8   0  143.98    3.51
   1  -8   0  138.39    3.51
  -1  -8   0  136.91    3.74
   1  -8   0  142.79    3.53
   1  -8   0  146.91    3.75
  -1  -8   0  146.41    3.54
   1  -8   0  150.59    3.74
   1   8   1    1.26    0.13
  -1   8  -1    1.59    0.13
  -1   8  -1    1.66    0.14
   1   8   1    1.43    0.13
  -1   8  -1    1.34    0.12
  -1   8  -1    1.44    0.14
  -1  -8  -1    1.75    0.17
  -1  -8  -1    1.57    0.14
  -1  -8  -1    1.65    0.14
  -1  -8  -1    1.41    0.13
   1  -8   1    1.27    0.14
  -1  -8  -1    1.13    0.13
   1  -8   1    1.49    0.14
  -1   8  -2  690.70   17.47
  -1   8  -2  685.03   16.46
   1   8   2  665.46   16.42
  -1   8  -2  654.52   16.45
  -1   8  -2  679.42   16.51
  -1   8  -2  701.59   17.55
  -1  -8  -2  707.87   17.57
  -1  -8  -2  716.00   16.39
   1  -8   2  667.92   16.45
  -1  -8  -2  649.74   16.43
  -1  -8  -2  670.05   17.43
  -1  -8  -2  688.43   16.42
  -1   8  -3   24.55    0.73
   1   8   3   26.59    0.72
  -1   8  -3   26.89    0.75
  -1   8  -3   27.73    0.72
  -1   8  -3   26.30    0.84
  -1   8  -3   25.57    0.74
  -1  -8  -3   25.71    0.73
   1  -8   3   26.55    0.73
  -1  -8  -3   26.49    0.72
  -1  -8  -3   25.24    0.75
  -1  -8  -3   26.96    0.74
  -1  -8  -3   26.09    0.70
  -1   8  -4   77.90    2.12
  -1   8  -4   81.79    2.05
  -1   8  -4   81.12    2.10
  -1   8  -4   78.46    2.06
  -1   8  -4   81.56    2.05
   1   8   4   84.99    2.04
  -1   8  -4   79.72    2.34
  -1  -8  -4   81.24    2.06
  -1  -8  -4   81.84    2.13
  -1  -8  -4   82.75    2.12
   1  -8   4   81.89    2.04
  -1  -8  -4   80.12    2.05
  -1  -8  -4   86.99    1.99
  -1   8  -5    0.41    0.12
   1   8   5    0.48    0.12
  -1   8  -5    0.53    0.17
  -1   8  -5    0.51    0.20
  -1   8  -5    0.58    0.13
  -1   8  -5    0.62    0.12
  -1  -8  -5    0.69    0.13
   1  -8   5    0.47    0.13
  -1  -8  -5    0.42    0.11
  -1   8  -6   30.66    0.87
  -1   8  -6   30.25    0.94
  -1   8  -6   29.32    1.05
   1   8   6   29.84    0.85
  -1   8  -6   31.31    0.86
   1  -8   6   31.37    0.86
  -1  -8  -6   31.96    0.87
  -1  -8  -6   30.57    0.86
  -1   8  -7   -0.07    0.20
  -1   8  -7   -0.03    0.12
  -1   8  -7    0.05    0.13
  -1  -8  -7    0.10    0.12
  -1  -8  -7    0.15    0.13
  -1   8  -8    7.07    0.36
  -1   8  -8    7.76    0.38
  -1   8  -8    6.63    0.51
  -1   8  -8    7.34    0.38
  -1  -8  -8    7.15    0.37
  -1  -8  -8    7.21    0.37
   1   9  -9    9.33    0.42
   1   9  -9    9.36    0.56
   1   9  -9    9.22    0.43
   1  -9  -9    9.84    0.41
   1  -9  -9    8.37    0.41
   1   9  -8    2.73    0.30
   1   9  -8    2.64    0.22
   1   9  -8    2.93    0.27
   1  -9  -8    2.99    0.28
   1  -9  -8    2.89    0.27
   1   9  -7   16.77    0.62
   1   9  -7   15.33    0.54
   1   9  -7   16.94    0.53
   1  -9  -7   15.55    0.53
   1  -9  -7   15.88    0.52
  -1   9   6    2.42    0.19
   1   9  -6    2.39    0.24
   1   9  -6    2.62    0.20
   1   9  -6    2.72    0.31
   1   9  -6    2.34    0.18
   1  -9  -6    2.74    0.23
  -1  -9   6    2.52    0.20
   1  -9  -6    2.57    0.24
   1   9  -5   17.12    0.53
   1   9  -5   16.08    0.51
  -1   9   5   16.80    0.51
   1   9  -5   16.37    0.66
   1   9  -5   16.24    0.56
   1  -9  -5   17.08    0.53
   1  -9  -5   15.94    0.51
  -1  -9   5   16.52    0.52
   1   9  -4    6.19    0.31
   1   9  -4    5.94    0.37
   1   9  -4    6.22    0.23
   1   9  -4    6.74    0.30
  -1   9   4    6.19    0.28
   1   9  -4    6.50    0.28
   1  -9  -4    6.72    0.29
   1  -9  -4    6.54    0.23
  -1  -9   4    6.78    0.30
   1  -9  -4    6.43    0.23
   1  -9  -4    6.55    0.28
   1   9  -3   71.43    1.80
   1   9  -3   68.56    1.78
  -1   9   3   71.26    1.77
   1   9  -3   68.02    1.79
   1   9  -3   69.51    2.03
   1   9  -3   70.94    1.86
   1  -9  -3   71.15    1.79
   1  -9  -3   67.15    1.78
  -1  -9   3   71.72    1.78
   1  -9  -3   69.27    1.86
   1  -9  -3   74.16    1.86
   1  -9  -3   72.45    1.74
   1   9  -2    0.81    0.13
   1   9  -2    0.88    0.14
   1   9  -2    0.96    0.12
  -1   9   2    0.82    0.13
   1   9  -2    0.76    0.12
   1   9  -2    0.90    0.16
   1  -9  -2    1.16    0.13
   1  -9  -2    0.83    0.13
   1  -9  -2    0.75    0.11
  -1  -9   2    0.79    0.13
   1  -9  -2    0.90    0.12
   1  -9  -2    0.92    0.12
   1  -9  -2    0.68    0.12
   1   9  -1   51.54    1.32
  -1   9   1   50.88    1.39
   1   9  -1   49.24    1.31
   1   9  -1   49.88    1.39
   1   9  -1   51.68    1.39
  -1   9   1   50.57    1.30
   1  -9  -1   48.46    1.29
  -1  -9   1   50.12    1.40
  -1  -9   1   51.28    1.31
   1  -9  -1   51.30    1.31
   1  -9  -1   51.20    1.39
   1  -9  -1   51.21    1.39
   1  -9  -1   48.67    1.38
   1  -9  -1   52.62    1.32
   1   9   0   15.09    0.46
   1   9   0   14.48    0.45
  -1   9   0   13.70    0.44
  -1   9   0   13.08    0.47
  -1   9   0   13.16    0.47
   1   9   0   13.45    0.48
   1   9   0   15.04    0.49
   1  -9   0   13.85    0.49
   1  -9   0   13.27    0.45
  -1  -9   0   13.06    0.47
  -1  -9   0   14.06    0.45
  -1  -9   0   14.70    0.45
   1  -9   0   14.44    0.48
   1  -9   0   13.70    0.48
  -1  -9   0   13.90    0.47
   1  -9   0   14.51    0.44
   1   9   1   92.17    2.45
   1   9   1   90.08    2.29
  -1   9  -1   91.75    2.45
  -1   9  -1   94.00    2.31
  -1   9  -1   93.36    2.44
  -1   9  -1   91.00    2.31
   1  -9   1   96.99    2.45
  -1  -9  -1   96.96    2.45
  -1  -9  -1   91.15    2.29
   1  -9   1   90.74    2.45
  -1  -9  -1   90.63    2.30
  -1  -9  -1   96.40    2.44
  -1  -9  -1   89.79    2.31
   1  -9   1   87.64    2.29
  -1   9  -2  174.26    4.39
  -1   9  -2  179.24    4.38
  -1   9  -2  175.17    4.41
   1   9   2  177.27    4.35
  -1   9  -2  184.92    4.64
  -1   9  -2  180.97    4.63
  -1  -9  -2  179.12    4.38
   1  -9   2  175.57    4.36
  -1  -9  -2  180.97    4.35
  -1  -9  -2  177.15    4.39
  -1  -9  -2  182.68    4.64
  -1  -9  -2  177.93    4.63
  -1   9  -3   18.80    0.59
  -1   9  -3   18.55    0.57
   1   9   3   18.87    0.56
  -1   9  -3   18.92    0.67
  -1   9  -3   18.86    0.57
  -1   9  -3   18.92    0.56
  -1  -9  -3   19.15    0.54
  -1  -9  -3   19.07    0.59
  -1  -9  -3   18.66    0.57
  -1  -9  -3   20.17    0.58
   1  -9   3   18.59    0.57
  -1  -9  -3   20.09    0.57
  -1   9  -4   21.90    0.69
   1   9   4   23.99    0.68
  -1   9  -4   22.95    0.68
  -1   9  -4   23.76    0.82
  -1   9  -4   24.58    0.73
  -1   9  -4   24.94    0.69
  -1  -9  -4   23.02    0.68
  -1  -9  -4   24.39    0.69
  -1  -9  -4   24.73    0.64
  -1  -9  -4   24.63    0.68
  -1  -9  -4   22.80    0.69
   1  -9   4   24.75    0.70
   1   9   5    6.66    0.31
  -1   9  -5    6.13    0.32
  -1   9  -5    6.45    0.42
  -1   9  -5    6.70    0.38
  -1   9  -5    6.46    0.30
  -1  -9  -5    6.53    0.31
  -1  -9  -5    6.45    0.31
   1  -9   5    6.52    0.32
  -1   9  -6    0.96    0.16
   1   9   6    0.90    0.16
  -1   9  -6    0.84    0.15
  -1   9  -6    1.16    0.22
  -1   9  -6    1.06    0.15
  -1   9  -6    1.41    0.27
   1  -9   6    0.97    0.16
  -1  -9  -6    0.66    0.14
  -1  -9  -6    0.88    0.15
  -1   9  -7    7.53    0.47
  -1   9  -7    7.49    0.36
  -1   9  -7    7.89    0.36
  -1   9  -7    7.09    0.37
  -1  -9  -7    6.95    0.35
  -1  -9  -7    6.73    0.35
  -1   9  -8   18.96    0.64
  -1   9  -8   19.04    0.75
  -1   9  -8   18.06    0.63
  -1  -9  -8   18.69    0.63
  -1  -9  -8   19.10    0.63
   1  10  -8    0.25    0.16
   1  10  -8    0.57    0.23
   1  10  -8    0.03    0.14
   1 -10  -8    0.36    0.15
   1 -10  -8    0.31    0.15
   1  10  -7    3.17    0.29
   1  10  -7    3.67    0.38
   1  10  -7    3.35    0.29
   1  10  -7    3.17    0.27
   1 -10  -7    3.30    0.28
   1 -10  -7    2.62    0.20
   1  10  -6    4.90    0.30
   1  10  -6    5.40    0.36
   1  10  -6    5.60    0.45
   1  10  -6    4.76    0.30
  -1  10   6    5.33    0.29
   1 -10  -6    5.55    0.31
  -1 -10   6    4.72    0.31
   1 -10  -6    4.97    0.29
   1  10  -5    4.34    0.27
   1  10  -5    3.98    0.37
  -1  10   5    4.27    0.27
   1  10  -5    4.76    0.29
   1  10  -5    4.28    0.31
   1 -10  -5    4.31    0.26
   1 -10  -5    4.25    0.27
  -1 -10   5    4.35    0.28
   1  10  -4    2.08    0.16
  -1  10   4    2.10    0.17
   1  10  -4    1.96    0.16
   1  10  -4    2.55    0.23
   1  10  -4    2.00    0.23
   1  10  -4    2.41    0.20
  -1 -10   4    2.62    0.23
   1 -10  -4    1.68    0.15
   1 -10  -4    2.27    0.16
   1 -10  -4    2.10    0.16
   1 -10  -4    1.95    0.17
   1 -10  -4    2.08    0.14
  -1  10   3    4.76    0.26
   1  10  -3    4.81    0.32
   1  10  -3    4.83    0.25
   1  10  -3    5.22    0.28
   1  10  -3    4.90    0.25
   1  10  -3    5.16    0.27
   1 -10  -3    5.08    0.25
   1 -10  -3    4.85    0.26
   1 -10  -3    5.26    0.25
   1 -10  -3    5.15    0.27
  -1 -10   3    4.79    0.27
   1 -10  -3    4.88    0.23
   1  10  -2   28.98    0.81
   1  10  -2   29.59    0.81
   1  10  -2   28.83    0.86
   1  10  -2   28.57    0.85
  -1  10   2   29.56    0.81
   1 -10  -2   27.81    0.84
   1 -10  -2   28.93    0.85
   1 -10  -2   28.75    0.84
  -1 -10   2   29.17    0.81
   1 -10  -2   28.31    0.79
   1 -10  -2   30.00    0.82
   1 -10  -2   29.12    0.81
   1  10  -1   21.95    0.68
   1  10  -1   22.08    0.64
   1  10  -1   21.56    0.67
   1  10  -1   21.30    0.63
  -1  10   1   21.80    0.68
   1 -10  -1   20.15    0.62
   1 -10  -1   21.93    0.64
   1 -10  -1   20.53    0.67
  -1 -10   1   21.57    0.64
   1 -10  -1   22.06    0.67
   1 -10  -1   21.79    0.64
  -1 -10   1   22.10    0.69
  -1 -10   1   22.31    0.69
   1 -10  -1   22.97    0.68
  -1  10   0   32.49    0.91
  -1  10   0   32.91    0.98
  -1  10   0   34.95    0.99
   1  10   0   34.10    0.98
   1  10   0   35.39    0.99
  -1  10   0   33.52    0.98
   1  10   0   31.41    0.91
   1  10   0   33.86    0.93
  -1 -10   0   33.22    0.98
   1 -10   0   34.38    0.99
  -1 -10   0   32.58    0.97
   1 -10   0   34.51    0.98
   1 -10   0   32.98    0.92
   1 -10   0   32.96    0.92
  -1 -10   0   34.56    0.92
   1 -10   0   36.69    0.99
  -1 -10   0   35.05    0.99
  -1 -10   0   32.62    0.92
   1  10   1   10.58    0.40
  -1  10  -1   10.73    0.40
  -1  10  -1   10.21    0.36
   1  10   1    9.94    0.37
  -1  10  -1   10.27    0.39
  -1  10  -1    9.56    0.36
   1 -10   1    9.81    0.40
   1 -10   1    9.76    0.41
  -1 -10  -1   10.02    0.37
  -1 -10  -1   10.69    0.38
  -1 -10  -1    9.99    0.37
  -1 -10  -1    9.60    0.39
   1 -10   1   10.37    0.38
  -1 -10  -1    9.64    0.38
  -1  10  -2   13.08    0.46
  -1  10  -2   13.19    0.44
  -1  10  -2   12.95    0.45
  -1  10  -2   13.13    0.43
   1  10   2   12.88    0.43
  -1  10  -2   12.79    0.46
  -1 -10  -2   13.64    0.47
   1 -10   2   12.42    0.44
  -1 -10  -2   13.39    0.44
  -1 -10  -2   13.66    0.45
  -1 -10  -2   13.12    0.43
  -1 -10  -2   13.66    0.45
   1  10   3    2.27    0.21
  -1  10  -3    1.90    0.19
  -1  10  -3    2.14    0.20
  -1  10  -3    2.28    0.20
  -1  10  -3    2.34    0.24
  -1  10  -3    2.29    0.22
   1 -10   3    2.06    0.18
  -1 -10  -3    1.88    0.16
  -1 -10  -3    2.35    0.20
  -1 -10  -3    1.72    0.16
  -1 -10  -3    1.69    0.16
  -1 -10  -3    2.17    0.19
  -1  10  -4   10.63    0.42
  -1  10  -4   11.17    0.51
  -1  10  -4   10.73    0.38
  -1  10  -4   11.71    0.41
  -1  10  -4   11.40    0.45
   1  10   4   11.73    0.41
  -1 -10  -4   10.47    0.38
  -1 -10  -4   11.58    0.41
  -1 -10  -4   11.52    0.38
  -1 -10  -4   11.24    0.41
   1 -10   4   10.68    0.41
  -1 -10  -4   11.14    0.36
   1  10   5   19.10    0.60
  -1  10  -5   19.99    0.67
  -1  10  -5   19.90    0.61
  -1  10  -5   19.00    0.74
  -1  10  -5   18.69    0.61
  -1 -10  -5   18.46    0.61
   1 -10   5   19.16    0.61
  -1 -10  -5   19.76    0.60
   1  10   6   -0.20    0.13
  -1  10  -6   -0.01    0.13
  -1  10  -6    0.31    0.24
  -1  10  -6    0.21    0.19
  -1  10  -6   -0.03    0.13
   1 -10   6    0.19    0.15
  -1 -10  -6   -0.11    0.13
  -1 -10  -6    0.06    0.13
  -1  10  -7    7.59    0.54
  -1  10  -7    7.56    0.39
  -1  10  -7    7.04    0.37
  -1  10  -7    8.43    0.49
  -1 -10  -7    7.26    0.38
  -1 -10  -7    7.64    0.38
  -1  10  -8    1.20    0.19
  -1  10  -8    1.70    0.29
  -1  10  -8    1.26    0.20
  -1 -10  -8    1.48    0.19
  -1 -10  -8    1.36    0.20
   1  11  -8    1.33    0.27
   1  11  -8    0.95    0.18
   1  11  -8    1.00    0.20
   1 -11  -8    1.30    0.19
   1 -11  -8    1.17    0.18
   1  11  -7    3.21    0.31
   1  11  -7    3.63    0.31
   1  11  -7    3.00    0.36
   1  11  -7    4.30    0.38
   1 -11  -7    3.77    0.30
   1 -11  -7    3.77    0.30
   1  11  -6    8.53    0.44
   1  11  -6    7.82    0.37
  -1  11   6    8.20    0.37
   1  11  -6    8.57    0.52
   1  11  -6    8.19    0.38
  -1 -11   6    7.85    0.38
   1 -11  -6    8.23    0.38
   1 -11  -6    8.47    0.37
  -1  11   5   33.49    0.93
   1  11  -5   32.22    1.11
   1  11  -5   32.64    0.98
   1  11  -5   34.08    0.96
   1  11  -5   33.45    0.95
   1 -11  -5   34.85    0.94
  -1 -11   5   34.12    0.95
   1 -11  -5   34.60    0.95
   1  11  -4   10.72    0.41
   1  11  -4    9.78    0.39
   1  11  -4   10.56    0.37
   1  11  -4   11.11    0.43
  -1  11   4   10.48    0.40
   1  11  -4    9.93    0.49
   1 -11  -4   10.23    0.40
   1 -11  -4   10.61    0.33
   1 -11  -4   10.95    0.41
  -1 -11   4   10.68    0.41
   1 -11  -4   10.79    0.36
   1 -11  -4   10.11    0.36
   1  11  -3   76.54    1.99
   1  11  -3   76.84    1.92
   1  11  -3   72.18    1.90
   1  11  -3   74.67    2.16
   1  11  -3   72.70    1.91
  -1  11   3   74.21    1.89
   1 -11  -3   76.51    1.86
   1 -11  -3   70.81    1.98
  -1 -11   3   74.12    1.89
   1 -11  -3   71.41    1.90
   1 -11  -3   73.12    1.91
   1 -11  -3   78.37    1.99
   1  11  -2    1.45    0.16
  -1  11   2    1.19    0.15
   1  11  -2    1.39    0.15
   1  11  -2    1.43    0.15
   1  11  -2    1.50    0.17
   1 -11  -2    1.44    0.14
   1 -11  -2    1.57    0.15
  -1 -11   2    1.32    0.16
   1 -11  -2    1.25    0.15
   1 -11  -2    1.20    0.15
   1 -11  -2    1.46    0.15
   1 -11  -2    1.25    0.14
  -1  11   1  125.66    3.19
   1  11  -1  116.69    3.00
   1  11  -1  122.61    3.17
   1  11  -1  123.47    3.18
   1  11  -1  125.64    3.01
  -1 -11   1  124.93    3.18
  -1 -11   1  115.42    3.18
   1 -11  -1  122.55    3.18
   1 -11  -1  113.18    2.97
   1 -11  -1  123.18    3.00
  -1 -11   1  116.05    2.98
   1 -11  -1  117.34    3.17
   1 -11  -1  117.48    3.00
   1  11   0    0.12    0.10
  -1  11   0    0.01    0.10
  -1  11   0    0.08    0.09
   1  11   0    0.16    0.13
  -1  11   0    0.28    0.12
   1  11   0    0.06    0.11
   1  11   0    0.10    0.11
  -1  11   0    0.20    0.12
   1 -11   0    0.12    0.10
  -1 -11   0    0.39    0.12
   1 -11   0    0.50    0.12
   1 -11   0    0.02    0.12
   1 -11   0    0.06    0.10
   1 -11   0    0.18    0.11
  -1 -11   0    0.23    0.11
  -1 -11   0   -0.07    0.11
  -1 -11   0    0.05    0.12
  -1 -11   0    0.03    0.10
  -1  11  -1   27.92    0.87
  -1  11  -1   28.74    0.82
  -1  11  -1   30.59    0.88
   1  11   1   29.49    0.88
  -1  11  -1   29.97    0.82
   1  11   1   28.58    0.82
   1 -11   1   28.34    0.82
   1 -11   1   28.94    0.88
  -1 -11  -1   29.24    0.82
  -1 -11  -1   29.00    0.81
  -1 -11  -1   28.72    0.87
  -1 -11  -1   28.13    0.86
  -1 -11  -1   29.00    0.82
  -1  11  -2    4.85    0.29
  -1  11  -2    4.95    0.28
  -1  11  -2    4.46    0.27
  -1  11  -2    5.06    0.29
   1  11   2    4.40    0.27
  -1  11  -2    4.55    0.26
  -1 -11  -2    5.10    0.27
   1 -11   2    4.71    0.29
  -1 -11  -2    5.34    0.28
  -1 -11  -2    5.42    0.28
  -1 -11  -2    5.98    0.30
  -1 -11  -2    5.20    0.27
  -1  11  -3   17.59    0.57
  -1  11  -3   17.73    0.59
  -1  11  -3   17.58    0.57
   1  11   3   16.53    0.55
  -1  11  -3   17.73    0.66
  -1  11  -3   18.31    0.56
  -1 -11  -3   17.74    0.54
   1 -11   3   17.24    0.56
  -1 -11  -3   18.50    0.57
  -1 -11  -3   17.28    0.56
  -1 -11  -3   17.45    0.58
  -1 -11  -3   17.69    0.57
  -1  11  -4    2.57    0.24
  -1  11  -4    2.58    0.24
  -1  11  -4    2.14    0.20
  -1  11  -4    2.54    0.21
  -1  11  -4    2.41    0.27
   1  11   4    2.22    0.19
  -1 -11  -4    2.71    0.20
  -1 -11  -4    2.40    0.20
  -1 -11  -4    2.72    0.21
   1 -11   4    2.28    0.20
  -1 -11  -4    2.11    0.21
  -1 -11  -4    2.68    0.25
  -1  11  -5    7.79    0.36
  -1  11  -5    7.01    0.26
  -1  11  -5    7.69    0.46
   1  11   5    6.95    0.35
  -1  11  -5    7.40    0.41
  -1  11  -5    7.43    0.37
   1 -11   5    6.61    0.36
  -1 -11  -5    7.08    0.27
  -1 -11  -5    7.29    0.26
  -1 -11  -5    6.52    0.35
  -1 -11  -5    7.49    0.36
  -1  11  -6    8.38    0.53
  -1  11  -6    8.48    0.41
   1  11   6    9.10    0.40
  -1  11  -6    9.26    0.40
  -1  11  -6    8.84    0.47
  -1 -11  -6    8.71    0.40
   1 -11   6    8.94    0.40
  -1 -11  -6    8.49    0.41
  -1  11  -7    0.59    0.28
  -1  11  -7    0.37    0.15
  -1  11  -7    0.25    0.16
  -1  11  -7    0.27    0.23
  -1 -11  -7    0.03    0.15
  -1 -11  -7    0.36    0.16
  -1  11  -8    0.00    0.17
  -1  11  -8    0.29    0.16
  -1  11  -8    0.08    0.25
  -1 -11  -8    0.38    0.17
  -1 -11  -8    0.30    0.17
   1  12  -8    2.86    0.27
   1  12  -8    3.33    0.34
   1  12  -8    3.64    0.34
   1 -12  -8    2.80    0.25
   1 -12  -8    3.87    0.34
   1  12  -7    0.25    0.21
   1  12  -7    0.39    0.28
   1  12  -7    0.38    0.17
   1  12  -7    0.50    0.16
   1 -12  -7    0.50    0.16
   1 -12  -7    0.22    0.16
   1  12  -6    1.18    0.18
  -1  12   6    0.97    0.17
   1  12  -6    0.88    0.17
   1  12  -6    1.33    0.28
   1  12  -6    1.16    0.22
  -1 -12   6    1.03    0.18
   1 -12  -6    0.95    0.17
   1 -12  -6    1.24    0.17
  -1  12   5   19.54    0.63
   1  12  -5   19.90    0.64
   1  12  -5   19.17    0.67
   1  12  -5   19.44    0.63
   1 -12  -5   20.13    0.64
   1 -12  -5   19.81    0.63
  -1 -12   5   19.34    0.63
   1  12  -4    6.40    0.42
   1  12  -4    6.46    0.30
  -1  12   4    6.66    0.33
   1  12  -4    6.64    0.34
   1  12  -4    6.95    0.36
   1  12  -4    6.34    0.32
  -1 -12   4    6.81    0.35
   1 -12  -4    6.71    0.29
   1 -12  -4    6.52    0.27
   1 -12  -4    6.78    0.34
   1 -12  -4    6.91    0.34
   1 -12  -4    6.67    0.29
   1  12  -3   35.75    1.03
   1  12  -3   35.41    1.00
   1  12  -3   37.58    1.02
   1  12  -3   36.12    1.15
  -1  12   3   35.45    0.99
   1  12  -3   35.97    1.00
   1 -12  -3   33.84    1.02
   1 -12  -3   34.80    1.00
  -1 -12   3   36.17    1.00
   1 -12  -3   33.89    0.96
   1 -12  -3   37.67    1.03
   1 -12  -3   36.81    1.00
   1  12  -2    3.98    0.28
  -1  12   2    4.76    0.28
   1  12  -2    4.42    0.27
   1  12  -2    4.20    0.29
   1  12  -2    4.53    0.27
   1 -12  -2    4.62    0.27
   1 -12  -2    4.21    0.26
  -1 -12   2    4.48    0.28
   1 -12  -2    4.46    0.30
   1 -12  -2    4.32    0.27
   1 -12  -2    4.04    0.28
   1 -12  -2    4.13    0.27
   1  12  -1   55.56    1.46
   1  12  -1   57.10    1.54
  -1  12   1   55.31    1.55
   1  12  -1   56.73    1.46
   1  12  -1   57.26    1.55
   1 -12  -1   53.65    1.45
   1 -12  -1   55.06    1.54
  -1 -12   1   54.57    1.55
   1 -12  -1   52.50    1.43
  -1 -12   1   54.34    1.45
   1 -12  -1   55.76    1.46
   1 -12  -1   56.30    1.54
  -1 -12   1   54.19    1.54
   1 -12  -1   56.19    1.54
  -1  12   0    0.23    0.12
   1  12   0    0.24    0.12
  -1  12   0    0.13    0.11
   1  12   0    0.31    0.13
  -1  12   0    0.29    0.10
   1  12   0    0.20    0.13
  -1  12   0    0.32    0.11
   1  12   0    0.25    0.13
  -1 -12   0    0.15    0.13
  -1 -12   0    0.30    0.12
   1 -12   0    0.16    0.11
   1 -12   0    0.12    0.12
  -1 -12   0    0.28    0.13
  -1 -12   0    0.20    0.09
   1 -12   0    0.23    0.14
   1 -12   0    0.14    0.11
  -1  12  -1   51.24    1.39
  -1  12  -1   49.61    1.47
   1  12   1   49.27    1.38
  -1  12  -1   55.46    1.48
  -1  12  -1   56.14    1.40
   1  12   1   53.12    1.48
  -1 -12  -1   50.79    1.46
  -1 -12  -1   53.73    1.39
   1 -12   1   51.83    1.38
  -1 -12  -1   51.37    1.38
   1 -12   1   56.33    1.49
  -1 -12  -1   52.58    1.39
  -1 -12  -1   50.29    1.47
  -1 -12  -1   53.50    1.48
  -1  12  -2    1.29    0.17
  -1  12  -2    1.02    0.15
  -1  12  -2    1.27    0.18
  -1  12  -2    1.09    0.15
   1  12   2    1.40    0.17
  -1  12  -2    1.08    0.16
  -1 -12  -2    1.51    0.17
  -1 -12  -2    1.25    0.16
   1 -12   2    1.41    0.17
  -1 -12  -2    1.40    0.16
  -1 -12  -2    1.22    0.16
  -1 -12  -2    1.33    0.16
  -1  12  -3   28.22    0.97
  -1  12  -3   28.50    0.84
  -1  12  -3   28.80    0.86
  -1  12  -3   29.95    0.87
   1  12   3   28.56    0.83
  -1  12  -3   28.12    0.84
  -1 -12  -3   29.74    0.81
  -1 -12  -3   27.82    0.84
   1 -12   3   28.67    0.84
  -1 -12  -3   28.31    0.87
  -1 -12  -3   30.14    0.84
  -1 -12  -3   29.36    0.86
  -1  12  -4   12.00    0.43
  -1  12  -4   12.49    0.45
  -1  12  -4   11.71    0.46
   1  12   4   11.43    0.45
  -1  12  -4   11.47    0.55
  -1  12  -4   11.59    0.49
  -1 -12  -4   10.81    0.39
  -1 -12  -4   11.44    0.45
   1 -12   4   11.88    0.46
  -1 -12  -4   10.65    0.43
  -1 -12  -4   12.11    0.42
  -1 -12  -4   12.15    0.45
  -1  12  -5   27.69    0.99
  -1  12  -5   27.10    0.78
  -1  12  -5   28.13    0.88
  -1  12  -5   28.79    0.83
   1  12   5   29.20    0.83
  -1  12  -5   26.51    0.83
  -1 -12  -5   28.04    0.78
  -1 -12  -5   26.86    0.78
  -1 -12  -5   29.27    0.84
  -1 -12  -5   26.50    0.83
   1 -12   5   26.24    0.83
   1  12   6    2.64    0.23
  -1  12  -6    2.88    0.34
  -1  12  -6    2.90    0.30
  -1  12  -6    2.55    0.22
  -1  12  -6    2.02    0.21
  -1 -12  -6    2.29    0.22
  -1 -12  -6    2.30    0.22
   1 -12   6    2.44    0.23
  -1  12  -7   16.85    0.63
  -1  12  -7   17.13    0.80
  -1  12  -7   17.61    0.62
  -1  12  -7   17.66    0.70
  -1 -12  -7   17.25    0.63
  -1 -12  -7   16.85    0.62
  -1  12  -8    3.17    0.28
  -1  12  -8    3.38    0.28
  -1  12  -8    4.12    0.39
  -1 -12  -8    3.14    0.27
  -1 -12  -8    3.03    0.27
   1  13  -8    0.37    0.24
   1  13  -8    0.35    0.19
   1  13  -8    0.57    0.18
   1 -13  -8    0.46    0.18
   1 -13  -8    0.47    0.18
   1  13  -7   12.75    0.58
   1  13  -7   11.18    0.66
   1  13  -7   11.42    0.51
   1  13  -7   12.06    0.50
   1 -13  -7   11.62    0.49
   1 -13  -7   11.75    0.49
   1  13  -6    2.72    0.24
   1  13  -6    2.39    0.34
   1  13  -6    3.00    0.29
   1  13  -6    2.72    0.23
  -1  13   6    2.73    0.24
  -1 -13   6    2.70    0.24
   1 -13  -6    2.37    0.23
   1 -13  -6    2.67    0.23
   1  13  -5   14.03    0.56
   1  13  -5   13.70    0.64
   1  13  -5   14.89    0.53
  -1  13   5   14.66    0.53
   1  13  -5   13.92    0.52
   1  13  -5   13.34    0.44
   1 -13  -5   14.65    0.53
   1 -13  -5   13.86    0.44
   1 -13  -5   14.42    0.44
  -1 -13   5   14.60    0.53
   1 -13  -5   14.17    0.53
   1  13  -4    5.80    0.36
   1  13  -4    5.33    0.40
   1  13  -4    5.38    0.29
   1  13  -4    5.19    0.33
  -1  13   4    5.45    0.34
   1  13  -4    5.79    0.34
   1 -13  -4    5.31    0.27
   1 -13  -4    5.62    0.29
   1 -13  -4    5.61    0.28
  -1 -13   4    5.37    0.34
   1 -13  -4    5.78    0.33
   1 -13  -4    5.41    0.34
   1  13  -3   31.02    0.90
   1  13  -3   30.47    0.91
   1  13  -3   29.50    0.89
  -1  13   3   30.76    0.88
   1  13  -3   30.49    0.89
   1  13  -3   30.05    1.02
   1 -13  -3   29.95    0.90
   1 -13  -3   31.50    0.89
  -1 -13   3   29.45    0.88
   1 -13  -3   29.42    0.90
   1 -13  -3   31.89    0.89
   1 -13  -3   30.04    0.85
   1  13  -2   11.17    0.47
   1  13  -2   12.39    0.46
   1  13  -2   13.06    0.49
  -1  13   2   12.02    0.46
   1  13  -2   12.60    0.46
   1 -13  -2   12.31    0.48
   1 -13  -2   11.92    0.45
   1 -13  -2   12.06    0.44
   1 -13  -2   11.87    0.46
  -1 -13   2   12.39    0.46
   1 -13  -2   13.17    0.50
   1 -13  -2   11.50    0.45
   1  13  -1   66.19    1.79
   1  13  -1   65.83    1.69
  -1  13   1   67.59    1.80
   1  13  -1   64.52    1.79
   1 -13  -1   63.47    1.69
   1 -13  -1   61.00    1.68
   1 -13  -1   65.26    1.79
   1 -13  -1   66.14    1.79
   1 -13  -1   61.59    1.67
  -1 -13   1   63.98    1.68
  -1 -13   1   65.20    1.79
   1 -13  -1   64.26    1.79
  -1 -13   1   65.23    1.80
   1  13   0    8.56    0.40
  -1  13   0    8.94    0.37
  -1  13   0    8.32    0.38
   1  13   0    8.56    0.39
   1  13   0    8.15    0.36
  -1  13   0    8.61    0.40
  -1  13   0    7.62    0.39
   1  13   0    7.60    0.35
   1 -13   0    8.31    0.39
  -1 -13   0    8.56    0.39
  -1 -13   0    8.43    0.36
  -1 -13   0    8.20    0.40
  -1 -13   0    9.03    0.40
   1 -13   0    8.68    0.40
   1 -13   0    8.50    0.37
   1 -13   0    8.19    0.39
  -1  13  -1   48.13    1.28
  -1  13  -1   42.30    1.27
  -1  13  -1   46.12    1.21
   1  13   1   41.58    1.27
  -1  13  -1   41.95    1.20
   1  13   1   43.03    1.20
  -1 -13  -1   43.17    1.28
   1 -13   1   45.83    1.20
  -1 -13  -1   43.65    1.21
  -1 -13  -1   43.81    1.27
   1 -13   1   44.91    1.29
  -1 -13  -1   43.50    1.27
  -1 -13  -1   45.67    1.21
  -1 -13  -1   44.15    1.19
  -1  13  -2    2.02    0.19
  -1  13  -2    2.89    0.25
   1  13   2    2.30    0.21
  -1  13  -2    2.04    0.18
  -1  13  -2    2.67    0.23
  -1 -13  -2    2.76    0.28
  -1 -13  -2    2.95    0.25
  -1 -13  -2    2.79    0.21
  -1 -13  -2    2.67    0.25
  -1 -13  -2    2.45    0.20
   1 -13   2    2.38    0.21
  -1  13  -3   32.71    0.96
  -1  13  -3   32.73    0.97
  -1  13  -3   32.05    1.08
  -1  13  -3   32.49    0.93
  -1  13  -3   32.54    0.94
   1  13   3   31.60    0.93
  -1 -13  -3   33.37    0.94
  -1 -13  -3   31.81    0.96
  -1 -13  -3   33.22    0.93
  -1 -13  -3   32.53    0.97
   1 -13   3   31.29    0.93
  -1 -13  -3   32.38    0.90
   1  13   4    2.33    0.22
  -1  13  -4    2.54    0.25
  -1  13  -4    2.64    0.24
  -1  13  -4    2.51    0.29
  -1  13  -4    2.52    0.22
  -1  13  -4    2.48    0.21
  -1 -13  -4    2.19    0.18
   1 -13   4    2.64    0.23
  -1 -13  -4    2.50    0.25
  -1 -13  -4    2.59    0.24
  -1 -13  -4    2.04    0.20
  -1 -13  -4    2.24    0.20
  -1  13  -5   18.55    0.61
  -1  13  -5   17.54    0.65
  -1  13  -5   16.10    0.72
   1  13   5   17.01    0.60
  -1  13  -5   17.70    0.61
  -1  13  -5   16.72    0.54
  -1 -13  -5   17.42    0.53
  -1 -13  -5   17.50    0.61
   1 -13   5   15.77    0.61
  -1 -13  -5   17.81    0.50
  -1 -13  -5   16.07    0.53
  -1 -13  -5   16.98    0.61
  -1  13  -6    4.90    0.47
  -1  13  -6    4.96    0.42
  -1  13  -6    4.74    0.36
  -1  13  -6    5.37    0.36
   1  13   6    5.04    0.36
   1 -13   6    4.73    0.35
  -1 -13  -6    4.73    0.35
  -1 -13  -6    5.11    0.36
  -1  13  -7    3.59    0.29
  -1  13  -7    4.48    0.45
  -1  13  -7    3.47    0.28
  -1  13  -7    4.26    0.37
  -1 -13  -7    3.30    0.27
  -1 -13  -7    3.86    0.35
  -1  13  -8    1.57    0.25
  -1  13  -8    2.13    0.34
  -1 -13  -8    1.68    0.24
   1  14  -8   20.68    0.79
   1  14  -8   18.25    0.71
   1  14  -8   19.42    0.92
   1 -14  -8   18.92    0.69
   1 -14  -8   17.41    0.68
   1  14  -7    0.77    0.20
   1  14  -7    0.69    0.19
   1  14  -7    1.02    0.32
   1  14  -7    0.65    0.24
   1 -14  -7    0.44    0.18
   1 -14  -7    0.59    0.18
   1  14  -6   21.18    0.87
   1  14  -6   22.43    0.72
   1  14  -6   20.34    0.70
  -1  14   6   21.07    0.71
   1  14  -6   21.08    0.75
  -1 -14   6   20.00    0.71
   1 -14  -6   20.98    0.71
   1 -14  -6   20.78    0.71
   1  14  -5    0.27    0.15
  -1  14   5    0.22    0.17
   1  14  -5    0.30    0.18
   1  14  -5    0.11    0.15
   1  14  -5    0.14    0.11
   1  14  -5    0.04    0.22
   1 -14  -5    0.19    0.15
   1 -14  -5    0.09    0.15
   1 -14  -5    0.17    0.10
   1 -14  -5    0.16    0.10
  -1 -14   5    0.17    0.17
   1 -14  -5    0.09    0.10
   1  14  -4   36.51    1.04
   1  14  -4   34.09    1.04
  -1  14   4   35.13    1.03
   1  14  -4   38.24    1.07
   1  14  -4   36.59    1.05
   1  14  -4   35.60    1.20
   1 -14  -4   37.20    1.04
   1 -14  -4   36.78    0.97
   1 -14  -4   34.63    1.04
  -1 -14   4   35.85    1.03
   1 -14  -4   35.88    1.04
   1 -14  -4   37.31    1.04
   1  14  -3   -0.08    0.13
   1  14  -3   -0.02    0.18
   1  14  -3    0.12    0.17
   1  14  -3   -0.16    0.13
  -1  14   3    0.56    0.16
   1  14  -3    0.02    0.13
   1 -14  -3    0.24    0.15
   1 -14  -3    0.16    0.13
   1 -14  -3    0.10    0.13
   1 -14  -3    0.14    0.13
  -1 -14   3   -0.04    0.15
   1 -14  -3    0.06    0.12
  -1  14   2   61.87    1.61
   1  14  -2   62.01    1.72
   1  14  -2   60.16    1.71
   1  14  -2   62.74    1.63
   1 -14  -2   61.24    1.62
   1 -14  -2   62.14    1.62
   1 -14  -2   59.44    1.59
   1 -14  -2   58.76    1.70
   1 -14  -2   61.95    1.71
  -1 -14   2   59.93    1.61
   1 -14  -2   62.17    1.72
   1  14  -1    9.53    0.44
   1  14  -1    8.93    0.40
   1  14  -1    9.75    0.40
   1  14  -1    9.71    0.43
  -1  14   1   10.19    0.43
  -1 -14   1   10.05    0.44
   1 -14  -1    8.91    0.43
   1 -14  -1    9.98    0.43
   1 -14  -1    9.06    0.40
   1 -14  -1    9.38    0.40
   1 -14  -1    9.34    0.40
  -1 -14   1    9.28    0.41
  -1 -14   1   10.20    0.44
   1 -14  -1    9.76    0.44
   1  14   0  111.13    2.82
  -1  14   0  103.60    2.81
   1  14   0  106.42    2.65
  -1  14   0  101.07    2.80
  -1  14   0  108.12    2.82
  -1  14   0  103.62    2.65
   1  14   0  100.30    2.80
   1 -14   0  101.29    2.63
  -1 -14   0  105.90    2.81
   1 -14   0  103.90    2.81
  -1 -14   0  102.10    2.81
   1 -14   0  105.28    2.81
  -1 -14   0   99.91    2.63
  -1 -14   0  103.97    2.64
   1 -14   0  108.09    2.65
   1 -14   0  101.10    2.80
  -1 -14   0  107.96    2.81
   1  14   1    6.51    0.37
   1  14   1    6.16    0.34
  -1  14  -1    6.50    0.36
  -1  14  -1    6.26    0.36
  -1  14  -1    6.00    0.32
  -1  14  -1    6.32    0.35
  -1 -14  -1    5.78    0.34
  -1 -14  -1    6.11    0.34
  -1 -14  -1    6.68    0.34
   1 -14   1    6.13    0.35
  -1 -14  -1    6.53    0.36
   1 -14   1    6.75    0.37
  -1 -14  -1    6.33    0.34
   1  14   2   46.88    1.33
  -1  14  -2   48.87    1.34
  -1  14  -2   50.24    1.37
  -1  14  -2   49.14    1.41
  -1  14  -2   48.63    1.34
  -1 -14  -2   49.95    1.34
   1 -14   2   49.51    1.34
  -1 -14  -2   49.29    1.32
  -1 -14  -2   48.43    1.40
  -1 -14  -2   51.68    1.42
  -1 -14  -2   48.85    1.34
  -1  14  -3    5.52    0.37
   1  14   3    5.13    0.34
  -1  14  -3    5.12    0.32
  -1  14  -3    4.96    0.40
  -1  14  -3    4.98    0.34
  -1  14  -3    5.36    0.33
  -1 -14  -3    6.06    0.33
  -1 -14  -3    5.51    0.32
  -1 -14  -3    5.26    0.34
  -1 -14  -3    5.69    0.34
   1 -14   3    5.23    0.35
  -1 -14  -3    5.33    0.32
  -1  14  -4    0.31    0.19
  -1  14  -4    0.56    0.23
  -1  14  -4    0.24    0.16
   1  14   4    0.58    0.17
  -1  14  -4    0.47    0.14
  -1  14  -4    0.55    0.15
  -1 -14  -4    0.33    0.13
  -1 -14  -4    0.32    0.16
  -1 -14  -4    0.60    0.15
   1 -14   4    0.45    0.17
  -1 -14  -4    0.03    0.14
  -1 -14  -4    0.13    0.14
  -1  14  -5    7.98    0.46
  -1  14  -5    7.44    0.40
  -1  14  -5    7.57    0.51
   1  14   5    8.44    0.42
  -1  14  -5    8.28    0.43
  -1  14  -5    7.71    0.33
   1 -14   5    7.92    0.43
  -1 -14  -5    7.27    0.30
  -1 -14  -5    8.23    0.42
  -1 -14  -5    7.88    0.33
  -1 -14  -5    8.26    0.42
  -1 -14  -5    6.53    0.33
  -1  14  -6    6.60    0.53
  -1  14  -6    6.87    0.42
  -1  14  -6    7.02    0.48
   1  14   6    7.43    0.42
  -1 -14  -6    7.14    0.43
  -1 -14  -6    6.97    0.42
   1 -14   6    6.38    0.41
  -1  14  -7    1.38    0.34
  -1  14  -7    0.73    0.21
  -1  14  -7    1.38    0.28
   1 -14   7    0.87    0.22
  -1 -14  -7    0.80    0.20
   1  15  -7    0.68    0.21
   1  15  -7    0.72    0.32
   1  15  -7    1.09    0.27
   1 -15  -7    0.84    0.21
   1  15  -6    0.13    0.21
   1  15  -6    0.07    0.17
   1  15  -6    0.04    0.25
  -1  15   6    0.16    0.18
  -1 -15   6    0.03    0.18
   1 -15  -6   -0.02    0.17
   1 -15  -6    0.19    0.18
   1  15  -5    2.22    0.23
   1  15  -5    2.60    0.28
   1  15  -5    2.19    0.33
   1  15  -5    2.15    0.18
  -1  15   5    2.33    0.25
   1  15  -5    2.61    0.24
   1 -15  -5    2.16    0.23
   1 -15  -5    2.52    0.22
   1 -15  -5    2.84    0.20
   1 -15  -5    2.42    0.24
   1 -15  -5    2.19    0.22
  -1 -15   5    2.35    0.25
   1  15  -4    9.88    0.44
   1  15  -4    9.75    0.45
  -1  15   4    8.93    0.45
   1  15  -4    9.58    0.55
   1  15  -4    9.33    0.42
   1  15  -4    9.75    0.47
   1 -15  -4    8.59    0.41
   1 -15  -4   10.02    0.47
   1 -15  -4   10.10    0.41
   1 -15  -4    9.22    0.38
  -1 -15   4   10.23    0.46
   1 -15  -4    9.89    0.45
   1  15  -3    6.71    0.36
   1  15  -3    5.60    0.43
   1  15  -3    5.46    0.35
   1  15  -3    6.24    0.39
   1  15  -3    5.97    0.35
  -1  15   3    6.24    0.37
   1 -15  -3    5.92    0.33
  -1 -15   3    5.57    0.37
   1 -15  -3    5.51    0.35
   1 -15  -3    6.52    0.36
   1 -15  -3    4.97    0.35
   1 -15  -3    5.35    0.33
   1  15  -2   18.22    0.63
   1  15  -2   17.79    0.62
   1  15  -2   17.80    0.65
   1  15  -2   18.15    0.66
   1 -15  -2   19.52    0.68
  -1 -15   2   18.36    0.63
   1 -15  -2   18.51    0.64
   1 -15  -2   17.49    0.60
   1 -15  -2   18.48    0.63
   1 -15  -2   17.23    0.61
   1 -15  -2   18.36    0.65
   1  15  -1   19.58    0.73
  -1  15   1   21.61    0.74
   1  15  -1   22.49    0.74
   1  15  -1   20.98    0.68
   1 -15  -1   22.50    0.74
  -1 -15   1   21.20    0.79
   1 -15  -1   22.97    0.75
   1 -15  -1   21.45    0.69
   1 -15  -1   21.82    0.73
   1 -15  -1   20.90    0.68
  -1 -15   1   21.19    0.74
  -1 -15   1   20.75    0.69
   1  15   0   34.03    1.05
  -1  15   0   35.19    1.06
  -1  15   0   33.91    1.05
  -1  15   0   36.00    1.00
   1  15   0   33.11    0.98
  -1 -15   0   34.12    1.05
   1 -15   0   33.33    1.05
  -1 -15   0   33.51    0.98
  -1 -15   0   34.86    1.06
   1 -15   0   33.80    0.98
   1 -15   0   35.61    1.06
  -1 -15   0   33.32    1.04
   1 -15   0   33.77    0.98
  -1 -15   0   31.96    0.97
   1 -15   0   34.13    1.04
  -1  15  -1    3.76    0.33
  -1  15  -1    4.12    0.30
   1  15   1    4.35    0.32
   1  15   1    4.33    0.34
   1 -15   1    4.32    0.33
  -1 -15  -1    4.40    0.34
  -1 -15  -1    4.00    0.32
   1 -15   1    4.37    0.34
  -1 -15  -1    4.22    0.31
  -1  15  -2   28.40    0.94
  -1  15  -2   32.68    0.92
  -1  15  -2   28.74    0.93
   1  15   2   28.94    0.90
  -1 -15  -2   32.89    0.89
  -1 -15  -2   29.29    0.94
   1 -15   2   30.50    0.91
  -1 -15  -2   30.91    0.95
  -1 -15  -2   29.93    0.91
  -1  15  -3    0.09    0.15
   1  15   3    0.18    0.16
  -1  15  -3   -0.03    0.20
  -1  15  -3    0.19    0.19
  -1  15  -3    0.10    0.15
   1 -15   3    0.21    0.17
  -1 -15  -3    0.27    0.15
  -1 -15  -3    0.02    0.13
  -1 -15  -3    0.16    0.14
  -1 -15  -3   -0.16    0.14
  -1  15  -4   23.54    0.80
  -1  15  -4   23.48    0.91
  -1  15  -4   23.51    0.76
  -1  15  -4   24.16    0.78
   1  15   4   22.95    0.77
   1 -15   4   23.34    0.77
  -1 -15  -4   23.67    0.72
  -1 -15  -4   23.74    0.77
  -1 -15  -4   22.84    0.77
  -1 -15  -4   25.29    0.76
  -1  15  -5    0.74    0.26
  -1  15  -5    0.61    0.14
   1  15   5    0.76    0.20
  -1  15  -5    1.17    0.25
  -1  15  -5    1.14    0.20
   1 -15   5    0.78    0.20
  -1 -15  -5    0.70    0.14
  -1 -15  -5    0.75    0.18
  -1 -15  -5    0.62    0.13
  -1 -15  -5    0.59    0.13
   1  15   6    8.77    0.47
  -1  15  -6   10.07    0.54
  -1  15  -6    7.99    0.46
  -1  15  -6    8.96    0.59
  -1 -15  -6    8.44    0.47
   1 -15   6    8.15    0.46
  -1  15  -7    0.88    0.28
  -1  15  -7    0.59    0.21
  -1  15  -7    0.85    0.34
   1 -15   7    0.46    0.22
  -1 -15  -7    0.86    0.22
   1  16  -7    0.18    0.19
   1  16  -7    0.18    0.24
   1  16  -7    0.26    0.30
   1 -16  -7    0.35    0.21
  -1  16   6    1.05    0.23
   1  16  -6    1.81    0.28
   1  16  -6    1.99    0.34
   1  16  -6    1.55    0.23
  -1 -16   6    1.79    0.24
   1 -16  -6    1.52    0.23
   1  16  -5    5.52    0.47
   1  16  -5    5.14    0.42
  -1  16   5    4.76    0.39
   1  16  -5    4.92    0.36
   1  16  -5    4.78    0.29
   1 -16  -5    4.94    0.28
   1 -16  -5    4.43    0.27
   1 -16  -5    4.59    0.39
   1 -16  -5    4.59    0.26
  -1 -16   5    5.27    0.39
   1  16  -4    2.48    0.22
   1  16  -4    2.86    0.33
   1  16  -4    2.28    0.23
   1  16  -4    2.76    0.29
  -1  16   4    2.39    0.26
   1 -16  -4    2.48    0.21
   1 -16  -4    2.09    0.24
   1 -16  -4    2.31    0.22
  -1 -16   4    2.78    0.26
   1 -16  -4    2.52    0.21
  -1  16   3    4.60    0.36
   1  16  -3    5.28    0.35
   1  16  -3    5.09    0.39
   1  16  -3    4.97    0.36
   1  16  -3    5.06    0.43
   1 -16  -3    4.83    0.35
  -1 -16   3    5.41    0.37
   1 -16  -3    5.15    0.33
   1 -16  -3    4.61    0.33
   1 -16  -3    5.27    0.36
   1  16  -2    5.49    0.35
   1  16  -2    5.28    0.37
  -1 -16   2    5.17    0.38
   1 -16  -2    5.90    0.36
   1 -16  -2    5.40    0.38
   1 -16  -2    5.57    0.40
   1 -16  -2    5.70    0.35
   1 -16  -2    5.51    0.36
   1  16  -1    8.23    0.43
   1  16  -1    7.99    0.40
  -1 -16   1    8.33    0.42
   1 -16  -1    8.61    0.43
   1 -16  -1    8.73    0.44
   1 -16  -1    8.01    0.44
   1 -16  -1    8.54    0.40
   1 -16  -1    7.98    0.41
   1  16   0    4.20    0.35
  -1  16   0    5.01    0.35
  -1 -16   0    4.28    0.36
  -1 -16   0    4.10    0.34
  -1 -16   0    4.36    0.38
   1 -16   0    4.54    0.37
   1 -16   0    4.63    0.35
   1 -16   0    4.33    0.36
   1  16   1    0.71    0.18
  -1  16  -1    0.96    0.18
   1 -16   1    0.80    0.19
  -1 -16  -1    0.98    0.18
  -1 -16  -1    0.90    0.18
  -1 -16  -1    0.88    0.20
   1  16   2    7.31    0.42
  -1  16  -2    8.01    0.41
  -1  16  -2    6.67    0.42
  -1  16  -2    7.76    0.45
  -1 -16  -2    7.70    0.42
  -1 -16  -2    8.16    0.40
  -1 -16  -2    6.96    0.40
   1 -16   2    8.03    0.43
  -1 -16  -2    7.76    0.43
  -1  16  -3    0.10    0.16
  -1  16  -3    0.03    0.19
  -1  16  -3    0.22    0.24
   1  16   3   -0.04    0.17
  -1  16  -3   -0.11    0.16
  -1 -16  -3    0.20    0.14
  -1 -16  -3    0.03    0.15
  -1 -16  -3    0.00    0.16
   1 -16   3    0.12    0.17
  -1 -16  -3    0.00    0.15
   1  16   4   26.50    0.85
  -1  16  -4   25.97    0.99
  -1  16  -4   26.08    0.88
  -1  16  -4   26.61    0.85
  -1  16  -4   25.80    0.84
  -1 -16  -4   25.66    0.85
  -1 -16  -4   26.82    0.83
  -1 -16  -4   25.42    0.84
   1 -16   4   26.00    0.84
  -1 -16  -4   26.67    0.79
  -1  16  -5    1.18    0.27
  -1  16  -5    0.35    0.14
  -1  16  -5    0.76    0.20
   1  16   5    0.71    0.21
  -1  16  -5    0.54    0.26
  -1 -16  -5    0.31    0.14
  -1 -16  -5    0.28    0.13
   1 -16   5    0.42    0.20
  -1 -16  -5    0.43    0.14
  -1 -16  -5    0.32    0.18
  -1  16  -6    2.95    0.30
  -1  16  -6    3.54    0.36
  -1  16  -6    3.93    0.42
   1  16   6    3.40    0.31
  -1 -16  -6    3.31    0.30
   1 -16   6    3.39    0.30
  -1  16  -7    0.28    0.27
  -1  16  -7   -0.25    0.19
  -1  16  -7   -0.01    0.30
   1  16   7   -0.17    0.21
  -1 -16  -7   -0.22    0.19
   1 -16   7    0.06    0.21
   1  17  -7    0.40    0.32
   1  17  -7    0.25    0.27
   1  17  -7    0.33    0.21
   1 -17  -7    0.12    0.21
  -1 -17   7    0.20    0.22
  -1  17   6    0.88    0.23
   1  17  -6    0.68    0.21
   1  17  -6    0.72    0.27
   1  17  -6    1.05    0.30
   1 -17  -6    0.56    0.21
  -1 -17   6    0.77    0.22
   1  17  -5    2.34    0.29
   1  17  -5    2.07    0.19
   1  17  -5    2.01    0.23
  -1  17   5    2.43    0.27
   1  17  -5    3.01    0.38
  -1 -17   5    2.72    0.27
   1 -17  -5    2.25    0.26
   1 -17  -5    2.71    0.21
   1 -17  -5    2.31    0.19
   1 -17  -5    2.13    0.19
   1  17  -4    0.06    0.24
   1  17  -4   -0.18    0.15
   1  17  -4   -0.13    0.20
   1  17  -4   -0.15    0.15
  -1  17   4   -0.10    0.18
   1 -17  -4   -0.03    0.14
   1 -17  -4   -0.03    0.15
  -1 -17   4   -0.12    0.18
   1 -17  -4   -0.05    0.17
   1 -17  -4    0.06    0.14
  -1  17   3    6.73    0.40
   1  17  -3    5.83    0.42
   1  17  -3    5.92    0.41
   1  17  -3    6.32    0.48
   1  17  -3    6.81    0.39
  -1 -17   3    6.08    0.41
   1 -17  -3    6.55    0.38
   1 -17  -3    7.24    0.41
   1 -17  -3    6.33    0.40
   1 -17  -3    6.11    0.37
   1  17  -2    8.29    0.44
   1 -17  -2    8.05    0.42
  -1 -17   2    7.85    0.44
   1 -17  -2    8.58    0.43
   1 -17  -2    7.95    0.44
   1 -17  -2    8.37    0.43
   1 -17  -2    8.12    0.46
   1  17  -1    2.73    0.25
  -1 -17   1    2.58    0.25
   1 -17  -1    2.66    0.25
   1 -17  -1    2.78    0.25
   1 -17  -1    2.71    0.26
   1  17   0    8.41    0.45
  -1  17   0    8.77    0.46
  -1 -17   0    7.68    0.42
   1 -17   0    9.75    0.48
   1 -17   0    8.23    0.43
  -1 -17   0    9.34    0.47
  -1  17  -1    6.93    0.41
   1  17   1    6.99    0.40
   1 -17   1    6.30    0.41
  -1 -17  -1    7.09    0.40
  -1 -17  -1    6.49    0.42
   1  17   2   49.35    1.39
  -1  17  -2   46.97    1.46
  -1  17  -2   47.08    1.42
  -1 -17  -2   52.63    1.37
  -1 -17  -2   49.96    1.46
  -1 -17  -2   49.89    1.46
   1 -17   2   51.94    1.39
  -1  17  -3   15.48    0.62
  -1  17  -3   14.87    0.64
   1  17   3   15.69    0.62
  -1  17  -3   16.37    0.62
  -1  17  -3   14.04    0.71
  -1 -17  -3   16.52    0.58
   1 -17   3   15.79    0.61
  -1 -17  -3   16.22    0.61
  -1 -17  -3   15.86    0.62
  -1 -17  -3   15.41    0.60
  -1  17  -4   19.31    0.75
   1  17   4   18.87    0.72
  -1  17  -4   19.95    0.72
  -1  17  -4   19.53    0.85
  -1  17  -4   20.45    0.71
  -1 -17  -4   19.44    0.72
  -1 -17  -4   20.92    0.66
  -1 -17  -4   19.50    0.70
  -1 -17  -4   20.60    0.69
   1 -17   4   20.66    0.73
  -1  17  -5    0.65    0.16
  -1  17  -5    0.87    0.21
  -1  17  -5    1.25    0.27
   1  17   5    0.83    0.22
  -1  17  -5    0.73    0.29
  -1 -17  -5    0.77    0.17
  -1 -17  -5    0.97    0.22
  -1 -17  -5    0.89    0.16
  -1 -17  -5    0.64    0.15
   1 -17   5    0.60    0.21
   1  17   6    0.25    0.21
  -1  17  -6   -0.29    0.18
  -1  17  -6    0.16    0.25
  -1  17  -6    0.22    0.28
  -1  17  -6   -0.01    0.10
  -1 -17  -6   -0.01    0.20
   1 -17   6   -0.12    0.20
   1  18  -6    4.06    0.45
  -1  18   6    3.92    0.33
   1  18  -6    4.69    0.39
   1  18  -6    3.76    0.32
   1 -18  -6    3.95    0.33
  -1 -18   6    4.28    0.34
   1  18  -5    1.46    0.28
   1  18  -5    1.33    0.18
   1  18  -5    1.63    0.24
  -1  18   5    1.47    0.24
   1  18  -5    1.56    0.31
   1 -18  -5    1.30    0.17
  -1 -18   5    1.25    0.25
   1 -18  -5    0.95    0.17
   1 -18  -5    1.72    0.25
   1  18  -4   13.12    0.54
   1  18  -4   11.83    0.66
   1  18  -4   11.54    0.52
   1  18  -4   12.40    0.58
  -1  18   4   12.74    0.56
   1 -18  -4   11.73    0.48
   1 -18  -4   12.49    0.57
  -1 -18   4   12.91    0.57
   1 -18  -4   11.68    0.51
   1 -18  -4   11.38    0.51
   1  18  -3    5.51    0.43
   1  18  -3    4.87    0.40
   1  18  -3    4.87    0.47
   1 -18  -3    5.74    0.38
   1 -18  -3    6.33    0.41
   1 -18  -3    5.24    0.38
  -1 -18   3    4.94    0.41
   1  18  -2    0.23    0.18
   1 -18  -2    0.26    0.18
   1 -18  -2    0.11    0.17
   1 -18  -2    0.16    0.18
  -1 -18   2    0.30    0.19
   1  18  -1   14.34    0.59
   1 -18  -1   13.69    0.59
  -1 -18   1   12.92    0.56
   1 -18  -1   13.58    0.55
  -1 -18   0    0.79    0.20
   1 -18   0    0.86    0.20
  -1  18  -1   13.14    0.57
   1 -18   1   13.01    0.55
  -1 -18  -1   12.88    0.58
  -1 -18  -1   12.51    0.53
   1  18   2    3.11    0.28
  -1  18  -2    3.05    0.31
  -1  18  -2    3.20    0.28
  -1 -18  -2    3.05    0.26
  -1 -18  -2    3.84    0.37
   1 -18   2    3.14    0.28
  -1  18  -3    3.74    0.41
  -1  18  -3    4.78    0.42
  -1  18  -3    3.31    0.29
   1  18   3    4.04    0.33
  -1 -18  -3    4.46    0.36
  -1 -18  -3    3.55    0.35
  -1 -18  -3    4.84    0.38
   1 -18   3    4.57    0.40
  -1  18  -4    0.64    0.20
   1  18   4    0.91    0.24
  -1  18  -4    1.02    0.29
  -1  18  -4    0.55    0.25
  -1 -18  -4    0.88    0.18
  -1 -18  -4    0.78    0.19
  -1 -18  -4    1.14    0.19
   1 -18   4    0.98    0.23
  -1  18  -5    5.56    0.54
  -1  18  -5    5.27    0.36
  -1  18  -5    6.40    0.50
   1  18   5    6.36    0.48
  -1 -18  -5    5.83    0.35
   1 -18   5    5.75    0.46
  -1 -18  -5    5.55    0.33
  -1 -18  -5    5.07    0.35
  -1  18  -6    0.34    0.29
  -1  18  -6    0.28    0.12
   1  18   6    0.26    0.23
  -1  18  -6    0.26    0.27
  -1 -18  -6    0.31    0.23
   1 -18   6   -0.05    0.21
  -1 -18  -6    0.11    0.11
   1  19  -6    0.20    0.12
   1  19  -6    0.42    0.27
  -1  19   6    0.40    0.23
   1  19  -6    0.47    0.29
  -1 -19   6    0.45    0.23
   1  19  -5   18.65    0.65
   1  19  -5   19.15    0.76
  -1  19   5   18.40    0.72
   1  19  -5   18.49    0.85
   1 -19  -5   18.68    0.64
   1 -19  -5   15.29    0.62
  -1 -19   5   19.69    0.73
   1  19  -4    2.54    0.26
   1  19  -4    2.96    0.32
   1  19  -4    3.01    0.40
  -1  19   4    2.72    0.29
   1 -19  -4    2.98    0.25
   1 -19  -4    2.67    0.25
  -1 -19   4    3.35    0.30
   1 -19  -4    2.20    0.24
   1  19  -3   17.70    0.83
   1  19  -3   19.48    0.74
   1  19  -3   19.65    0.75
   1 -19  -3   20.94    0.69
   1 -19  -3   19.04    0.72
  -1 -19   3   19.13    0.72
   1 -19  -3   19.77    0.73
   1  19  -2    0.34    0.19
   1 -19  -2    0.28    0.18
   1 -19  -2    0.04    0.18
  -1 -19   2   -0.15    0.18
   1 -19  -2    0.27    0.18
   1  19  -1   23.65    0.83
  -1 -19   1   21.94    0.78
   1 -19  -1   23.51    0.83
   1 -19  -1   22.90    0.78
  -1 -19   0    2.30    0.25
   1 -19   0    2.55    0.26
  -1  19  -1   23.26    0.82
  -1 -19  -1   22.33    0.82
   1 -19   1   21.53    0.77
  -1 -19  -1   22.59    0.76
   1  19   2    1.34    0.23
  -1  19  -2    1.18    0.22
  -1  19  -2    1.09    0.26
  -1 -19  -2    1.53    0.23
  -1 -19  -2    1.31    0.23
   1 -19   2    1.36    0.24
   1  19   3    8.07    0.49
  -1  19  -3    6.10    0.53
  -1  19  -3    7.93    0.52
  -1  19  -3    7.13    0.47
  -1 -19  -3    8.58    0.47
   1 -19   3    8.18    0.49
  -1 -19  -3    7.79    0.44
   1  19   4    1.69    0.26
  -1  19  -4    1.78    0.31
  -1  19  -4    1.74    0.36
  -1  19  -4    1.51    0.24
   1 -19   4    1.47    0.26
  -1 -19  -4    1.58    0.22
  -1 -19  -4    1.62    0.23
  -1 -19  -4    1.43    0.21
   1  19   5    9.79    0.56
  -1  19  -5    9.55    0.65
  -1  19  -5    9.75    0.59
  -1  19  -5    9.45    0.47
  -1 -19  -5   10.34    0.46
   1 -19   5   10.46    0.57
  -1 -19  -5    9.42    0.46
  -1  19  -6    1.47    0.16
  -1  19  -6    2.06    0.35
  -1  19  -6    1.01    0.34
   1  19   6    1.46    0.29
   1 -19   6    1.50    0.28
  -1 -19  -6    1.10    0.15
  -1 -19  -6    1.42    0.15
   1  20  -6    2.96    0.44
  -1  20   5    0.81    0.24
   1  20  -5    0.78    0.19
   1  20  -5    0.96    0.33
   1  20  -5    0.68    0.28
   1 -20  -5    0.60    0.17
  -1 -20   5    0.80    0.25
   1 -20  -5    0.89    0.18
   1  20  -4   10.16    0.52
   1  20  -4    9.48    0.64
   1  20  -4    9.19    0.58
  -1 -20   4   10.87    0.57
   1 -20  -4   10.92    0.50
   1 -20  -4   11.46    0.52
   1 -20  -4   10.26    0.47
   1  20  -3    6.80    0.50
   1  20  -3    6.60    0.55
   1  20  -3    7.03    0.47
   1 -20  -3    7.58    0.43
  -1 -20   3    6.97    0.48
   1 -20  -3    7.68    0.47
   1  20  -2    2.74    0.29
   1 -20  -2    2.80    0.28
   1 -20  -2    2.43    0.27
  -1 -20   2    2.87    0.30
   1 -20  -1   19.07    0.79
  -1 -20   1   18.78    0.72
   1 -20  -1   19.30    0.71
  -1 -20   0    7.22    0.44
   1 -20   0    7.54    0.45
  -1 -20  -1   16.75    0.65
   1 -20   1   16.13    0.66
  -1  20  -2   13.63    0.62
  -1  20  -2   13.76    0.65
  -1 -20  -2   13.65    0.61
  -1 -20  -2   13.55    0.58
   1 -20   2   13.99    0.61
   1  20   3   13.09    0.62
  -1  20  -3   11.76    0.70
  -1  20  -3   12.81    0.65
  -1  20  -3   12.78    0.61
   1 -20   3   14.68    0.63
  -1 -20  -3   13.95    0.60
  -1 -20  -3   14.03    0.57
  -1  20  -4    9.88    0.67
  -1  20  -4   12.31    0.64
  -1  20  -4   10.40    0.56
   1  20   4   10.81    0.60
  -1 -20  -4   12.74    0.51
  -1 -20  -4   11.14    0.54
   1 -20   4   11.58    0.59
  -1 -20  -4   10.87    0.53
   1  20   5    7.40    0.54
  -1  20  -5    7.67    0.58
  -1  20  -5    7.56    0.44
  -1  20  -5    7.44    0.62
  -1 -20  -5    7.40    0.43
  -1 -20  -5    7.05    0.41
   1 -20   5    8.12    0.55
   1  21  -5    0.22    0.19
   1  21  -5    0.45    0.31
   1  21  -5    0.36    0.27
  -1 -21   5   -0.02    0.23
   1 -21  -5   -0.04    0.16
   1 -21  -5    0.04    0.15
   1  21  -4   -0.07    0.29
   1  21  -4    0.41    0.26
   1  21  -4    0.02    0.19
  -1 -21   4   -0.30    0.22
   1 -21  -4    0.13    0.18
   1 -21  -4   -0.14    0.16
   1 -21  -4    0.18    0.18
   1  21  -3    0.76    0.26
   1  21  -3    0.65    0.30
   1  21  -3    0.41    0.21
   1 -21  -3    0.63    0.21
  -1 -21   3    0.84    0.24
   1 -21  -3    0.42    0.21
   1  21  -2    1.62    0.25
  -1 -21   2    1.71    0.27
   1 -21  -2    2.22    0.28
   1 -21  -2    1.48    0.25
   1 -21  -1    2.99    0.30
  -1 -21   1    2.53    0.29
  -1 -21   0   11.11    0.55
   1 -21   0   11.84    0.56
  -1 -21  -1    3.39    0.31
   1 -21   1    3.40    0.32
  -1  21  -2   15.00    0.67
  -1  21  -2   14.93    0.70
   1 -21   2   15.33    0.66
  -1 -21  -2   15.08    0.66
  -1 -21  -2   14.57    0.62
  -1  21  -3    0.37    0.28
  -1  21  -3    0.15    0.25
   1  21   3   -0.18    0.21
  -1  21  -3   -0.50    0.18
  -1 -21  -3    0.12    0.20
   1 -21   3    0.26    0.23
  -1 -21  -3   -0.23    0.18
  -1  21  -4    0.08    0.21
   1  21   4    0.18    0.24
  -1  21  -4    0.50    0.28
  -1  21  -4    0.26    0.30
  -1 -21  -4    0.17    0.19
  -1 -21  -4    0.50    0.20
   1 -21   4    0.20    0.25
   1  21   5    0.67    0.27
  -1  21  -5    0.83    0.31
  -1  21  -5    1.07    0.36
  -1  21  -5    0.62    0.20
  -1 -21  -5    0.82    0.20
  -1 -21  -5    0.46    0.18
   1 -21   5    0.52    0.26
   1  22  -4    0.93    0.23
   1  22  -4    0.38    0.31
   1  22  -4    0.66    0.29
   1 -22  -4    0.42    0.20
   1 -22  -4    0.41    0.20
  -1 -22   4    0.49    0.25
   1  22  -3    0.38    0.26
   1  22  -3    0.62    0.22
   1  22  -3    0.01    0.28
  -1 -22   3    0.52    0.25
   1 -22  -3    0.23    0.21
   1 -22  -3    0.58    0.22
   1  22  -2    5.74    0.46
   1 -22  -2    6.65    0.47
  -1 -22   2    5.83    0.50
   1 -22  -2    5.76    0.48
  -1 -22   1   -0.14    0.22
   1 -22  -1   -0.07    0.20
  -1 -22   0    8.50    0.52
   1 -22   0    8.79    0.52
  -1 -22  -1    0.65    0.23
   1 -22   1    0.68    0.24
  -1  22  -2   14.07    0.68
  -1 -22  -2   13.64    0.68
   1 -22   2   13.20    0.65
  -1 -22  -2   13.27    0.61
  -1  22  -3    0.44    0.30
  -1  22  -3   -0.17    0.20
  -1  22  -3   -0.04    0.25
  -1 -22  -3    0.17    0.21
   1 -22   3   -0.26    0.23
  -1 -22  -3    0.37    0.22
  -1  22  -4    2.88    0.32
  -1  22  -4    2.15    0.40
  -1  22  -4    2.40    0.37
   1  22   4    3.27    0.36
   1 -22   4    4.08    0.38
  -1 -22  -4    2.69    0.29
  -1 -22  -4    3.48    0.30
   1  23  -4    0.01    0.27
   1  23  -4   -0.03    0.20
   1  23  -4   -0.07    0.31
  -1 -23   4    0.41    0.26
   1 -23  -4   -0.16    0.19
   1 -23  -4   -0.11    0.19
   1  23  -3    1.56    0.37
   1  23  -3    1.43    0.32
   1  23  -3    1.41    0.25
   1 -23  -3    1.42    0.25
   1 -23  -3    1.25    0.24
  -1 -23   3    1.36    0.28
   1  23  -2   12.90    0.68
   1 -23  -2   11.75    0.60
  -1 -23   2   11.79    0.63
  -1 -23   1    0.48    0.24
   1 -23  -1    0.59    0.24
   1 -23   0    0.76    0.25
  -1 -23   0    0.63    0.24
   1 -23   1    0.22    0.23
  -1 -23  -1    0.12    0.22
  -1  23  -2    0.21    0.27
  -1 -23  -2    0.50    0.23
   1 -23   2    0.24    0.25
  -1  23  -3    1.12    0.32
  -1  23  -3    1.01    0.25
  -1  23  -3    1.47    0.38
  -1 -23  -3    1.03    0.25
  -1 -23  -3    1.04    0.24
   1 -23   3    1.51    0.30
   1  24  -3    0.09    0.28
   1  24  -3    0.20    0.32
   1  24  -3    0.39    0.23
   1 -24  -3    0.02    0.21
   1 -24  -3    0.39    0.22
  -1 -24   3    0.38    0.26
   1  24  -2    4.49    0.42
  -1 -24   2    3.99    0.38
   1 -24  -2    5.29    0.48
   1 -24  -1    0.81    0.25
  -1 -24   1    0.70    0.26
  -1 -24   0   22.08    0.84
   1 -24   0   22.60    0.86
   1 -24   1    0.12    0.25
  -1 -24  -1    0.19    0.23
  -1  24  -2    9.58    0.65
   1 -24   2    9.39    0.61
  -1 -24  -2   10.30    0.58
   1 -25  -1    4.31    0.39
  -1 -25   1    4.13    0.38
  -1 -25   0    0.77    0.27
   1 -25   0    0.44    0.26
  -1  25  -1    5.34    0.48
   1 -25   1    5.86    0.55
  -1 -25  -1    4.47    0.39
   2   0  -9   -0.07    0.20
   2   0  -8   13.63    0.56
   2   0  -7    0.35    0.17
   2   0  -6   56.33    1.49
   2   0  -5   -0.02    0.11
   2   0  -4    7.18    0.27
   2   0  -3    0.02    0.07
   2   0  -2  118.12    2.87
   2   0  -1    0.03    0.04
   2   0  -1   -0.08    0.04
   2   0  -1    0.00    0.04
   2   0  -1    0.08    0.04
   2   0  -1    0.02    0.04
   2   0   0    0.65    0.06
  -2   0   0    0.82    0.06
  -2   0   0    0.88    0.07
  -2   0   0    0.64    0.06
   2   0   0    0.67    0.06
   2   0   0    0.85    0.07
   2   0   0    0.65    0.06
  -2   0  -1   -0.04    0.06
  -2   0  -1    0.07    0.06
  -2   0  -1    0.04    0.07
  -2   0  -1   -0.01    0.07
  -2   0  -1   -0.07    0.08
  -2   0  -1    0.00    0.06
   2   0   1    0.02    0.07
  -2   0  -2    9.20    0.29
  -2   0  -2    9.49    0.32
   2   0   2    9.74    0.29
  -2   0  -2   10.00    0.28
  -2   0  -2    9.70    0.30
  -2   0  -2    9.80    0.29
  -2   0  -3   -0.05    0.10
  -2   0  -3   -0.05    0.05
  -2   0  -3   -0.05    0.05
   2   0   3   -0.12    0.07
  -2   0  -3   -0.04    0.06
  -2   0  -3   -0.20    0.06
  -2   0  -3   -0.08    0.05
   2   0   4   55.12    1.35
  -2   0  -4   52.96    1.43
  -2   0  -4   55.25    1.36
  -2   0  -4   53.74    1.36
   2   0   5   -0.13    0.08
  -2   0  -5   -0.12    0.08
  -2   0  -5   -0.11    0.08
  -2   0  -5   -0.05    0.15
  -2   0  -6    4.18    0.36
  -2   0  -6    4.61    0.24
  -2   0  -6    4.39    0.24
   2   0   6    3.92    0.24
  -2   0  -7   -0.20    0.19
  -2   0  -7   -0.20    0.11
  -2   0  -7   -0.12    0.11
  -2   0  -8   34.79    0.97
  -2   0  -8   35.98    1.13
  -2   0  -8   34.40    0.97
  -2   0  -9   -0.16    0.14
  -2   0  -9    0.08    0.27
  -2   0  -9   -0.11    0.13
   2   1  -9    2.22    0.28
   2   1  -8    5.76    0.39
   2  -1  -8    5.61    0.39
   2   1  -7   65.08    1.73
   2  -1  -7   65.31    1.73
   2   1  -6   32.87    0.92
   2  -1  -6   32.10    0.92
   2   1  -5   30.09    0.83
   2  -1  -5   30.40    0.83
   2   1  -4   68.02    1.70
   2  -1  -4   67.49    1.71
   2   1  -3   34.84    0.89
   2  -1  -3   35.10    0.89
   2   1  -2  157.96    3.83
   2   1  -1  159.23    4.06
   2   1  -1  162.23    3.81
   2   1  -1  158.27    4.06
   2   1  -1  158.71    3.85
   2   1  -1  157.53    3.83
   2  -1  -1  155.57    4.07
   2  -1  -1  157.57    3.80
   2  -1  -1  161.47    4.07
   2  -1  -1  163.42    3.83
   2  -1  -1  160.71    3.83
   2  -1  -1  152.15    3.83
   2   1   0  100.40    2.56
  -2   1   0   99.70    2.43
  -2   1   0  101.39    2.56
   2   1   0  102.34    2.57
  -2   1   0   99.81    2.56
   2   1   0   96.51    2.40
  -2   1   0  100.89    2.42
  -2   1   0  100.34    2.42
   2   1   0   96.46    2.42
   2   1   0   96.53    2.42
   2  -1   0  101.75    2.42
  -2  -1   0   95.59    2.42
  -2  -1   0   98.55    2.56
  -2  -1   0  100.42    2.43
   2  -1   0  100.57    2.57
  -2  -1   0   94.14    2.42
   2  -1   0  101.19    2.56
   2  -1   0  103.06    2.41
   2  -1   0  101.77    2.42
  -2  -1   0  101.96    2.57
   2   1   1    0.92    0.09
  -2   1  -1    0.85    0.09
  -2   1  -1    0.89    0.09
  -2   1  -1    1.12    0.12
  -2   1  -1    1.04    0.11
  -2   1  -1    0.99    0.11
  -2   1  -1    1.13    0.11
   2  -1   1    1.31    0.12
  -2  -1  -1    1.05    0.09
  -2  -1  -1    1.04    0.10
  -2  -1  -1    0.91    0.08
  -2  -1  -1    1.24    0.12
  -2  -1  -1    1.01    0.09
  -2   1  -2   44.65    1.08
  -2   1  -2   43.02    1.12
  -2   1  -2   43.23    1.23
  -2   1  -2   44.68    1.15
   2   1   2   43.39    1.09
  -2   1  -2   45.06    1.09
  -2   1  -2   42.48    1.09
  -2  -1  -2   42.42    1.09
  -2  -1  -2   42.96    1.08
   2  -1   2   44.70    1.09
  -2  -1  -2   44.68    1.15
  -2  -1  -2   43.09    1.12
  -2  -1  -2   44.47    1.09
  -2   1  -3   22.92    0.66
  -2   1  -3   23.45    0.61
  -2   1  -3   24.32    0.63
   2   1   3   23.27    0.61
  -2   1  -3   23.64    0.58
  -2   1  -3   21.88    0.61
  -2  -1  -3   23.07    0.66
   2  -1   3   22.74    0.61
  -2  -1  -3   24.04    0.58
  -2  -1  -3   23.47    0.61
  -2  -1  -3   23.36    0.63
  -2  -1  -3   22.35    0.61
  -2   1  -4   87.41    2.20
  -2   1  -4   89.08    2.27
   2   1   4   92.25    2.19
  -2   1  -4   90.02    2.20
   2  -1   4   89.48    2.19
  -2  -1  -4   87.39    2.20
  -2  -1  -4   90.35    2.20
  -2  -1  -4   89.30    2.27
  -2   1  -5    3.28    0.29
  -2   1  -5    3.27    0.19
   2   1   5    3.32    0.20
  -2   1  -5    3.53    0.19
   2  -1   5    3.41    0.19
  -2  -1  -5    3.58    0.30
  -2  -1  -5    3.27    0.19
  -2  -1  -5    3.55    0.20
  -2   1  -6   54.09    1.39
   2   1   6   55.62    1.38
  -2   1  -6   55.59    1.39
  -2   1  -6   55.11    1.49
  -2  -1  -6   54.08    1.39
  -2  -1  -6   53.35    1.49
   2  -1   6   53.33    1.38
  -2  -1  -6   53.41    1.39
  -2   1  -7    0.88    0.13
  -2   1  -7    1.03    0.14
  -2   1  -7    0.88    0.23
  -2  -1  -7    1.01    0.14
  -2  -1  -7    0.90    0.14
  -2  -1  -7    1.16    0.24
  -2   1  -8   14.16    0.51
  -2   1  -8   16.09    0.67
  -2   1  -8   15.33    0.51
  -2  -1  -8   14.69    0.51
  -2  -1  -8   16.00    0.67
  -2  -1  -8   15.83    0.52
  -2   1  -9    1.84    0.32
  -2   1  -9    1.87    0.20
  -2   1  -9    1.64    0.19
  -2  -1  -9    1.45    0.18
  -2  -1  -9    1.78    0.19
  -2  -1  -9    2.19    0.34
   2   2  -9    5.77    0.44
   2   2  -8    2.16    0.26
   2   2  -7    7.93    0.39
   2  -2  -7    7.40    0.40
   2   2  -6    0.94    0.16
   2  -2  -6    0.95    0.17
   2   2  -5   49.52    1.30
   2  -2  -5   50.47    1.31
   2   2  -4   73.42    1.83
   2  -2  -4   72.27    1.83
   2   2  -3   57.50    1.43
   2   2  -2   20.28    0.56
   2   2  -2   21.17    0.63
   2   2  -2   20.42    0.52
   2   2  -2   20.68    0.53
  -2   2   2   21.74    0.52
   2   2  -2   21.40    0.52
   2  -2  -2   20.75    0.52
   2  -2  -2   20.22    0.56
   2   2  -1   64.67    1.66
   2   2  -1   61.68    1.57
   2   2  -1   65.65    1.56
   2   2  -1   64.31    1.76
   2   2  -1   64.08    1.57
   2   2  -1   63.82    1.66
   2  -2  -1   65.19    1.66
   2  -2  -1   65.94    1.66
   2  -2  -1   64.53    1.57
   2  -2  -1   64.29    1.56
   2  -2  -1   63.69    1.57
   2   2   0   13.85    0.39
   2   2   0   13.87    0.37
  -2   2   0   13.80    0.39
   2   2   0   13.60    0.37
  -2   2   0   13.55    0.39
  -2   2   0   13.34    0.36
  -2   2   0   13.32    0.37
  -2   2   0   13.47    0.37
  -2  -2   0   12.53    0.37
   2  -2   0   12.62    0.39
   2  -2   0   13.09    0.39
  -2  -2   0   14.18    0.37
  -2  -2   0   13.96    0.36
   2  -2   0   13.22    0.37
  -2  -2   0   13.70    0.39
   2  -2   0   13.80    0.37
   2  -2   0   13.96    0.37
   2   2   1   55.65    1.35
  -2   2  -1   53.52    1.36
  -2   2  -1   53.54    1.44
  -2   2  -1   55.24    1.44
  -2   2  -1   54.79    1.38
  -2   2  -1   55.07    1.36
  -2   2  -1   55.39    1.52
  -2  -2  -1   55.51    1.35
  -2  -2  -1   55.89    1.38
   2  -2   1   52.99    1.35
  -2  -2  -1   56.22    1.36
  -2  -2  -1   54.04    1.36
  -2  -2  -1   57.33    1.44
  -2   2  -2   46.58    1.13
  -2   2  -2   44.36    1.28
  -2   2  -2   44.57    1.13
  -2   2  -2   46.37    1.20
   2   2   2   44.37    1.13
  -2   2  -2   45.91    1.20
  -2  -2  -2   46.16    1.20
  -2  -2  -2   45.56    1.13
  -2  -2  -2   46.34    1.12
  -2  -2  -2   45.58    1.13
  -2  -2  -2   44.58    1.16
   2  -2   2   44.18    1.13
  -2   2  -3   31.63    0.84
   2   2   3   31.67    0.81
  -2   2  -3   31.08    0.86
  -2   2  -3   31.27    0.94
  -2   2  -3   31.68    0.81
  -2   2  -3   30.57    0.81
  -2   2  -3   31.73    0.78
  -2  -2  -3   31.48    0.84
  -2  -2  -3   31.27    0.81
  -2  -2  -3   31.09    0.81
  -2  -2  -3   32.88    0.79
  -2  -2  -3   31.50    0.86
   2  -2   3   31.47    0.81
   2   2   4    1.36    0.11
  -2   2  -4    1.12    0.16
  -2   2  -4    0.93    0.10
  -2   2  -4    1.05    0.10
  -2  -2  -4    1.28    0.17
   2  -2   4    1.20    0.11
  -2  -2  -4    1.24    0.10
  -2  -2  -4    1.43    0.14
   2   2   5   36.92    0.96
  -2   2  -5   37.66    0.97
  -2   2  -5   37.41    1.05
  -2   2  -5   37.81    0.97
  -2  -2  -5   38.37    1.06
  -2  -2  -5   36.19    0.97
   2  -2   5   36.40    0.96
  -2  -2  -5   36.59    0.97
  -2   2  -6    2.68    0.21
  -2   2  -6    2.91    0.21
  -2   2  -6    3.29    0.28
   2   2   6    2.66    0.21
   2  -2   6    2.44    0.21
  -2  -2  -6    2.62    0.27
  -2  -2  -6    2.88    0.21
  -2  -2  -6    3.38    0.21
  -2   2  -7    4.18    0.26
  -2   2  -7    4.33    0.41
  -2   2  -7    4.16    0.26
  -2  -2  -7    4.19    0.26
  -2  -2  -7    3.83    0.26
  -2  -2  -7    4.45    0.35
  -2   2  -8    7.60    0.35
  -2   2  -8    6.86    0.34
  -2   2  -8    8.11    0.50
  -2  -2  -8    7.21    0.34
  -2  -2  -8    7.33    0.51
  -2  -2  -8    7.10    0.34
  -2   2  -9    2.21    0.21
  -2   2  -9    2.22    0.21
  -2   2  -9    2.69    0.37
  -2  -2  -9    2.41    0.21
  -2  -2  -9    2.59    0.35
  -2  -2  -9    2.27    0.21
   2   3  -9    2.49    0.29
   2   3  -8    9.16    0.46
   2   3  -7    2.50    0.24
   2   3  -6    1.72    0.19
   2   3  -5   26.81    0.75
   2   3  -4    1.29    0.12
   2   3  -3   45.39    1.14
  -2   3   3   45.57    1.10
   2   3  -3   43.19    1.31
  -2  -3   3   46.81    1.10
  -2   3   2    1.20    0.10
   2   3  -2    1.02    0.09
   2   3  -2    1.18    0.12
   2   3  -2    1.04    0.10
   2   3  -2    1.04    0.09
   2   3  -2    0.93    0.12
   2  -3  -2    0.99    0.07
  -2  -3   2    1.05    0.09
   2  -3  -2    1.08    0.09
   2  -3  -2    0.91    0.08
   2   3  -1  129.48    3.28
   2   3  -1  128.23    3.26
   2   3  -1  130.00    3.10
   2   3  -1  131.75    3.07
   2   3  -1  123.35    3.47
   2   3  -1  129.47    3.09
   2  -3  -1  129.23    3.28
   2  -3  -1  125.43    3.07
   2  -3  -1  121.46    3.27
   2  -3  -1  126.63    3.09
  -2  -3   1  127.97    3.07
   2  -3  -1  127.54    3.10
   2   3   0    2.31    0.14
  -2   3   0    2.48    0.15
  -2   3   0    2.40    0.14
  -2   3   0    2.23    0.13
   2   3   0    2.22    0.14
  -2   3   0    2.48    0.15
  -2   3   0    2.55    0.14
  -2   3   0    2.34    0.14
   2  -3   0    2.28    0.15
  -2  -3   0    2.18    0.15
   2  -3   0    2.67    0.14
  -2  -3   0    2.09    0.14
   2  -3   0    2.41    0.15
  -2   3  -1  133.94    3.47
   2   3   1  139.30    3.26
  -2   3  -1  135.57    3.47
  -2   3  -1  135.21    3.28
  -2   3  -1  139.52    3.28
  -2   3  -1  129.19    3.30
  -2  -3  -1  133.20    3.47
  -2  -3  -1  135.42    3.25
  -2  -3  -1  135.65    3.28
  -2  -3  -1  130.48    3.28
  -2  -3  -1  134.41    3.30
   2  -3   1  136.76    3.26
  -2   3  -2   24.77    0.74
  -2   3  -2   23.70    0.68
  -2   3  -2   25.10    0.65
  -2   3  -2   24.74    0.68
   2   3   2   24.47    0.64
  -2   3  -2   23.75    0.65
  -2   3  -2   25.03    0.68
   2  -3   2   25.55    0.65
  -2  -3  -2   25.73    0.64
  -2  -3  -2   24.17    0.65
  -2  -3  -2   25.25    0.68
  -2  -3  -2   24.50    0.68
  -2  -3  -2   24.74    0.65
  -2   3  -3    5.83    0.28
  -2   3  -3    6.38    0.30
  -2   3  -3    6.72    0.23
  -2   3  -3    6.24    0.23
   2   3   3    5.99    0.23
  -2   3  -3    6.20    0.23
   2  -3   3    6.48    0.23
  -2  -3  -3    6.06    0.23
  -2  -3  -3    6.03    0.22
  -2  -3  -3    6.21    0.23
  -2  -3  -3    6.42    0.21
  -2  -3  -3    6.20    0.29
  -2   3  -4    1.32    0.16
  -2   3  -4    1.72    0.19
  -2   3  -4    1.53    0.15
  -2   3  -4    1.48    0.12
   2   3   4    1.60    0.12
  -2  -3  -4    1.74    0.14
  -2  -3  -4    1.43    0.11
   2  -3   4    1.55    0.15
  -2  -3  -4    1.32    0.17
  -2   3  -5    0.85    0.11
  -2   3  -5    1.04    0.18
  -2   3  -5    0.62    0.11
   2   3   5    0.73    0.11
  -2  -3  -5    0.65    0.10
  -2  -3  -5    0.84    0.18
  -2  -3  -5    0.75    0.11
   2  -3   5    0.76    0.11
  -2   3  -6    1.44    0.14
  -2   3  -6    1.79    0.23
   2   3   6    1.72    0.15
  -2   3  -6    1.57    0.15
  -2  -3  -6    1.64    0.14
   2  -3   6    1.72    0.16
  -2  -3  -6    1.75    0.25
  -2  -3  -6    1.78    0.14
  -2   3  -7    2.48    0.23
  -2   3  -7    2.39    0.29
  -2   3  -7    1.97    0.17
  -2  -3  -7    2.20    0.27
  -2  -3  -7    1.92    0.17
  -2  -3  -7    1.67    0.16
  -2   3  -8    0.63    0.25
  -2   3  -8    0.28    0.14
  -2   3  -8    0.38    0.14
  -2  -3  -8    0.61    0.15
  -2  -3  -8    0.48    0.14
  -2  -3  -8    0.29    0.24
  -2   3  -9    1.44    0.19
  -2   3  -9    1.34    0.18
  -2   3  -9    1.41    0.32
  -2  -3  -9    1.83    0.34
  -2  -3  -9    1.30    0.18
  -2  -3  -9    1.35    0.18
   2   4  -9    0.62    0.23
   2   4  -9    0.23    0.11
   2   4  -9    0.40    0.11
   2   4  -8    0.43    0.19
   2   4  -8    0.13    0.09
   2  -4  -8    0.24    0.08
   2   4  -7   10.03    0.44
   2   4  -7    9.10    0.30
   2   4  -6    8.30    0.37
   2   4  -5   21.17    0.62
  -2   4   5   21.18    0.54
  -2  -4   5   21.10    0.54
   2   4  -4   17.34    0.50
   2   4  -4   16.47    0.44
  -2   4   4   17.38    0.44
   2   4  -4   17.32    0.45
   2   4  -4   17.24    0.61
  -2  -4   4   17.61    0.45
   2   4  -3  137.99    3.33
   2   4  -3  133.21    3.75
   2   4  -3  140.59    3.30
   2   4  -3  131.78    3.29
  -2   4   3  136.97    3.27
  -2  -4   3  136.05    3.27
   2  -4  -3  139.12    3.29
   2  -4  -3  133.16    3.29
   2   4  -2   14.46    0.40
  -2   4   2   13.87    0.40
   2   4  -2   13.76    0.47
   2   4  -2   14.89    0.41
   2   4  -2   14.55    0.43
   2   4  -2   14.57    0.39
   2   4  -2   14.35    0.40
   2  -4  -2   14.51    0.40
  -2  -4   2   14.76    0.39
   2  -4  -2   14.61    0.39
   2  -4  -2   15.20    0.41
   2  -4  -2   13.76    0.43
   2  -4  -2   14.12    0.40
   2  -4  -2   14.91    0.37
   2   4  -1  245.54    5.96
   2   4  -1  245.07    5.96
   2   4  -1  247.10    6.67
   2   4  -1  253.09    5.92
   2   4  -1  243.46    6.31
   2   4  -1  249.24    6.28
   2  -4  -1  248.77    6.31
  -2  -4   1  246.54    5.93
   2  -4  -1  244.62    5.91
   2  -4  -1  254.42    5.96
   2  -4  -1  240.20    6.30
   2  -4  -1  247.10    5.96
   2  -4  -1  241.64    6.28
   2   4   0   10.79    0.31
   2   4   0   12.30    0.32
  -2   4   0   10.33    0.33
  -2   4   0   10.55    0.31
   2   4   0   10.24    0.34
   2   4   0   10.37    0.31
  -2   4   0    9.78    0.33
  -2   4   0   10.19    0.31
   2  -4   0   10.29    0.33
   2  -4   0   10.57    0.31
   2  -4   0    9.90    0.31
   2  -4   0   10.63    0.34
  -2  -4   0   11.60    0.32
  -2  -4   0   11.81    0.31
   2  -4   0    9.85    0.31
  -2  -4   0   10.02    0.33
  -2  -4   0   10.26    0.31
   2  -4   0   10.26    0.31
  -2   4  -1  474.55   12.29
  -2   4  -1  485.43   12.35
  -2   4  -1  464.66   11.77
   2   4   1  486.95   12.29
  -2   4  -1  498.34   11.70
   2   4   1  471.78   11.59
  -2   4  -1  486.40   11.64
   2  -4   1  480.01   11.57
  -2  -4  -1  492.63   11.59
  -2  -4  -1  477.52   12.33
  -2  -4  -1  495.73   11.66
   2  -4   1  463.44   12.26
  -2  -4  -1  469.76   11.63
  -2   4  -2   41.88    1.12
  -2   4  -2   44.58    1.16
  -2   4  -2   44.11    1.16
  -2   4  -2   41.40    1.24
   2   4   2   44.12    1.09
  -2   4  -2   42.77    1.10
  -2   4  -2   45.05    1.10
  -2  -4  -2   42.42    1.10
  -2  -4  -2   43.86    1.09
  -2  -4  -2   43.35    1.15
   2  -4   2   41.98    1.09
  -2  -4  -2   43.11    1.10
  -2  -4  -2   43.87    1.13
   2   4   3  214.21    5.35
  -2   4  -3  220.88    5.69
  -2   4  -3  219.83    6.07
  -2   4  -3  225.79    5.40
  -2   4  -3  228.29    5.70
  -2   4  -3  225.05    5.40
  -2   4  -3  219.23    5.45
  -2  -4  -3  225.49    5.70
  -2  -4  -3  221.37    5.46
   2  -4   3  223.92    5.36
  -2  -4  -3  224.36    5.34
  -2  -4  -3  219.72    5.39
  -2  -4  -3  227.14    5.69
  -2  -4  -3  218.14    5.39
  -2   4  -4   15.44    0.46
  -2   4  -4   16.21    0.53
  -2   4  -4   15.86    0.47
  -2   4  -4   15.99    0.58
   2   4   4   15.92    0.46
   2  -4   4   15.96    0.47
  -2  -4  -4   16.64    0.54
  -2  -4  -4   16.29    0.47
  -2  -4  -4   16.48    0.47
  -2   4  -5   35.51    0.93
   2   4   5   35.15    0.92
  -2   4  -5   36.53    1.01
  -2   4  -5   33.68    0.92
  -2  -4  -5   34.38    0.92
   2  -4   5   34.71    0.92
  -2  -4  -5   35.68    1.01
  -2  -4  -5   34.54    0.92
  -2   4  -6   -0.03    0.18
  -2   4  -6    0.21    0.11
  -2   4  -6    0.09    0.11
   2   4   6    0.13    0.11
  -2  -4  -6    0.19    0.11
  -2  -4  -6   -0.08    0.18
  -2  -4  -6    0.10    0.11
   2  -4   6    0.12    0.11
  -2   4  -7   34.93    0.99
  -2   4  -7   36.84    0.99
  -2   4  -7   37.03    1.11
  -2  -4  -7   37.22    1.11
  -2  -4  -7   36.56    0.99
  -2  -4  -7   35.73    0.99
  -2   4  -8    0.69    0.26
  -2   4  -8    0.75    0.16
  -2   4  -8    0.77    0.16
  -2  -4  -8    0.85    0.15
  -2  -4  -8    0.31    0.25
  -2  -4  -8    0.72    0.15
  -2   4  -9    4.71    0.35
  -2   4  -9    4.94    0.34
  -2   4  -9    5.68    0.54
  -2  -4  -9    4.88    0.34
  -2  -4  -9    5.22    0.34
   2   5  -9    2.54    0.29
   2   5  -9    2.35    0.22
   2   5  -9    1.86    0.15
   2   5  -9    1.70    0.15
   2  -5  -9    2.22    0.20
   2  -5  -9    1.71    0.14
   2   5  -8    9.11    0.32
   2   5  -8    8.39    0.32
   2   5  -8    9.77    0.47
   2  -5  -8    9.09    0.32
   2  -5  -8    8.82    0.31
   2   5  -7   16.75    0.51
   2   5  -7   17.94    0.50
   2   5  -7   19.73    0.62
   2  -5  -7   16.98    0.51
   2  -5  -7   17.81    0.49
   2   5  -6    7.59    0.26
   2   5  -6    7.64    0.26
   2   5  -6    7.47    0.36
  -2   5   6    7.81    0.27
  -2  -5   6    7.67    0.27
   2  -5  -6    7.00    0.25
   2  -5  -6    7.76    0.26
   2   5  -5   43.43    1.13
   2   5  -5   41.54    1.06
   2   5  -5   42.22    1.06
   2   5  -5   41.32    1.06
  -2   5   5   42.95    1.06
   2  -5  -5   42.10    1.06
  -2  -5   5   43.33    1.06
   2  -5  -5   41.88    1.06
   2   5  -4    7.70    0.29
   2   5  -4    7.12    0.36
   2   5  -4    7.34    0.23
  -2   5   4    7.71    0.24
   2   5  -4    7.56    0.24
  -2  -5   4    7.90    0.24
   2  -5  -4    7.03    0.23
   2  -5  -4    7.32    0.24
   2   5  -3   21.85    0.61
   2   5  -3   23.62    0.61
   2   5  -3   23.51    0.63
   2   5  -3   23.05    0.74
  -2   5   3   24.29    0.61
   2  -5  -3   23.95    0.61
  -2  -5   3   23.96    0.61
   2  -5  -3   23.36    0.61
   2   5  -2    3.26    0.21
   2   5  -2    3.50    0.19
   2   5  -2    3.65    0.16
   2   5  -2    3.70    0.17
   2   5  -2    3.32    0.16
   2   5  -2    3.54    0.18
  -2   5   2    3.73    0.18
   2  -5  -2    3.31    0.16
   2  -5  -2    3.56    0.19
   2  -5  -2    3.45    0.17
   2  -5  -2    3.60    0.16
   2  -5  -2    3.60    0.15
  -2  -5   2    3.56    0.16
   2  -5  -2    3.42    0.14
   2   5  -1   61.51    1.53
   2   5  -1   63.34    1.63
   2   5  -1   61.17    1.53
   2   5  -1   59.62    1.54
   2   5  -1   63.54    1.62
   2  -5  -1   64.37    1.63
   2  -5  -1   63.37    1.62
   2  -5  -1   59.90    1.62
   2  -5  -1   62.32    1.52
   2  -5  -1   61.14    1.53
  -2  -5   1   57.83    1.52
   2  -5  -1   62.74    1.54
   2   5   0   47.33    1.27
   2   5   0   47.29    1.19
   2   5   0   46.90    1.19
  -2   5   0   48.57    1.27
  -2   5   0   47.66    1.27
   2   5   0   48.07    1.27
   2   5   0   45.34    1.19
  -2   5   0   49.03    1.19
  -2  -5   0   46.51    1.19
   2  -5   0   48.82    1.27
  -2  -5   0   45.98    1.19
   2  -5   0   46.12    1.19
   2  -5   0   49.39    1.20
   2  -5   0   46.37    1.27
  -2  -5   0   48.43    1.20
   2  -5   0   49.39    1.20
  -2  -5   0   45.21    1.26
   2  -5   0   47.83    1.19
  -2   5  -1  104.77    2.55
  -2   5  -1  103.42    2.55
   2   5   1  104.94    2.53
  -2   5  -1  106.56    2.55
  -2   5  -1  103.27    2.70
  -2   5  -1  102.76    2.70
  -2   5  -1  100.37    2.57
   2   5   1  107.48    2.71
   2  -5   1  104.93    2.71
   2  -5   1  104.51    2.54
  -2  -5  -1  102.39    2.55
  -2  -5  -1  102.81    2.55
  -2  -5  -1  103.79    2.53
  -2  -5  -1  103.89    2.70
  -2   5  -2   91.77    2.26
  -2   5  -2   89.01    2.27
  -2   5  -2   95.34    2.40
  -2   5  -2   89.92    2.55
  -2   5  -2   89.92    2.39
   2   5   2   91.77    2.25
  -2  -5  -2   94.32    2.27
  -2  -5  -2   92.76    2.26
  -2  -5  -2   89.62    2.24
  -2  -5  -2   90.95    2.39
   2  -5   2   94.36    2.25
  -2   5  -3   59.91    1.63
  -2   5  -3   60.86    1.77
  -2   5  -3   61.72    1.56
  -2   5  -3   64.75    1.64
  -2   5  -3   61.46    1.56
   2   5   3   61.89    1.55
  -2   5  -3   60.64    1.60
  -2  -5  -3   62.83    1.63
  -2  -5  -3   63.01    1.54
  -2  -5  -3   60.25    1.55
  -2  -5  -3   62.21    1.64
  -2  -5  -3   61.35    1.60
   2  -5   3   62.25    1.55
  -2  -5  -3   64.06    1.56
  -2   5  -4   30.58    0.80
  -2   5  -4   29.32    0.85
   2   5   4   30.53    0.79
  -2   5  -4   30.68    0.80
  -2   5  -4   29.73    0.95
  -2  -5  -4   29.99    0.80
   2  -5   4   30.67    0.80
  -2  -5  -4   26.24    0.80
  -2  -5  -4   30.45    0.86
  -2  -5  -4   30.36    0.80
  -2   5  -5    5.72    0.27
  -2   5  -5    5.65    0.38
   2   5   5    5.77    0.26
  -2   5  -5    5.94    0.35
  -2   5  -5    6.05    0.26
   2  -5   5    6.06    0.27
  -2  -5  -5    5.61    0.36
  -2  -5  -5    5.68    0.27
  -2  -5  -5    6.06    0.26
   2   5   6    3.18    0.24
  -2   5  -6    3.34    0.28
  -2   5  -6    3.07    0.23
  -2   5  -6    3.64    0.23
  -2  -5  -6    4.21    0.37
  -2  -5  -6    3.22    0.23
  -2  -5  -6    2.91    0.24
   2  -5   6    3.35    0.23
  -2   5  -7    2.84    0.30
  -2   5  -7    2.22    0.19
  -2   5  -7    2.43    0.19
  -2  -5  -7    2.12    0.28
  -2  -5  -7    2.57    0.24
  -2  -5  -7    2.57    0.24
  -2   5  -8    4.59    0.38
  -2   5  -8    4.69    0.32
  -2   5  -8    4.73    0.32
  -2  -5  -8    5.10    0.31
  -2  -5  -8    5.25    0.32
   2   6  -9    0.37    0.22
   2   6  -9    0.01    0.11
   2   6  -9   -0.03    0.12
   2  -6  -9    0.06    0.11
   2  -6  -9    0.14    0.11
   2   6  -8    6.95    0.29
   2   6  -8    6.24    0.30
   2   6  -8    7.98    0.44
   2  -6  -8    7.30    0.29
   2  -6  -8    7.07    0.29
   2   6  -7    0.26    0.17
   2   6  -7   -0.12    0.10
   2   6  -7   -0.11    0.08
   2  -6  -7   -0.06    0.10
   2  -6  -7   -0.02    0.08
   2   6  -6   58.10    1.53
  -2   6   6   62.32    1.52
   2   6  -6   63.57    1.61
   2   6  -6   61.11    1.53
   2  -6  -6   61.83    1.54
   2  -6  -6   59.15    1.52
  -2  -6   6   60.66    1.53
   2   6  -5   25.06    0.73
   2   6  -5   25.87    0.68
   2   6  -5   25.83    0.68
   2   6  -5   25.43    0.87
  -2   6   5   25.28    0.67
  -2  -6   5   26.69    0.68
   2  -6  -5   24.27    0.67
   2  -6  -5   25.92    0.68
   2   6  -4  134.79    3.35
   2   6  -4  134.73    3.82
   2   6  -4  132.23    3.35
   2   6  -4  138.63    3.40
  -2   6   4  141.61    3.33
   2  -6  -4  134.26    3.35
  -2  -6   4  143.61    3.33
   2  -6  -4  139.38    3.35
   2   6  -3   30.12    0.94
   2   6  -3   31.09    0.80
   2   6  -3   30.73    0.82
  -2   6   3   30.91    0.80
   2   6  -3   30.28    0.82
   2   6  -3   31.69    0.80
   2  -6  -3   31.37    0.82
   2  -6  -3   29.83    0.80
  -2  -6   3   30.98    0.80
   2  -6  -3   30.24    0.81
   2  -6  -3   31.86    0.85
   2  -6  -3   31.73    0.80
   2   6  -2  108.17    2.75
   2   6  -2  107.96    2.61
   2   6  -2  106.20    2.60
   2   6  -2  108.22    2.75
   2   6  -2  107.17    2.61
  -2   6   2  105.66    2.59
   2   6  -2  104.20    2.93
   2  -6  -2  103.23    2.74
   2  -6  -2  104.85    2.61
   2  -6  -2  101.09    2.75
   2  -6  -2  109.83    2.75
  -2  -6   2  103.70    2.58
   2  -6  -2  107.40    2.60
   2  -6  -2  105.79    2.57
   2   6  -1   94.14    2.33
   2   6  -1   92.79    2.33
   2   6  -1   99.82    2.47
   2   6  -1   98.41    2.32
   2   6  -1   94.47    2.47
   2  -6  -1   88.56    2.33
   2  -6  -1   95.28    2.33
   2  -6  -1   95.72    2.46
  -2  -6   1   93.26    2.31
   2  -6  -1   94.67    2.31
   2  -6  -1   93.03    2.46
   2  -6  -1   95.59    2.47
  -2   6   0   29.98    0.83
   2   6   0   28.80    0.78
  -2   6   0   30.45    0.83
   2   6   0   29.09    0.83
   2   6   0   29.33    0.78
  -2   6   0   30.31    0.78
   2   6   0   29.53    0.78
   2   6   0   30.23    0.83
  -2  -6   0   30.89    0.83
  -2  -6   0   29.72    0.78
   2  -6   0   29.14    0.83
   2  -6   0   29.90    0.83
   2  -6   0   30.34    0.78
  -2  -6   0   28.51    0.77
   2  -6   0   29.30    0.78
   2  -6   0   29.75    0.78
   2  -6   0   30.02    0.83
   2   6   1  184.84    4.79
  -2   6  -1  187.12    4.79
  -2   6  -1  188.20    4.79
  -2   6  -1  181.72    4.55
  -2   6  -1  181.84    4.53
  -2   6  -1  187.66    4.53
   2   6   1  178.07    4.49
  -2  -6  -1  181.79    4.52
   2  -6   1  191.17    4.80
   2  -6   1  191.59    4.50
  -2  -6  -1  182.40    4.53
  -2  -6  -1  193.97    4.50
  -2  -6  -1  188.01    4.79
   2   6   2   93.83    2.29
  -2   6  -2   95.05    2.31
  -2   6  -2   93.45    2.31
  -2   6  -2   96.09    2.44
  -2   6  -2   88.85    2.33
  -2   6  -2   91.62    2.60
  -2   6  -2   88.95    2.43
   2  -6   2   95.48    2.29
  -2  -6  -2   94.13    2.44
  -2  -6  -2   93.20    2.31
  -2  -6  -2   94.40    2.29
  -2  -6  -2   94.14    2.43
  -2  -6  -2   91.99    2.30
  -2   6  -3   16.52    0.50
  -2   6  -3   15.43    0.51
  -2   6  -3   16.07    0.48
  -2   6  -3   16.31    0.48
  -2   6  -3   15.69    0.56
   2   6   3   15.95    0.47
  -2   6  -3   16.36    0.47
  -2  -6  -3   16.11    0.48
  -2  -6  -3   15.71    0.48
  -2  -6  -3   16.50    0.47
   2  -6   3   15.72    0.48
  -2  -6  -3   16.14    0.46
  -2  -6  -3   16.31    0.50
  -2   6  -4   38.84    0.99
  -2   6  -4   37.75    1.15
   2   6   4   36.58    0.98
  -2   6  -4   36.34    1.03
  -2   6  -4   36.72    1.00
  -2   6  -4   38.86    0.98
   2  -6   4   37.98    0.98
  -2  -6  -4   37.90    0.99
  -2  -6  -4   36.58    0.93
  -2  -6  -4   36.82    0.98
  -2  -6  -4   38.25    1.00
  -2  -6  -4   34.38    1.00
  -2   6  -5    9.90    0.36
   2   6   5    9.68    0.35
  -2   6  -5    9.74    0.36
  -2   6  -5   10.45    0.44
  -2   6  -5    9.85    0.48
   2  -6   5    9.80    0.36
  -2  -6  -5    9.64    0.35
  -2  -6  -5    9.96    0.36
  -2   6  -6    1.31    0.15
   2   6   6    1.31    0.16
  -2   6  -6    1.29    0.15
  -2   6  -6    1.36    0.23
   2  -6   6    1.16    0.15
  -2  -6  -6    1.32    0.15
  -2  -6  -6    1.05    0.14
  -2   6  -7    0.45    0.14
  -2   6  -7    0.15    0.13
  -2   6  -7    0.60    0.23
  -2  -6  -7    0.34    0.13
  -2  -6  -7    0.37    0.13
  -2   6  -8    0.32    0.15
  -2   6  -8    0.09    0.14
  -2   6  -8   -0.22    0.23
  -2  -6  -8    0.29    0.15
  -2  -6  -8   -0.02    0.13
   2   7  -9    0.87    0.14
   2   7  -9    1.37    0.27
   2   7  -9    0.63    0.15
   2  -7  -9    0.80    0.14
   2  -7  -9    0.91    0.14
   2   7  -8    5.83    0.28
   2   7  -8    6.91    0.42
   2   7  -8    5.68    0.29
   2  -7  -8    5.80    0.27
   2  -7  -8    5.39    0.28
   2   7  -7    0.10    0.10
   2   7  -7   -0.02    0.11
   2   7  -7    0.29    0.17
   2  -7  -7   -0.01    0.09
   2  -7  -7    0.22    0.11
   2   7  -6   19.39    0.62
   2   7  -6   19.48    0.56
   2   7  -6   19.13    0.55
  -2   7   6   19.72    0.55
   2  -7  -6   19.73    0.57
  -2  -7   6   19.32    0.56
   2  -7  -6   17.72    0.54
   2   7  -5    0.58    0.14
   2   7  -5    0.62    0.20
   2   7  -5    0.73    0.10
  -2   7   5    0.76    0.10
   2   7  -5    0.72    0.10
  -2  -7   5    0.80    0.11
   2  -7  -5    0.67    0.10
   2  -7  -5    0.67    0.10
   2   7  -4   62.31    1.61
   2   7  -4   64.81    1.65
   2   7  -4   64.46    1.62
  -2   7   4   65.82    1.61
   2   7  -4   63.14    1.87
   2  -7  -4   64.06    1.61
   2  -7  -4   66.05    1.62
  -2  -7   4   65.42    1.61
   2   7  -3   13.10    0.41
  -2   7   3   13.06    0.40
   2   7  -3   13.13    0.39
   2   7  -3   13.20    0.40
   2   7  -3   12.61    0.48
   2   7  -3   13.04    0.39
   2  -7  -3   12.99    0.35
   2  -7  -3   13.26    0.39
   2  -7  -3   12.49    0.38
   2  -7  -3   13.01    0.39
   2  -7  -3   12.82    0.40
   2  -7  -3   13.20    0.42
  -2  -7   3   13.40    0.39
   2   7  -2  239.53    6.72
  -2   7   2  245.40    5.95
   2   7  -2  245.22    6.34
   2   7  -2  245.44    6.32
   2   7  -2  250.55    5.99
   2   7  -2  248.50    6.00
   2  -7  -2  237.98    6.33
   2  -7  -2  249.84    6.00
   2  -7  -2  253.12    5.93
  -2  -7   2  244.20    5.94
   2  -7  -2  248.01    6.32
   2  -7  -2  251.32    5.99
   2  -7  -2  249.51    6.33
   2   7  -1    8.41    0.30
   2   7  -1    8.36    0.30
   2   7  -1    8.62    0.33
   2   7  -1    8.36    0.32
   2   7  -1    8.79    0.29
   2  -7  -1    8.21    0.33
   2  -7  -1    8.54    0.29
   2  -7  -1    8.56    0.31
  -2  -7   1    8.27    0.29
   2  -7  -1    8.30    0.30
   2  -7  -1    8.11    0.29
   2  -7  -1    9.00    0.32
   2   7   0  166.50    4.14
   2   7   0  175.43    4.17
  -2   7   0  175.39    4.42
  -2   7   0  172.48    4.17
   2   7   0  164.23    4.40
  -2   7   0  169.78    4.42
   2   7   0  174.81    4.18
   2   7   0  178.09    4.42
  -2  -7   0  167.94    4.17
  -2  -7   0  166.07    4.14
  -2  -7   0  167.77    4.42
   2  -7   0  175.76    4.42
   2  -7   0  168.32    4.17
   2  -7   0  167.78    4.17
   2  -7   0  173.59    4.42
   2  -7   0  171.54    4.40
   2  -7   0  170.21    4.14
   2   7   1   27.59    0.77
   2   7   1   24.74    0.72
  -2   7  -1   25.64    0.76
  -2   7  -1   27.40    0.77
  -2   7  -1   27.07    0.72
  -2   7  -1   25.72    0.74
  -2   7  -1   28.33    0.73
  -2  -7  -1   27.25    0.72
  -2  -7  -1   25.19    0.72
   2  -7   1   28.31    0.78
  -2  -7  -1   27.36    0.73
  -2  -7  -1   26.91    0.77
   2  -7   1   25.90    0.72
  -2   7  -2  164.16    3.93
  -2   7  -2  159.24    4.15
  -2   7  -2  163.58    4.16
   2   7   2  161.44    3.90
  -2   7  -2  161.42    3.93
  -2   7  -2  162.45    3.93
  -2   7  -2  160.44    4.41
  -2   7  -2  152.59    3.95
   2  -7   2  157.84    3.90
  -2  -7  -2  168.11    3.93
  -2  -7  -2  158.31    4.16
  -2  -7  -2  164.48    3.90
  -2  -7  -2  156.40    3.92
  -2  -7  -2  155.25    4.15
  -2   7  -3    6.24    0.26
  -2   7  -3    6.02    0.32
  -2   7  -3    5.88    0.29
  -2   7  -3    6.08    0.27
  -2   7  -3    5.65    0.25
  -2   7  -3    6.00    0.25
   2   7   3    5.84    0.25
  -2  -7  -3    6.10    0.25
  -2  -7  -3    5.68    0.25
  -2  -7  -3    6.18    0.27
  -2  -7  -3    6.28    0.26
   2  -7   3    6.47    0.27
  -2  -7  -3    5.67    0.25
   2   7   4   74.35    1.82
  -2   7  -4   70.75    2.08
  -2   7  -4   73.20    1.88
  -2   7  -4   70.35    1.83
  -2   7  -4   70.32    1.89
  -2   7  -4   74.42    1.83
  -2  -7  -4   74.24    1.89
  -2  -7  -4   67.56    1.77
   2  -7   4   76.06    1.82
  -2  -7  -4   75.85    1.83
  -2  -7  -4   72.98    1.83
  -2  -7  -4   66.45    1.90
   2   7   5    5.80    0.28
  -2   7  -5    5.55    0.28
  -2   7  -5    5.57    0.28
  -2   7  -5    5.92    0.40
  -2   7  -5    5.07    0.35
  -2  -7  -5    5.43    0.28
   2  -7   5    6.11    0.29
  -2  -7  -5    6.24    0.28
  -2   7  -6   24.40    0.90
  -2   7  -6   25.52    0.72
  -2   7  -6   24.31    0.72
   2   7   6   24.56    0.72
  -2   7  -6   24.57    0.80
   2  -7   6   24.97    0.72
  -2  -7  -6   24.24    0.72
  -2  -7  -6   24.08    0.72
  -2   7  -7    0.00    0.13
  -2   7  -7    0.39    0.22
  -2   7  -7    0.05    0.13
  -2  -7  -7    0.19    0.14
  -2  -7  -7    0.22    0.13
  -2   7  -8    8.05    0.53
  -2   7  -8    8.07    0.39
  -2   7  -8    7.56    0.40
  -2  -7  -8    8.02    0.40
  -2  -7  -8    7.78    0.38
   2   8  -9    0.47    0.24
   2   8  -9   -0.10    0.14
   2   8  -9    0.11    0.13
   2  -8  -9    0.02    0.13
   2  -8  -9    0.18    0.13
   2   8  -8    8.94    0.38
   2   8  -8    9.16    0.37
   2   8  -8   10.56    0.50
   2  -8  -8    9.12    0.36
   2  -8  -8    8.68    0.37
   2   8  -7   -0.13    0.10
   2   8  -7   -0.07    0.17
   2   8  -7   -0.07    0.11
   2  -8  -7   -0.04    0.10
   2  -8  -7    0.04    0.11
   2   8  -6    1.71    0.20
   2   8  -6    1.24    0.13
  -2   8   6    1.44    0.14
   2   8  -6    1.38    0.26
   2   8  -6    1.03    0.14
   2  -8  -6    1.22    0.13
  -2  -8   6    1.65    0.16
   2  -8  -6    1.29    0.15
  -2   8   5    1.30    0.13
   2   8  -5    1.80    0.25
   2   8  -5    1.33    0.13
   2   8  -5    1.71    0.18
   2   8  -5    1.55    0.13
  -2  -8   5    1.69    0.15
   2  -8  -5    1.25    0.12
   2  -8  -5    1.32    0.13
   2   8  -4    0.44    0.12
   2   8  -4    0.38    0.10
   2   8  -4    0.65    0.18
   2   8  -4    0.30    0.10
  -2   8   4    0.60    0.11
   2  -8  -4    0.43    0.10
  -2  -8   4    0.61    0.11
   2  -8  -4    0.25    0.09
   2   8  -3    1.22    0.12
   2   8  -3    1.23    0.12
   2   8  -3    1.36    0.13
   2   8  -3    1.46    0.14
  -2   8   3    1.10    0.13
   2   8  -3    1.27    0.11
   2   8  -3    1.09    0.16
   2  -8  -3    1.50    0.10
   2  -8  -3    1.35    0.13
   2  -8  -3    1.27    0.11
   2  -8  -3    1.18    0.10
   2  -8  -3    1.18    0.12
  -2  -8   3    1.29    0.12
   2  -8  -3    1.20    0.11
   2   8  -2   43.59    1.24
   2   8  -2   45.09    1.25
   2   8  -2   46.36    1.18
   2   8  -2   45.16    1.33
   2   8  -2   45.11    1.17
  -2   8   2   46.32    1.17
   2  -8  -2   45.29    1.18
   2  -8  -2   46.38    1.15
   2  -8  -2   44.17    1.24
   2  -8  -2   45.46    1.17
  -2  -8   2   46.36    1.17
   2  -8  -2   46.32    1.23
   2  -8  -2   44.89    1.25
   2   8  -1    7.10    0.30
   2   8  -1    6.54    0.27
   2   8  -1    6.37    0.27
   2   8  -1    6.22    0.29
   2   8  -1    6.21    0.26
  -2   8   1    6.44    0.29
   2  -8  -1    6.19    0.27
   2  -8  -1    6.49    0.29
   2  -8  -1    7.01    0.31
   2  -8  -1    6.60    0.26
  -2  -8   1    6.28    0.26
   2  -8  -1    6.79    0.28
   2  -8  -1    6.97    0.27
   2   8   0   50.54    1.32
   2   8   0   54.28    1.41
  -2   8   0   52.11    1.41
  -2   8   0   51.47    1.41
  -2   8   0   52.62    1.33
   2   8   0   50.45    1.33
   2   8   0   50.75    1.41
   2  -8   0   51.33    1.41
  -2  -8   0   54.02    1.41
   2  -8   0   51.34    1.41
   2  -8   0   53.58    1.41
  -2  -8   0   48.24    1.31
   2  -8   0   52.56    1.33
  -2  -8   0   52.79    1.41
  -2  -8   0   52.41    1.33
   2  -8   0   50.11    1.32
   2   8   1   27.71    0.82
  -2   8  -1   27.93    0.79
  -2   8  -1   26.51    0.81
  -2   8  -1   29.41    0.82
  -2   8  -1   28.76    0.77
  -2   8  -1   28.76    0.78
   2   8   1   27.78    0.76
  -2  -8  -1   29.18    0.82
  -2  -8  -1   28.08    0.77
   2  -8   1   28.80    0.83
  -2  -8  -1   27.38    0.77
  -2  -8  -1   27.65    0.77
   2  -8   1   28.91    0.82
   2  -8   1   28.24    0.77
  -2   8  -2    0.09    0.10
  -2   8  -2    0.03    0.10
   2   8   2   -0.01    0.10
  -2   8  -2    0.09    0.09
  -2   8  -2    0.09    0.12
  -2   8  -2    0.20    0.10
  -2  -8  -2    0.07    0.10
  -2  -8  -2   -0.13    0.11
  -2  -8  -2    0.00    0.09
   2  -8   2   -0.06    0.10
  -2  -8  -2    0.10    0.10
  -2  -8  -2    0.09    0.10
   2   8   3    3.76    0.22
  -2   8  -3    3.44    0.21
  -2   8  -3    4.04    0.22
  -2   8  -3    3.46    0.28
  -2   8  -3    3.79    0.22
  -2   8  -3    3.45    0.25
  -2   8  -3    3.85    0.23
  -2   8  -3    3.75    0.21
  -2  -8  -3    3.59    0.22
  -2  -8  -3    3.94    0.22
  -2  -8  -3    4.00    0.23
  -2  -8  -3    3.70    0.21
   2  -8   3    3.69    0.24
  -2  -8  -3    3.84    0.22
  -2   8  -4    0.42    0.12
  -2   8  -4    0.41    0.17
  -2   8  -4    0.09    0.15
  -2   8  -4    0.06    0.08
   2   8   4    0.33    0.11
  -2   8  -4    0.23    0.11
  -2  -8  -4    0.47    0.12
  -2  -8  -4    0.32    0.09
   2  -8   4    0.29    0.12
  -2  -8  -4    0.61    0.10
  -2  -8  -4    0.33    0.11
  -2  -8  -4    0.28    0.09
  -2   8  -5    1.97    0.22
   2   8   5    2.17    0.18
  -2   8  -5    1.56    0.16
  -2   8  -5    2.48    0.22
  -2   8  -5    1.93    0.25
  -2  -8  -5    2.09    0.18
   2  -8   5    2.07    0.18
  -2  -8  -5    2.06    0.17
   2   8   6    0.17    0.14
  -2   8  -6    0.20    0.19
  -2   8  -6    0.27    0.13
  -2   8  -6    0.13    0.13
  -2   8  -6    0.21    0.23
  -2  -8  -6    0.06    0.13
   2  -8   6   -0.01    0.13
  -2  -8  -6    0.32    0.13
  -2   8  -7   -0.07    0.13
  -2   8  -7    0.07    0.21
  -2   8  -7    0.10    0.13
  -2  -8  -7    0.04    0.14
  -2  -8  -7    0.05    0.13
  -2   8  -8    0.79    0.27
  -2   8  -8    0.41    0.17
  -2   8  -8    0.42    0.16
  -2  -8  -8    0.47    0.17
  -2  -8  -8    0.43    0.16
   2   9  -9    2.63    0.22
   2   9  -9    3.36    0.34
   2   9  -9    2.70    0.22
   2  -9  -9    2.23    0.20
   2  -9  -9    2.49    0.22
   2   9  -8   -0.03    0.19
   2   9  -8   -0.18    0.13
   2   9  -8   -0.06    0.13
   2  -9  -8   -0.12    0.12
   2  -9  -8   -0.16    0.12
   2   9  -7    0.72    0.15
   2   9  -7    1.11    0.21
   2   9  -7    0.86    0.14
   2  -9  -7    0.81    0.14
   2  -9  -7    1.07    0.15
   2   9  -6    9.22    0.35
   2   9  -6    8.60    0.50
   2   9  -6    9.11    0.37
  -2   9   6    8.34    0.34
   2   9  -6    8.90    0.41
  -2  -9   6    8.66    0.36
   2  -9  -6    9.27    0.35
   2  -9  -6    8.97    0.37
  -2   9   5    1.31    0.14
   2   9  -5    1.57    0.18
   2   9  -5    1.32    0.14
   2   9  -5    1.17    0.23
   2   9  -5    1.15    0.13
   2  -9  -5    1.09    0.13
  -2  -9   5    1.84    0.16
   2  -9  -5    1.33    0.15
   2   9  -4   52.79    1.61
   2   9  -4   54.51    1.40
   2   9  -4   52.68    1.42
   2   9  -4   54.19    1.42
  -2   9   4   56.30    1.39
   2   9  -4   54.18    1.40
   2  -9  -4   54.53    1.40
   2  -9  -4   53.08    1.42
   2  -9  -4   55.13    1.40
  -2  -9   4   54.22    1.39
   2  -9  -4   54.85    1.42
   2   9  -3    3.33    0.20
   2   9  -3    3.15    0.27
   2   9  -3    3.36    0.22
  -2   9   3    3.28    0.22
   2   9  -3    3.47    0.22
   2   9  -3    3.32    0.21
   2   9  -3    3.39    0.22
   2  -9  -3    2.99    0.23
   2  -9  -3    3.29    0.20
   2  -9  -3    3.59    0.18
   2  -9  -3    3.28    0.19
  -2  -9   3    3.09    0.21
   2  -9  -3    3.55    0.19
   2  -9  -3    3.41    0.22
  -2   9   2  210.40    5.01
   2   9  -2  201.59    5.04
   2   9  -2  215.43    5.05
   2   9  -2  197.04    5.33
   2   9  -2  207.29    5.66
   2   9  -2  209.47    5.32
  -2  -9   2  202.56    5.00
   2  -9  -2  207.48    5.04
   2  -9  -2  213.76    5.32
   2  -9  -2  201.88    5.31
   2  -9  -2  205.54    5.04
   2  -9  -2  198.68    5.33
   2  -9  -2  210.78    4.99
   2   9  -1    8.85    0.37
   2   9  -1    9.60    0.37
   2   9  -1    9.32    0.34
  -2   9   1    9.10    0.36
   2   9  -1    8.84    0.33
   2   9  -1    9.27    0.34
  -2  -9   1    9.16    0.34
   2  -9  -1    8.71    0.34
   2  -9  -1    9.10    0.33
  -2  -9   1    9.20    0.36
   2  -9  -1    9.89    0.34
   2  -9  -1    9.42    0.38
   2  -9  -1    8.82    0.35
   2  -9  -1    9.43    0.36
  -2   9   0  160.39    4.27
   2   9   0  163.12    4.03
   2   9   0  161.24    4.27
  -2   9   0  172.62    4.04
  -2   9   0  163.69    4.27
   2   9   0  159.31    4.00
   2   9   0  163.21    4.26
  -2  -9   0  169.01    4.27
   2  -9   0  164.84    4.01
  -2  -9   0  169.45    4.04
  -2  -9   0  160.70    4.00
   2  -9   0  158.07    4.25
  -2  -9   0  167.84    4.27
   2  -9   0  169.25    4.28
   2  -9   0  168.39    4.27
   2  -9   0  157.70    4.03
  -2   9  -1   12.83    0.44
   2   9   1   12.86    0.44
  -2   9  -1   12.62    0.44
   2   9   1   11.39    0.41
  -2   9  -1   11.87    0.42
  -2   9  -1   12.17    0.43
  -2   9  -1   13.10    0.41
   2  -9   1   13.02    0.45
  -2  -9  -1   12.37    0.41
  -2  -9  -1   12.23    0.41
  -2  -9  -1   12.46    0.45
   2  -9   1   13.02    0.45
  -2  -9  -1   13.30    0.44
   2  -9   1   12.27    0.42
  -2  -9  -1   12.78    0.42
   2   9   2    5.77    0.26
  -2   9  -2    5.39    0.26
  -2   9  -2    5.00    0.27
  -2   9  -2    5.30    0.28
  -2   9  -2    5.37    0.26
  -2   9  -2    5.14    0.27
  -2  -9  -2    5.62    0.27
   2  -9   2    5.49    0.28
  -2  -9  -2    5.41    0.26
  -2  -9  -2    5.70    0.29
  -2  -9  -2    5.08    0.26
  -2  -9  -2    5.62    0.27
  -2   9  -3    0.61    0.17
  -2   9  -3    0.30    0.11
  -2   9  -3    0.17    0.13
  -2   9  -3    0.54    0.12
  -2   9  -3    0.32    0.10
   2   9   3    0.32    0.11
  -2   9  -3    0.48    0.11
  -2  -9  -3    0.51    0.11
  -2  -9  -3    0.33    0.10
  -2  -9  -3    0.26    0.11
   2  -9   3    0.40    0.12
  -2  -9  -3    0.14    0.09
  -2  -9  -3    0.37    0.11
  -2   9  -4   59.68    1.57
  -2   9  -4   59.27    1.79
  -2   9  -4   57.94    1.61
   2   9   4   60.51    1.55
  -2   9  -4   63.26    1.57
  -2   9  -4   60.21    1.61
  -2   9  -4   64.36    1.57
  -2  -9  -4   60.32    1.56
   2  -9   4   62.24    1.56
  -2  -9  -4   61.50    1.57
  -2  -9  -4   57.51    1.62
  -2  -9  -4   57.47    1.51
  -2  -9  -4   60.15    1.61
  -2   9  -5    6.74    0.43
  -2   9  -5    6.42    0.33
  -2   9  -5    6.41    0.31
  -2   9  -5    5.95    0.23
  -2   9  -5    7.10    0.32
  -2   9  -5    6.30    0.38
   2   9   5    6.37    0.32
  -2  -9  -5    6.42    0.32
  -2  -9  -5    6.80    0.33
   2  -9   5    6.53    0.32
  -2   9  -6   27.08    0.97
  -2   9  -6   26.50    0.79
  -2   9  -6   26.92    0.86
   2   9   6   26.94    0.78
  -2   9  -6   25.97    0.79
  -2   9  -6   26.37    0.79
  -2  -9  -6   26.83    0.79
  -2  -9  -6   26.50    0.79
   2  -9   6   25.92    0.78
  -2   9  -7    0.00    0.21
  -2   9  -7    0.25    0.15
  -2   9  -7    0.15    0.15
  -2   9  -7    0.33    0.14
  -2  -9  -7    0.10    0.15
  -2  -9  -7    0.24    0.15
  -2   9  -8    1.41    0.21
  -2   9  -8    1.43    0.20
  -2   9  -8    1.32    0.19
  -2   9  -8    1.47    0.30
  -2  -9  -8    1.32    0.19
  -2  -9  -8    1.45    0.20
   2  10  -8    9.02    0.40
   2  10  -8    8.50    0.42
   2  10  -8   10.28    0.50
   2 -10  -8    8.75    0.40
   2 -10  -8    9.44    0.40
   2  10  -7    0.62    0.15
   2  10  -7    0.61    0.14
   2  10  -7    0.66    0.26
   2  10  -7    0.70    0.20
   2 -10  -7    0.52    0.14
   2 -10  -7    0.73    0.15
   2  10  -6   17.64    0.56
  -2  10   6   18.38    0.56
   2  10  -6   18.90    0.62
   2  10  -6   16.64    0.57
   2  10  -6   17.51    0.74
  -2 -10   6   18.14    0.58
   2 -10  -6   17.84    0.57
   2 -10  -6   16.65    0.56
   2  10  -5   39.33    1.28
  -2  10   5   40.66    1.08
   2  10  -5   40.66    1.12
   2  10  -5   40.77    1.09
   2  10  -5   39.62    1.10
   2 -10  -5   39.71    1.08
   2 -10  -5   41.74    1.10
  -2 -10   5   40.40    1.09
   2  10  -4   25.71    0.76
  -2  10   4   26.82    0.75
   2  10  -4   25.40    0.73
   2  10  -4   26.20    0.75
   2  10  -4   26.01    0.75
   2  10  -4   25.65    0.88
   2 -10  -4   25.50    0.72
   2 -10  -4   25.96    0.75
   2 -10  -4   27.37    0.67
   2 -10  -4   26.06    0.73
  -2 -10   4   26.49    0.75
   2 -10  -4   26.51    0.75
   2  10  -3   69.29    1.79
   2  10  -3   67.57    1.73
  -2  10   3   67.06    1.71
   2  10  -3   64.44    1.72
   2  10  -3   64.66    1.80
   2  10  -3   66.92    1.71
   2  10  -3   65.49    1.94
   2 -10  -3   68.12    1.78
   2 -10  -3   65.54    1.80
  -2 -10   3   66.53    1.70
   2 -10  -3   67.28    1.67
   2 -10  -3   70.03    1.72
   2 -10  -3   64.47    1.72
   2 -10  -3   70.04    1.79
   2  10  -2    7.17    0.32
   2  10  -2    7.19    0.37
   2  10  -2    7.93    0.34
   2  10  -2    7.33    0.30
   2  10  -2    7.82    0.31
   2 -10  -2    7.57    0.33
   2 -10  -2    7.55    0.31
   2 -10  -2    7.33    0.31
   2 -10  -2    7.54    0.32
   2 -10  -2    7.25    0.32
   2 -10  -2    7.29    0.29
  -2 -10   2    7.54    0.31
   2  10  -1  126.50    3.10
   2  10  -1  133.10    3.32
  -2  10   1  122.33    3.31
   2  10  -1  126.80    3.12
   2  10  -1  124.21    3.13
   2  10  -1  126.07    3.31
   2 -10  -1  119.21    3.12
   2 -10  -1  125.46    3.30
   2 -10  -1  130.62    3.31
   2 -10  -1  132.79    3.31
   2 -10  -1  121.35    3.12
  -2 -10   1  126.04    3.31
  -2 -10   1  123.02    3.10
   2 -10  -1  125.74    3.10
   2  10   0   29.91    0.80
  -2  10   0   27.66    0.84
  -2  10   0   28.15    0.79
   2  10   0   28.24    0.85
   2  10   0   28.30    0.79
  -2  10   0   28.68    0.84
   2 -10   0   28.51    0.84
   2 -10   0   27.95    0.79
   2 -10   0   27.65    0.85
  -2 -10   0   30.08    0.85
  -2 -10   0   27.47    0.84
   2 -10   0   28.87    0.79
  -2 -10   0   26.94    0.79
   2 -10   0   29.02    0.85
  -2 -10   0   28.80    0.80
  -2  10  -1  132.03    3.27
  -2  10  -1  129.14    3.43
   2  10   1  127.88    3.44
  -2  10  -1  126.03    3.24
  -2  10  -1  127.27    3.44
   2  10   1  130.35    3.22
  -2  10  -1  131.22    3.25
   2 -10   1  128.31    3.23
  -2 -10  -1  127.80    3.22
  -2 -10  -1  130.31    3.24
  -2 -10  -1  132.18    3.25
  -2 -10  -1  133.82    3.44
   2 -10   1  137.67    3.43
  -2 -10  -1  131.82    3.43
   2 -10   1  137.78    3.45
  -2  10  -2  115.69    3.05
  -2  10  -2  113.89    2.92
   2  10   2  116.74    2.87
  -2  10  -2  123.53    3.08
  -2  10  -2  119.28    2.89
  -2  10  -2  115.61    2.90
   2 -10   2  108.85    2.87
  -2 -10  -2  118.48    3.05
  -2 -10  -2  116.24    2.89
  -2 -10  -2  113.73    2.90
  -2 -10  -2  117.51    2.87
  -2 -10  -2  112.78    3.06
  -2  10  -3   43.30    1.20
  -2  10  -3   42.62    1.21
  -2  10  -3   42.60    1.33
   2  10   3   43.99    1.16
  -2  10  -3   42.72    1.18
  -2  10  -3   46.49    1.24
  -2  10  -3   45.90    1.17
  -2 -10  -3   44.89    1.22
  -2 -10  -3   43.94    1.17
  -2 -10  -3   41.22    1.22
  -2 -10  -3   44.50    1.18
   2 -10   3   43.63    1.17
  -2 -10  -3   43.07    1.15
  -2  10  -4    0.64    0.14
  -2  10  -4    0.71    0.12
   2  10   4    0.76    0.14
  -2  10  -4    0.79    0.18
  -2  10  -4    0.85    0.14
  -2  10  -4    0.95    0.21
   2 -10   4    0.77    0.15
  -2 -10  -4    0.85    0.13
  -2 -10  -4    0.84    0.14
  -2 -10  -4    0.68    0.12
  -2 -10  -4    0.99    0.12
  -2 -10  -4    0.80    0.14
  -2  10  -5    9.05    0.38
  -2  10  -5    8.96    0.40
  -2  10  -5    8.94    0.45
  -2  10  -5    8.79    0.31
   2  10   5    9.74    0.39
  -2  10  -5    9.65    0.49
  -2 -10  -5    9.30    0.31
  -2 -10  -5    9.15    0.39
  -2 -10  -5    8.23    0.31
  -2 -10  -5    9.47    0.40
   2 -10   5    9.55    0.40
   2  10   6    0.74    0.17
  -2  10  -6    0.69    0.26
  -2  10  -6    0.60    0.15
  -2  10  -6    0.66    0.21
  -2  10  -6    0.51    0.16
  -2  10  -6    0.56    0.16
  -2 -10  -6    0.78    0.16
   2 -10   6    0.64    0.16
  -2 -10  -6    0.78    0.16
  -2  10  -7    2.17    0.22
  -2  10  -7    2.54    0.35
  -2  10  -7    2.50    0.30
  -2  10  -7    2.10    0.21
  -2  10  -7    2.38    0.22
  -2 -10  -7    2.31    0.22
  -2 -10  -7    2.26    0.22
  -2  10  -8    0.12    0.18
  -2  10  -8    0.25    0.26
  -2  10  -8   -0.01    0.15
  -2 -10  -8    0.16    0.16
  -2 -10  -8    0.00    0.16
   2  11  -8    1.22    0.18
   2  11  -8    1.67    0.26
   2  11  -8    1.18    0.20
   2 -11  -8    1.18    0.18
   2 -11  -8    1.38    0.18
   2  11  -7   11.02    0.45
   2  11  -7   11.84    0.52
   2  11  -7   11.14    0.45
   2  11  -7   11.41    0.63
   2 -11  -7   11.31    0.44
   2 -11  -7   11.15    0.45
   2  11  -6    0.22    0.14
   2  11  -6    0.08    0.23
  -2  11   6   -0.04    0.13
   2  11  -6    0.08    0.12
   2  11  -6    0.13    0.17
  -2 -11   6   -0.09    0.14
   2 -11  -6    0.26    0.14
   2 -11  -6    0.15    0.13
   2  11  -5   16.91    0.70
   2  11  -5   17.55    0.57
   2  11  -5   17.31    0.59
   2  11  -5   18.20    0.60
  -2  11   5   17.66    0.57
   2 -11  -5   18.54    0.59
  -2 -11   5   18.02    0.58
   2 -11  -5   18.46    0.58
  -2  11   4    1.00    0.15
   2  11  -4    0.48    0.19
   2  11  -4    0.62    0.11
   2  11  -4    0.62    0.15
   2  11  -4    0.82    0.14
   2  11  -4    0.64    0.14
  -2 -11   4    0.92    0.15
   2 -11  -4    0.76    0.10
   2 -11  -4    0.64    0.10
   2 -11  -4    0.48    0.14
   2 -11  -4    0.75    0.14
   2 -11  -4    0.76    0.10
   2  11  -3   56.00    1.56
   2  11  -3   58.99    1.51
  -2  11   3   56.40    1.48
   2  11  -3   56.10    1.49
   2  11  -3   54.41    1.57
   2  11  -3   57.78    1.70
   2  11  -3   58.92    1.50
   2 -11  -3   57.59    1.49
   2 -11  -3   58.74    1.45
  -2 -11   3   55.23    1.48
   2 -11  -3   59.74    1.50
   2 -11  -3   57.57    1.55
   2 -11  -3   55.56    1.55
   2 -11  -3   57.46    1.57
   2  11  -2    2.97    0.23
   2  11  -2    2.90    0.24
   2  11  -2    2.95    0.25
   2  11  -2    2.82    0.22
   2 -11  -2    2.67    0.23
   2 -11  -2    2.77    0.21
  -2 -11   2    3.04    0.24
   2 -11  -2    2.85    0.24
   2 -11  -2    2.79    0.23
   2 -11  -2    2.73    0.24
   2 -11  -2    2.91    0.23
  -2  11   1   88.58    2.36
   2  11  -1   90.23    2.22
   2  11  -1   90.48    2.35
   2  11  -1   87.37    2.20
   2  11  -1   86.92    2.22
   2  11  -1   87.84    2.35
  -2 -11   1   85.09    2.35
   2 -11  -1   88.84    2.35
   2 -11  -1   86.19    2.22
   2 -11  -1   86.80    2.35
  -2 -11   1   85.60    2.20
   2 -11  -1   87.50    2.22
  -2 -11   1   89.36    2.36
   2 -11  -1   89.28    2.35
   2 -11  -1   84.32    2.19
   2  11   0    0.18    0.11
   2  11   0    0.28    0.10
  -2  11   0    0.12    0.11
   2  11   0    0.19    0.12
  -2  11   0    0.17    0.10
  -2  11   0    0.21    0.11
   2  11   0    0.30    0.12
  -2 -11   0    0.14    0.10
   2 -11   0    0.16    0.12
  -2 -11   0    0.14    0.12
  -2 -11   0    0.29    0.12
   2 -11   0    0.25    0.13
   2 -11   0    0.27    0.11
   2 -11   0    0.17    0.11
   2 -11   0    0.14    0.11
  -2 -11   0    0.18    0.11
   2  11   1   22.95    0.73
  -2  11  -1   24.22    0.69
  -2  11  -1   23.27    0.69
  -2  11  -1   24.15    0.74
  -2  11  -1   23.48    0.73
   2  11   1   22.28    0.68
  -2 -11  -1   22.88    0.69
  -2 -11  -1   21.16    0.68
  -2 -11  -1   24.03    0.69
   2 -11   1   25.10    0.75
   2 -11   1   23.30    0.69
   2 -11   1   23.43    0.74
  -2 -11  -1   24.13    0.73
  -2 -11  -1   22.33    0.74
  -2  11  -2   79.25    2.08
   2  11   2   73.38    1.95
  -2  11  -2   76.58    2.00
  -2  11  -2   77.06    1.97
  -2  11  -2   76.83    1.98
  -2  11  -2   78.44    2.10
  -2 -11  -2   77.86    1.98
  -2 -11  -2   76.83    1.96
  -2 -11  -2   78.34    2.09
  -2 -11  -2   79.74    1.97
  -2 -11  -2   76.46    2.08
   2 -11   2   75.64    1.97
  -2  11  -3   51.99    1.41
  -2  11  -3   49.54    1.53
  -2  11  -3   47.96    1.36
  -2  11  -3   50.57    1.40
  -2  11  -3   50.62    1.34
  -2  11  -3   48.43    1.35
   2  11   3   49.56    1.33
  -2 -11  -3   49.98    1.41
  -2 -11  -3   53.47    1.34
   2 -11   3   49.34    1.34
  -2 -11  -3   53.21    1.40
  -2 -11  -3   49.01    1.34
  -2 -11  -3   51.21    1.32
  -2  11  -4    0.93    0.14
  -2  11  -4    1.35    0.17
  -2  11  -4    1.30    0.16
   2  11   4    1.18    0.17
  -2  11  -4    1.30    0.20
  -2  11  -4    1.55    0.25
  -2 -11  -4    1.26    0.17
   2 -11   4    1.27    0.18
  -2 -11  -4    1.44    0.16
  -2 -11  -4    1.43    0.17
  -2 -11  -4    1.33    0.14
  -2 -11  -4    1.38    0.14
  -2  11  -5    4.56    0.37
  -2  11  -5    4.59    0.23
   2  11   5    4.86    0.33
  -2  11  -5    4.24    0.32
  -2  11  -5    4.71    0.40
  -2  11  -5    4.69    0.30
  -2 -11  -5    4.73    0.32
  -2 -11  -5    4.62    0.21
  -2 -11  -5    4.71    0.32
  -2 -11  -5    4.05    0.23
   2 -11   5    4.55    0.32
  -2 -11  -5    4.63    0.23
  -2  11  -6    1.90    0.20
   2  11   6    2.43    0.22
  -2  11  -6    2.47    0.33
  -2  11  -6    2.03    0.22
  -2  11  -6    2.10    0.27
  -2 -11  -6    2.32    0.22
  -2 -11  -6    2.30    0.21
   2 -11   6    2.14    0.23
  -2  11  -7    1.03    0.19
  -2  11  -7    0.96    0.26
  -2  11  -7    0.84    0.18
  -2  11  -7    0.61    0.29
  -2 -11  -7    0.57    0.18
  -2 -11  -7    0.65    0.18
  -2  11  -8    0.15    0.18
  -2  11  -8   -0.08    0.26
  -2  11  -8    0.10    0.16
  -2 -11  -8    0.08    0.17
  -2 -11  -8   -0.01    0.16
   2  12  -8    1.05    0.26
   2  12  -8    0.98    0.20
   2  12  -8    1.06    0.19
   2 -12  -8    1.00    0.18
   2 -12  -8    1.04    0.19
   2  12  -7    2.72    0.23
   2  12  -7    3.28    0.31
   2  12  -7    2.89    0.36
   2  12  -7    3.49    0.30
   2 -12  -7    2.66    0.23
   2 -12  -7    2.55    0.22
  -2  12   6    1.16    0.18
   2  12  -6    1.05    0.27
   2  12  -6    0.88    0.17
   2  12  -6    1.09    0.21
   2  12  -6    1.02    0.17
   2 -12  -6    0.85    0.17
   2 -12  -6    0.77    0.16
  -2 -12   6    0.68    0.18
  -2  12   5    3.04    0.24
   2  12  -5    3.09    0.25
   2  12  -5    2.53    0.22
   2  12  -5    2.92    0.28
  -2 -12   5    3.14    0.29
   2 -12  -5    3.08    0.28
   2 -12  -5    3.39    0.29
   2  12  -4    0.10    0.12
  -2  12   4    0.05    0.13
   2  12  -4    0.12    0.14
   2  12  -4   -0.05    0.10
   2  12  -4    0.04    0.12
   2  12  -4   -0.06    0.18
   2 -12  -4    0.12    0.13
   2 -12  -4    0.02    0.13
   2 -12  -4   -0.09    0.09
   2 -12  -4   -0.13    0.09
  -2 -12   4   -0.01    0.13
   2 -12  -4    0.05    0.09
   2  12  -3   47.60    1.45
   2  12  -3   50.25    1.29
   2  12  -3   45.29    1.34
   2  12  -3   47.88    1.29
   2  12  -3   47.54    1.28
  -2  12   3   46.31    1.27
   2  12  -3   46.16    1.32
   2 -12  -3   46.44    1.28
  -2 -12   3   46.32    1.27
   2 -12  -3   47.80    1.32
   2 -12  -3   48.95    1.23
   2 -12  -3   47.60    1.28
   2 -12  -3   48.21    1.32
   2 -12  -3   47.56    1.34
   2  12  -2    5.50    0.29
   2  12  -2    6.16    0.31
   2  12  -2    5.42    0.32
   2  12  -2    5.76    0.31
   2 -12  -2    5.56    0.29
   2 -12  -2    5.30    0.31
   2 -12  -2    6.00    0.30
   2 -12  -2    5.95    0.32
   2 -12  -2    5.76    0.30
   2 -12  -2    5.90    0.30
  -2 -12   2    5.61    0.31
  -2  12   1   65.54    1.83
   2  12  -1   68.81    1.83
   2  12  -1   66.68    1.73
   2  12  -1   68.37    1.73
   2  12  -1   66.85    1.83
   2 -12  -1   65.92    1.73
  -2 -12   1   65.02    1.83
  -2 -12   1   64.73    1.71
   2 -12  -1   64.93    1.82
   2 -12  -1   68.82    1.83
   2 -12  -1   61.20    1.70
   2 -12  -1   68.58    1.83
   2 -12  -1   69.21    1.73
  -2  12   0   33.93    1.02
  -2  12   0   35.42    1.03
  -2  12   0   33.67    0.96
   2  12   0   34.42    1.03
   2  12   0   34.62    0.97
   2  12   0   33.38    0.96
   2  12   0   36.53    1.04
   2 -12   0   33.56    0.96
  -2 -12   0   34.30    1.02
  -2 -12   0   35.06    0.97
   2 -12   0   34.22    0.96
   2 -12   0   35.56    1.03
  -2 -12   0   35.01    0.97
   2 -12   0   34.80    1.04
  -2 -12   0   34.68    1.03
   2 -12   0   36.19    1.03
  -2  12  -1  130.44    3.20
  -2  12  -1  134.24    3.39
   2  12   1  126.37    3.18
  -2  12  -1  127.28    3.20
  -2  12  -1  129.38    3.40
  -2 -12  -1  128.95    3.18
   2 -12   1  127.32    3.39
  -2 -12  -1  128.97    3.39
   2 -12   1  123.12    3.39
   2 -12   1  126.69    3.18
  -2 -12  -1  127.53    3.20
  -2 -12  -1  126.52    3.20
  -2  12  -2   32.72    0.95
   2  12   2   32.07    0.92
  -2  12  -2   33.81    0.99
  -2  12  -2   34.47    0.98
  -2  12  -2   33.01    0.93
  -2  12  -2   32.13    0.93
  -2 -12  -2   33.23    0.97
  -2 -12  -2   32.92    0.98
   2 -12   2   32.74    0.93
  -2 -12  -2   31.59    0.92
  -2 -12  -2   32.25    0.92
  -2 -12  -2   32.86    0.93
  -2  12  -3  102.33    2.64
  -2  12  -3  108.32    2.78
  -2  12  -3   99.20    2.65
  -2  12  -3  104.36    2.68
  -2  12  -3  110.86    2.80
   2  12   3  102.84    2.62
  -2  12  -3  104.85    2.99
  -2 -12  -3  105.91    2.79
  -2 -12  -3  101.45    2.65
  -2 -12  -3  105.37    2.61
  -2 -12  -3  102.78    2.64
   2 -12   3  102.52    2.64
  -2 -12  -3  108.20    2.78
   2  12   4    0.10    0.14
  -2  12  -4   -0.01    0.12
  -2  12  -4    0.16    0.14
  -2  12  -4    0.21    0.20
  -2  12  -4    0.20    0.17
  -2  12  -4    0.11    0.13
  -2 -12  -4   -0.20    0.13
  -2 -12  -4    0.05    0.12
  -2 -12  -4   -0.08    0.11
  -2 -12  -4    0.23    0.14
   2 -12   4    0.08    0.15
  -2 -12  -4    0.07    0.12
  -2  12  -5   20.16    0.80
   2  12   5   20.42    0.66
  -2  12  -5   20.72    0.73
  -2  12  -5   20.35    0.67
  -2  12  -5   19.65    0.61
  -2  12  -5   20.40    0.67
  -2 -12  -5   20.47    0.67
  -2 -12  -5   20.36    0.57
  -2 -12  -5   17.25    0.61
  -2 -12  -5   20.98    0.61
  -2 -12  -5   21.74    0.68
   2 -12   5   20.54    0.67
   2  12   6    5.89    0.37
  -2  12  -6    5.77    0.38
  -2  12  -6    5.79    0.43
  -2  12  -6    6.13    0.36
  -2  12  -6    4.98    0.47
  -2 -12  -6    5.41    0.37
  -2 -12  -6    5.48    0.36
   2 -12   6    5.90    0.38
  -2  12  -7   12.97    0.55
  -2  12  -7   12.44    0.70
  -2  12  -7   12.82    0.53
  -2  12  -7   12.92    0.62
   2 -12   7   13.41    0.56
  -2 -12  -7   12.93    0.53
  -2 -12  -7   12.30    0.54
  -2  12  -8    7.09    0.46
  -2  12  -8    5.97    0.54
  -2 -12  -8    6.55    0.43
   2  13  -8    4.83    0.45
   2  13  -8    5.53    0.39
   2  13  -8    5.03    0.40
   2 -13  -8    4.70    0.37
   2 -13  -8    5.04    0.36
   2  13  -7    0.48    0.17
   2  13  -7    0.66    0.23
   2  13  -7    0.33    0.28
   2  13  -7    0.55    0.17
   2 -13  -7    0.40    0.17
   2 -13  -7    0.20    0.16
   2  13  -6    2.76    0.23
   2  13  -6    2.27    0.32
  -2  13   6    2.44    0.24
   2  13  -6    2.47    0.23
   2  13  -6    3.44    0.29
  -2 -13   6    2.85    0.25
   2 -13  -6    2.56    0.22
   2 -13  -6    2.36    0.22
   2  13  -5   19.52    0.67
   2  13  -5   19.76    0.67
   2  13  -5   19.87    0.59
  -2  13   5   20.95    0.67
   2  13  -5   20.70    0.80
   2  13  -5   21.19    0.69
   2 -13  -5   19.99    0.67
  -2 -13   5   21.40    0.67
   2 -13  -5   20.97    0.67
   2 -13  -5   20.23    0.58
   2  13  -4    1.37    0.18
  -2  13   4    1.25    0.19
   2  13  -4    1.61    0.25
   2  13  -4    1.15    0.15
   2  13  -4    1.61    0.20
   2  13  -4    1.39    0.19
   2 -13  -4    1.22    0.18
   2 -13  -4    1.18    0.14
  -2 -13   4    1.49    0.19
   2 -13  -4    1.53    0.15
   2 -13  -4    1.34    0.18
   2 -13  -4    1.35    0.14
   2  13  -3   10.76    0.44
   2  13  -3   10.55    0.50
   2  13  -3    9.34    0.42
   2  13  -3   11.10    0.44
  -2  13   3   10.88    0.43
   2  13  -3   10.24    0.42
   2 -13  -3   10.35    0.42
  -2 -13   3   10.62    0.44
   2 -13  -3   10.59    0.39
   2 -13  -3   10.03    0.42
   2 -13  -3   10.02    0.45
   2 -13  -3   10.50    0.43
   2 -13  -3   10.61    0.43
   2  13  -2   26.76    0.78
   2  13  -2   26.92    0.82
   2  13  -2   24.84    0.78
   2  13  -2   25.68    0.83
   2 -13  -2   27.18    0.79
   2 -13  -2   27.88    0.79
   2 -13  -2   25.63    0.81
   2 -13  -2   27.04    0.82
  -2 -13   2   24.97    0.78
   2 -13  -2   26.89    0.83
   2 -13  -2   25.15    0.76
   2  13  -1   11.41    0.42
   2  13  -1   10.29    0.45
  -2  13   1   11.76    0.46
   2  13  -1   10.44    0.42
   2  13  -1   10.88    0.45
   2 -13  -1   10.75    0.45
   2 -13  -1   10.80    0.45
  -2 -13   1    9.23    0.42
  -2 -13   1   10.09    0.45
   2 -13  -1   10.46    0.42
  -2 -13   1   10.62    0.46
   2 -13  -1   10.91    0.42
   2 -13  -1   11.06    0.42
   2 -13  -1   10.94    0.44
   2  13   0   16.69    0.54
   2  13   0   15.70    0.53
  -2  13   0   14.90    0.52
  -2  13   0   15.73    0.56
  -2  13   0   15.91    0.57
   2 -13   0   14.50    0.56
   2 -13   0   15.62    0.52
   2 -13   0   15.95    0.58
   2 -13   0   14.71    0.53
  -2 -13   0   15.13    0.56
  -2 -13   0   15.18    0.53
  -2 -13   0   15.44    0.53
   2 -13   0   15.67    0.56
  -2  13  -1    5.82    0.34
  -2  13  -1    6.27    0.35
  -2  13  -1    6.13    0.32
  -2  13  -1    5.94    0.32
   2  13   1    5.82    0.35
   2  13   1    5.24    0.32
  -2 -13  -1    6.30    0.32
   2 -13   1    6.28    0.35
   2 -13   1    5.82    0.33
  -2 -13  -1    6.15    0.34
  -2 -13  -1    5.84    0.31
  -2 -13  -1    6.15    0.34
   2 -13   1    6.29    0.36
  -2 -13  -1    6.07    0.33
  -2  13  -2   29.01    0.87
  -2  13  -2   29.15    0.88
  -2  13  -2   28.98    0.86
  -2  13  -2   27.61    0.83
   2  13   2   27.74    0.83
  -2  13  -2   27.81    0.82
  -2 -13  -2   28.61    0.82
  -2 -13  -2   28.24    0.87
  -2 -13  -2   26.79    0.87
   2 -13   2   27.37    0.83
  -2 -13  -2   26.75    0.82
  -2 -13  -2   28.91    0.84
   2  13   3   35.19    1.03
  -2  13  -3   36.28    1.07
  -2  13  -3   37.47    1.04
  -2  13  -3   37.96    1.09
  -2  13  -3   34.60    1.04
  -2  13  -3   36.66    1.08
  -2  13  -3   36.69    1.20
  -2 -13  -3   37.42    1.08
  -2 -13  -3   36.81    1.04
  -2 -13  -3   37.30    1.07
   2 -13   3   34.75    1.04
  -2 -13  -3   37.02    1.01
  -2 -13  -3   36.45    1.04
  -2  13  -4    9.98    0.45
  -2  13  -4   11.16    0.55
  -2  13  -4   10.56    0.49
  -2  13  -4   10.45    0.42
  -2  13  -4   10.54    0.44
   2  13   4   10.00    0.44
  -2 -13  -4   11.62    0.46
  -2 -13  -4   10.48    0.40
   2 -13   4    9.93    0.46
  -2 -13  -4    9.98    0.45
  -2 -13  -4   10.31    0.43
  -2 -13  -4   10.76    0.42
  -2  13  -5    0.06    0.11
  -2  13  -5    0.25    0.23
  -2  13  -5   -0.14    0.14
   2  13   5    0.11    0.16
  -2  13  -5   -0.08    0.19
  -2  13  -5   -0.08    0.15
  -2 -13  -5    0.03    0.15
  -2 -13  -5   -0.11    0.11
  -2 -13  -5    0.00    0.15
  -2 -13  -5   -0.08    0.11
   2 -13   5    0.01    0.17
  -2 -13  -5    0.01    0.10
  -2  13  -6    0.51    0.26
  -2  13  -6    0.37    0.22
   2  13   6    0.40    0.19
  -2  13  -6    0.40    0.19
  -2 -13  -6    0.37    0.17
   2 -13   6    0.15    0.18
  -2 -13  -6    0.28    0.17
  -2  13  -7    0.24    0.24
  -2  13  -7   -0.12    0.17
  -2  13  -7    0.21    0.29
  -2 -13  -7    0.15    0.17
   2 -13   7    0.01    0.18
   2  14  -8    1.30    0.27
   2  14  -8    0.79    0.20
   2  14  -8    0.86    0.22
   2  14  -8    0.93    0.33
   2 -14  -8    0.66    0.19
   2 -14  -8    0.73    0.20
   2  14  -7    1.46    0.26
   2  14  -7    0.65    0.19
   2  14  -7    1.58    0.33
   2  14  -7    1.32    0.21
   2 -14  -7    1.16    0.20
   2 -14  -7    1.51    0.22
  -2  14   6    0.31    0.18
   2  14  -6    0.71    0.26
   2  14  -6    0.76    0.21
   2  14  -6    0.35    0.16
   2  14  -6    0.60    0.17
   2 -14  -6    0.23    0.16
   2 -14  -6    0.55    0.18
  -2 -14   6    0.38    0.17
   2  14  -5    6.36    0.29
  -2  14   5    6.66    0.38
   2  14  -5    7.05    0.38
   2  14  -5    6.87    0.39
   2  14  -5    7.00    0.40
   2  14  -5    7.10    0.48
   2 -14  -5    6.64    0.27
  -2 -14   5    6.46    0.39
   2 -14  -5    6.25    0.40
   2 -14  -5    7.05    0.38
   2 -14  -5    6.71    0.27
   2  14  -4    9.14    0.43
   2  14  -4    9.17    0.42
  -2  14   4    8.79    0.42
   2  14  -4    8.72    0.38
   2  14  -4    9.81    0.51
   2  14  -4    8.00    0.41
  -2 -14   4    8.81    0.42
   2 -14  -4    9.31    0.35
   2 -14  -4    8.91    0.41
   2 -14  -4    9.02    0.37
   2 -14  -4    8.58    0.37
   2 -14  -4    8.88    0.42
   2  14  -3    0.37    0.16
   2  14  -3    0.18    0.14
   2  14  -3    0.63    0.18
   2  14  -3    0.52    0.21
   2  14  -3    0.51    0.15
  -2 -14   3    1.10    0.19
   2 -14  -3    0.91    0.16
   2 -14  -3    0.32    0.14
   2 -14  -3    0.39    0.14
   2 -14  -3    0.32    0.16
   2 -14  -3    0.56    0.14
   2 -14  -3    0.54    0.15
   2  14  -2    1.20    0.18
   2  14  -2    1.01    0.16
   2  14  -2    1.29    0.19
   2  14  -2    0.79    0.15
   2 -14  -2    1.30    0.18
  -2 -14   2    1.03    0.18
   2 -14  -2    1.09    0.17
   2 -14  -2    1.31    0.17
   2 -14  -2    1.11    0.16
   2 -14  -2    1.01    0.17
   2 -14  -2    1.01    0.17
   2  14  -1   11.44    0.45
   2  14  -1   11.93    0.46
   2  14  -1   11.57    0.48
  -2  14   1   11.46    0.48
   2  14  -1   11.79    0.49
   2 -14  -1   10.82    0.48
   2 -14  -1   12.36    0.47
  -2 -14   1   11.89    0.49
   2 -14  -1   11.45    0.45
  -2 -14   1   11.03    0.45
   2 -14  -1   10.78    0.45
   2 -14  -1   12.05    0.49
   2  14   0    1.21    0.16
  -2  14   0    1.48    0.19
   2  14   0    1.33    0.18
  -2  14   0    1.38    0.17
   2  14   0    1.15    0.17
  -2  14   0    1.31    0.19
   2  14   0    1.29    0.18
  -2 -14   0    0.97    0.16
  -2 -14   0    1.49    0.20
   2 -14   0    0.98    0.17
   2 -14   0    1.52    0.19
  -2 -14   0    1.35    0.18
  -2 -14   0    1.49    0.18
   2 -14   0    1.07    0.15
   2 -14   0    1.22    0.17
   2 -14   0    1.09    0.17
  -2  14  -1    2.30    0.20
   2  14   1    1.94    0.20
  -2  14  -1    2.17    0.21
   2  14   1    1.97    0.20
  -2  14  -1    2.21    0.21
  -2 -14  -1    2.23    0.20
   2 -14   1    2.26    0.21
  -2 -14  -1    2.23    0.21
   2 -14   1    2.21    0.23
  -2 -14  -1    1.98    0.19
   2 -14   1    2.14    0.22
  -2  14  -2   19.88    0.67
  -2  14  -2   20.11    0.65
  -2  14  -2   19.10    0.63
  -2  14  -2   18.99    0.67
  -2  14  -2   19.13    0.67
   2  14   2   18.13    0.64
  -2 -14  -2   19.17    0.67
  -2 -14  -2   20.29    0.64
  -2 -14  -2   20.92    0.69
  -2 -14  -2   19.35    0.64
  -2 -14  -2   18.73    0.64
   2 -14   2   18.99    0.65
  -2  14  -3    3.64    0.32
  -2  14  -3    3.60    0.29
   2  14   3    3.53    0.31
  -2  14  -3    3.56    0.30
  -2  14  -3    3.30    0.32
  -2  14  -3    3.84    0.31
  -2 -14  -3    3.84    0.29
  -2 -14  -3    3.64    0.31
   2 -14   3    3.32    0.27
  -2 -14  -3    3.65    0.32
  -2 -14  -3    3.67    0.31
  -2 -14  -3    3.70    0.29
  -2  14  -4   30.05    1.06
  -2  14  -4   30.12    0.91
  -2  14  -4   30.59    0.92
  -2  14  -4   31.36    0.96
   2  14   4   30.03    0.91
  -2 -14  -4   31.44    0.91
  -2 -14  -4   29.55    0.92
   2 -14   4   27.70    0.91
  -2 -14  -4   30.84    0.86
  -2 -14  -4   29.73    0.91
  -2 -14  -4   29.40    0.92
  -2  14  -5    7.88    0.43
  -2  14  -5    8.61    0.49
  -2  14  -5    7.82    0.35
  -2  14  -5    8.41    0.53
   2  14   5    8.50    0.44
  -2 -14  -5    8.69    0.35
  -2 -14  -5    8.55    0.44
  -2 -14  -5    7.74    0.35
   2 -14   5    8.18    0.44
  -2 -14  -5    7.69    0.33
  -2  14  -6   -0.19    0.22
  -2  14  -6    0.35    0.27
   2  14   6   -0.17    0.18
  -2  14  -6   -0.20    0.16
   2 -14   6   -0.21    0.17
  -2 -14  -6   -0.07    0.17
  -2  14  -7    2.89    0.29
  -2  14  -7    2.54    0.40
   2  14   7    2.86    0.29
  -2  14  -7    2.81    0.34
   2 -14   7    3.04    0.30
  -2 -14  -7    3.10    0.28
   2  15  -7    8.03    0.61
   2  15  -7    9.28    0.48
   2  15  -7    9.19    0.53
   2 -15  -7    9.04    0.48
   2 -15  -7    8.87    0.47
   2  15  -6   11.96    0.52
   2  15  -6   12.15    0.56
   2  15  -6   11.98    0.65
   2  15  -6   12.15    0.52
  -2  15   6   12.00    0.52
   2 -15  -6   11.75    0.54
  -2 -15   6   12.60    0.53
   2 -15  -6   11.80    0.52
   2  15  -5    5.38    0.37
  -2  15   5    5.90    0.38
   2  15  -5    6.19    0.39
   2  15  -5    6.19    0.41
   2  15  -5    5.60    0.28
   2  15  -5    5.67    0.46
  -2 -15   5    5.26    0.38
   2 -15  -5    6.34    0.40
   2 -15  -5    6.08    0.28
   2 -15  -5    5.59    0.36
   2 -15  -5    5.43    0.27
   2  15  -4   36.49    1.21
  -2  15   4   36.23    1.04
   2  15  -4   34.64    1.04
   2  15  -4   34.45    1.04
   2  15  -4   34.99    1.04
   2  15  -4   36.76    1.06
  -2 -15   4   35.95    1.04
   2 -15  -4   36.49    0.97
   2 -15  -4   37.05    1.05
   2 -15  -4   34.41    1.04
   2 -15  -4   35.62    1.04
   2 -15  -4   33.19    1.03
   2  15  -3    9.80    0.45
   2  15  -3    9.58    0.42
   2  15  -3    9.27    0.50
   2  15  -3    7.88    0.41
   2  15  -3    9.06    0.41
   2 -15  -3    8.65    0.42
   2 -15  -3   10.31    0.46
   2 -15  -3    8.42    0.41
   2 -15  -3    9.22    0.42
  -2 -15   3    8.46    0.43
   2 -15  -3    7.99    0.38
   2 -15  -3    9.60    0.43
   2  15  -2   15.66    0.60
   2  15  -2   15.21    0.58
   2  15  -2   15.13    0.55
   2  15  -2   15.42    0.59
   2 -15  -2   14.72    0.54
   2 -15  -2   15.16    0.57
   2 -15  -2   14.81    0.55
  -2 -15   2   15.76    0.56
   2 -15  -2   15.55    0.60
   2 -15  -2   14.47    0.58
   2 -15  -2   15.43    0.56
   2  15  -1    9.59    0.44
   2  15  -1    9.83    0.46
  -2  15   1    9.81    0.45
   2  15  -1    9.07    0.41
   2 -15  -1    9.31    0.41
   2 -15  -1    8.12    0.44
   2 -15  -1    7.96    0.41
   2 -15  -1    9.64    0.45
  -2 -15   1    8.57    0.42
   2 -15  -1    9.68    0.43
  -2  15   0   37.22    1.16
   2  15   0   40.01    1.17
   2  15   0   36.62    1.08
  -2 -15   0   36.82    1.09
   2 -15   0   39.29    1.17
   2 -15   0   38.24    1.09
  -2 -15   0   38.43    1.16
   2 -15   0   39.37    1.17
   2 -15   0   40.50    1.18
  -2  15  -1    2.65    0.22
  -2  15  -1    2.72    0.25
   2  15   1    3.24    0.32
   2  15   1    2.66    0.24
  -2  15  -1    2.13    0.20
   2 -15   1    2.63    0.23
  -2 -15  -1    2.26    0.21
  -2 -15  -1    2.71    0.23
  -2 -15  -1    2.31    0.23
   2 -15   1    3.04    0.26
  -2 -15  -1    2.74    0.23
   2  15   2   50.44    1.45
  -2  15  -2   53.56    1.46
  -2  15  -2   54.78    1.54
  -2  15  -2   52.95    1.53
  -2  15  -2   53.44    1.49
  -2 -15  -2   53.96    1.53
   2 -15   2   51.95    1.45
  -2 -15  -2   54.30    1.43
  -2 -15  -2   53.72    1.46
  -2 -15  -2   54.16    1.53
  -2  15  -3    1.45    0.21
  -2  15  -3    1.07    0.18
  -2  15  -3    1.13    0.23
  -2  15  -3    1.25    0.25
   2  15   3    1.42    0.21
   2 -15   3    1.20    0.21
  -2 -15  -3    1.59    0.19
  -2 -15  -3    1.42    0.20
  -2 -15  -3    1.32    0.19
  -2 -15  -3    1.92    0.20
  -2  15  -4   13.14    0.66
  -2  15  -4   14.12    0.56
   2  15   4   13.60    0.56
  -2  15  -4   13.49    0.53
  -2  15  -4   14.30    0.60
  -2 -15  -4   13.14    0.55
  -2 -15  -4   14.38    0.50
  -2 -15  -4   14.29    0.53
   2 -15   4   13.43    0.56
  -2 -15  -4   13.43    0.53
  -2  15  -5    0.65    0.14
   2  15   5    0.65    0.19
  -2  15  -5    0.70    0.26
  -2  15  -5    0.72    0.25
  -2  15  -5    0.81    0.20
   2 -15   5    0.52    0.20
  -2 -15  -5    0.78    0.15
  -2 -15  -5    0.90    0.20
  -2 -15  -5    0.75    0.15
  -2 -15  -5    0.89    0.15
  -2  15  -6    4.95    0.51
   2  15   6    5.32    0.42
  -2  15  -6    3.62    0.31
  -2  15  -6    5.06    0.48
  -2 -15  -6    4.74    0.41
   2 -15   6    4.27    0.40
  -2  15  -7   -0.05    0.30
  -2  15  -7   -0.19    0.26
  -2  15  -7   -0.20    0.19
   2  15   7   -0.09    0.21
   2 -15   7   -0.18    0.19
  -2 -15  -7    0.03    0.20
   2  16  -7    0.76    0.21
   2  16  -7    1.20    0.35
   2  16  -7    1.28    0.28
   2 -16  -7    0.67    0.21
   2  16  -6    8.10    0.57
  -2  16   6    7.66    0.45
   2  16  -6    7.27    0.43
   2  16  -6    8.97    0.50
  -2 -16   6    7.58    0.45
   2 -16  -6    7.64    0.46
   2  16  -5    4.31    0.39
   2  16  -5    4.00    0.41
   2  16  -5    4.32    0.36
  -2  16   5    4.03    0.37
   2  16  -5    3.80    0.27
  -2 -16   5    4.30    0.37
   2 -16  -5    3.86    0.37
   2 -16  -5    3.96    0.26
   2 -16  -5    4.12    0.26
   2  16  -4    2.76    0.25
   2  16  -4    3.17    0.34
  -2  16   4    3.40    0.28
   2  16  -4    3.16    0.28
   2  16  -4    2.98    0.29
   2 -16  -4    2.57    0.25
  -2 -16   4    3.32    0.27
   2 -16  -4    2.98    0.27
   2 -16  -4    3.13    0.29
   2 -16  -4    2.38    0.22
   2  16  -3    1.02    0.18
   2  16  -3    0.82    0.21
   2  16  -3    0.88    0.24
   2  16  -3    0.52    0.18
   2 -16  -3    1.10    0.19
   2 -16  -3    0.82    0.17
   2 -16  -3    0.79    0.19
   2 -16  -3    0.90    0.17
   2 -16  -3    0.69    0.17
  -2 -16   3    0.82    0.19
   2  16  -2    8.97    0.46
   2  16  -2    8.65    0.44
   2  16  -2    8.03    0.42
  -2 -16   2    9.23    0.44
   2 -16  -2    8.87    0.46
   2 -16  -2    8.73    0.43
   2 -16  -2    8.69    0.42
   2 -16  -2    8.85    0.42
   2 -16  -2    8.29    0.44
   2  16  -1   15.86    0.60
   2  16  -1   16.21    0.60
   2 -16  -1   14.76    0.57
   2 -16  -1   15.53    0.62
   2 -16  -1   16.84    0.61
   2 -16  -1   15.78    0.61
   2 -16  -1   16.38    0.58
  -2 -16   1   15.20    0.58
   2  16   0    7.36    0.39
   2  16   0    6.90    0.42
  -2  16   0    7.37    0.41
  -2 -16   0    7.30    0.39
   2 -16   0    7.64    0.43
   2 -16   0    7.52    0.40
  -2 -16   0    7.18    0.43
   2 -16   0    6.99    0.42
   2  16   1    4.68    0.35
  -2  16  -1    4.49    0.36
   2 -16   1    4.24    0.34
  -2 -16  -1    4.82    0.35
  -2 -16  -1    4.64    0.37
   2  16   2   18.43    0.68
  -2  16  -2   19.22    0.68
  -2  16  -2   19.28    0.70
  -2  16  -2   20.37    0.70
  -2  16  -2   19.40    0.70
  -2 -16  -2   18.70    0.65
  -2 -16  -2   18.94    0.67
   2 -16   2   19.77    0.68
  -2 -16  -2   18.96    0.69
  -2 -16  -2   20.10    0.71
  -2  16  -3    1.48    0.22
  -2  16  -3    1.17    0.27
  -2  16  -3    1.48    0.21
  -2  16  -3    1.55    0.25
   2  16   3    1.29    0.22
  -2 -16  -3    1.66    0.20
   2 -16   3    1.25    0.23
  -2 -16  -3    1.44    0.20
  -2 -16  -3    1.31    0.20
  -2 -16  -3    1.59    0.22
  -2  16  -4    4.19    0.41
  -2  16  -4    3.38    0.32
  -2  16  -4    3.76    0.36
   2  16   4    3.39    0.29
  -2  16  -4    3.88    0.34
  -2 -16  -4    3.56    0.31
  -2 -16  -4    4.00    0.32
  -2 -16  -4    3.68    0.33
  -2 -16  -4    3.29    0.27
   2 -16   4    3.36    0.30
  -2  16  -5    7.92    0.46
  -2  16  -5    8.18    0.52
  -2  16  -5    7.87    0.55
   2  16   5    8.20    0.47
  -2  16  -5    7.74    0.38
  -2 -16  -5    7.57    0.37
  -2 -16  -5    8.30    0.46
   2 -16   5    7.42    0.46
  -2 -16  -5    7.94    0.35
  -2 -16  -5    6.97    0.37
  -2  16  -6    0.08    0.19
  -2  16  -6    0.26    0.29
  -2  16  -6    0.10    0.11
  -2  16  -6    0.48    0.26
   2  16   6    0.22    0.21
  -2 -16  -6    0.11    0.20
   2 -16   6   -0.17    0.20
  -2  16  -7    1.62    0.33
  -2  16  -7    1.18    0.26
   2  16   7    1.55    0.27
  -2  16  -7    1.58    0.38
  -2 -16  -7    1.66    0.26
   2 -16   7    1.21    0.27
   2  17  -7   10.42    0.59
   2  17  -7    9.71    0.53
   2  17  -7   10.13    0.70
   2 -17  -7    9.45    0.54
  -2  17   6    1.81    0.26
   2  17  -6    2.70    0.31
   2  17  -6    2.01    0.34
   2  17  -6    1.92    0.24
   2 -17  -6    1.99    0.25
  -2 -17   6    1.99    0.26
   2  17  -5   20.81    0.72
  -2  17   5   21.19    0.73
   2  17  -5   19.55    0.85
   2  17  -5   19.30    0.66
   2  17  -5   20.64    0.75
   2 -17  -5   18.50    0.64
  -2 -17   5   21.83    0.73
   2 -17  -5   19.82    0.73
   2 -17  -5   20.57    0.65
   2  17  -4    0.92    0.27
   2  17  -4    0.38    0.17
   2  17  -4    1.12    0.23
   2  17  -4    0.79    0.20
   2 -17  -4    0.79    0.18
   2 -17  -4    1.08    0.21
   2 -17  -4    0.82    0.17
  -2 -17   4    0.83    0.22
   2 -17  -4    0.79    0.17
   2  17  -3   14.67    0.69
   2  17  -3   15.51    0.60
   2  17  -3   14.40    0.60
   2  17  -3   14.84    0.59
   2 -17  -3   15.45    0.59
  -2 -17   3   15.08    0.60
   2 -17  -3   15.63    0.59
   2 -17  -3   14.72    0.55
   2 -17  -3   13.72    0.58
   2 -17  -3   16.20    0.63
   2  17  -2   14.74    0.60
   2 -17  -2   15.95    0.63
   2 -17  -2   15.12    0.57
  -2 -17   2   14.38    0.58
   2 -17  -2   15.23    0.59
   2 -17  -2   15.89    0.62
   2 -17  -2   15.81    0.60
   2  17  -1   36.68    1.13
   2 -17  -1   37.24    1.14
  -2 -17   1   34.64    1.06
   2 -17  -1   37.19    1.07
   2 -17  -1   36.97    1.15
  -2  17   0    2.15    0.27
   2  17   0    1.83    0.23
  -2 -17   0    2.23    0.23
   2 -17   0    1.87    0.24
   2 -17   0    2.16    0.24
  -2 -17   0    1.76    0.23
   2  17   1    6.73    0.42
  -2  17  -1    6.81    0.43
  -2 -17  -1    6.87    0.42
  -2 -17  -1    7.20    0.40
   2 -17   1    6.84    0.41
  -2  17  -2    0.26    0.17
   2  17   2    0.25    0.18
  -2  17  -2    0.35    0.21
   2 -17   2    0.50    0.20
  -2 -17  -2    0.37    0.18
  -2 -17  -2    0.34    0.18
  -2  17  -3    2.29    0.24
  -2  17  -3    2.70    0.30
   2  17   3    2.25    0.27
  -2  17  -3    2.73    0.36
   2 -17   3    2.55    0.27
  -2 -17  -3    2.49    0.25
  -2 -17  -3    2.47    0.24
  -2 -17  -3    2.84    0.25
  -2  17  -4   18.31    0.67
   2  17   4   19.41    0.71
  -2  17  -4   18.41    0.73
  -2  17  -4   17.88    0.81
  -2 -17  -4   18.61    0.71
   2 -17   4   18.08    0.70
  -2 -17  -4   17.91    0.66
  -2 -17  -4   18.45    0.67
  -2 -17  -4   19.44    0.64
  -2  17  -5    1.51    0.30
   2  17   5    1.55    0.26
  -2  17  -5    1.63    0.24
  -2  17  -5    1.49    0.19
  -2  17  -5    2.11    0.36
  -2 -17  -5    1.46    0.18
  -2 -17  -5    1.46    0.19
   2 -17   5    1.40    0.24
  -2 -17  -5    1.43    0.18
  -2 -17  -5    1.72    0.24
  -2  17  -6   12.26    0.71
  -2  17  -6   12.22    0.63
   2  17   6   12.94    0.61
  -2  17  -6   11.49    0.43
  -2  17  -6   13.11    0.66
  -2 -17  -6   10.34    0.42
  -2 -17  -6   12.48    0.42
   2 -17   6   12.83    0.61
  -2 -17  -6   13.03    0.59
   2  18  -6    0.42    0.28
  -2  18   6    0.37    0.21
   2  18  -6    0.26    0.24
   2  18  -6    0.02    0.19
   2 -18  -6    0.22    0.21
  -2 -18   6   -0.03    0.21
   2  18  -5    6.44    0.42
   2  18  -5    7.07    0.55
   2  18  -5    6.01    0.36
   2  18  -5    7.14    0.48
   2 -18  -5    6.91    0.46
  -2 -18   5    6.56    0.45
   2 -18  -5    6.03    0.35
   2 -18  -5    6.79    0.35
   2  18  -4    0.91    0.28
   2  18  -4    0.89    0.24
   2  18  -4    0.87    0.20
   2  18  -4    0.20    0.17
   2 -18  -4    0.23    0.16
   2 -18  -4    0.50    0.17
   2 -18  -4    0.71    0.17
  -2 -18   4    0.45    0.20
   2 -18  -4    0.63    0.20
   2  18  -3   19.18    0.73
   2  18  -3   20.11    0.73
   2  18  -3   18.65    0.82
   2 -18  -3   18.77    0.66
   2 -18  -3   21.27    0.77
   2 -18  -3   19.87    0.72
   2 -18  -3   19.00    0.71
  -2 -18   3   19.72    0.71
   2  18  -2    0.19    0.16
  -2 -18   2    0.35    0.19
   2 -18  -2    0.14    0.17
   2 -18  -2   -0.17    0.17
   2 -18  -2   -0.21    0.17
   2  18  -1    8.07    0.45
   2 -18  -1    7.89    0.44
  -2 -18   1    7.62    0.45
   2 -18  -1    7.92    0.46
   2 -18   0    0.33    0.19
  -2 -18   0    0.23    0.18
   2  18   1    9.61    0.49
  -2  18  -1    9.80    0.52
  -2 -18  -1   10.21    0.49
   2 -18   1   10.54    0.51
  -2 -18  -1    9.87    0.52
  -2  18  -2    1.50    0.26
  -2  18  -2    1.16    0.19
   2  18   2    1.30    0.23
   2 -18   2    1.57    0.24
  -2 -18  -2    1.40    0.22
  -2 -18  -2    1.76    0.23
  -2  18  -3   21.13    0.77
  -2  18  -3   22.03    0.80
   2  18   3   20.41    0.77
  -2  18  -3   18.76    0.86
   2 -18   3   22.23    0.77
  -2 -18  -3   20.83    0.76
  -2 -18  -3   21.77    0.77
  -2 -18  -3   21.85    0.72
  -2  18  -4    3.75    0.41
  -2  18  -4    4.24    0.38
   2  18   4    4.13    0.34
  -2  18  -4    5.05    0.46
   2 -18   4    4.48    0.42
  -2 -18  -4    4.46    0.35
  -2 -18  -4    4.88    0.37
  -2 -18  -4    4.39    0.36
  -2  18  -5    3.26    0.43
  -2  18  -5    3.71    0.33
   2  18   5    3.45    0.33
  -2  18  -5    3.89    0.39
   2 -18   5    3.43    0.33
  -2 -18  -5    3.11    0.31
  -2 -18  -5    3.46    0.31
  -2 -18  -5    3.37    0.33
  -2  18  -6    0.25    0.13
   2  18   6    0.38    0.24
  -2  18  -6    0.56    0.30
  -2  18  -6    0.11    0.30
  -2 -18  -6   -0.08    0.12
   2 -18   6   -0.06    0.22
  -2 -18  -6    0.10    0.11
   2  19  -6    0.50    0.26
   2  19  -6    0.04    0.28
   2 -19  -6    0.23    0.21
  -2 -19   6    0.05    0.22
   2  19  -5    1.98    0.22
   2  19  -5    2.33    0.37
   2  19  -5    2.04    0.30
   2 -19  -5    2.02    0.20
  -2 -19   5    1.93    0.28
   2 -19  -5    1.86    0.21
   2  19  -4    1.79    0.32
   2  19  -4    0.93    0.21
   2  19  -4    1.31    0.27
   2 -19  -4    1.50    0.21
   2 -19  -4    1.28    0.20
  -2 -19   4    1.68    0.25
   2 -19  -4    1.28    0.20
   2  19  -3   13.32    0.61
   2  19  -3   13.28    0.59
   2  19  -3   11.31    0.66
  -2 -19   3   13.20    0.59
   2 -19  -3   13.22    0.58
   2 -19  -3   12.29    0.53
   2 -19  -3   13.79    0.57
   2 -19  -3   13.75    0.62
   2  19  -2    3.92    0.38
   2 -19  -2    4.24    0.37
  -2 -19   2    3.18    0.29
   2 -19  -2    4.04    0.39
   2 -19  -2    3.48    0.31
   2  19  -1    4.41    0.39
   2 -19  -1    4.68    0.38
   2 -19  -1    4.58    0.41
  -2 -19   1    3.72    0.31
   2 -19   0    5.67    0.42
  -2 -19   0    5.18    0.40
   2  19   1    0.08    0.19
  -2 -19  -1    0.48    0.19
  -2 -19  -1    0.14    0.19
   2 -19   1    0.38    0.21
   2  19   2    0.87    0.23
  -2  19  -2    0.75    0.20
  -2  19  -2    0.83    0.25
   2 -19   2    0.51    0.22
  -2 -19  -2    0.83    0.20
  -2 -19  -2    0.58    0.20
  -2  19  -3    0.51    0.21
   2  19   3    0.44    0.22
  -2  19  -3    0.09    0.26
  -2  19  -3    0.59    0.25
   2 -19   3    0.28    0.22
  -2 -19  -3    0.32    0.19
  -2 -19  -3    0.63    0.20
  -2  19  -4    0.95    0.21
  -2  19  -4    1.00    0.32
  -2  19  -4    1.89    0.32
   2  19   4    1.28    0.26
  -2 -19  -4    1.59    0.22
  -2 -19  -4    1.12    0.21
   2 -19   4    1.45    0.26
  -2 -19  -4    1.30    0.21
   2  19   5    1.15    0.28
  -2  19  -5    0.90    0.19
  -2  19  -5    0.97    0.33
  -2  19  -5    1.24    0.31
  -2 -19  -5    0.76    0.18
  -2 -19  -5    0.73    0.20
   2 -19   5    0.89    0.26
  -2 -19  -5    0.66    0.19
   2  20  -6   -0.18    0.25
   2  20  -6   -0.19    0.11
   2  20  -6    0.44    0.32
  -2 -20   6    0.19    0.24
   2  20  -5    2.64    0.39
   2  20  -5    3.53    0.37
   2  20  -5    2.38    0.25
   2 -20  -5    3.03    0.30
  -2 -20   5    3.68    0.34
   2 -20  -5    2.49    0.24
   2  20  -4   -0.09    0.25
   2  20  -4   -0.03    0.17
   2  20  -4   -0.16    0.22
   2 -20  -4    0.09    0.17
  -2 -20   4   -0.06    0.20
   2 -20  -4   -0.06    0.16
   2 -20  -4    0.09    0.16
   2  20  -3    0.78    0.22
   2  20  -3    1.00    0.30
   2  20  -3    1.11    0.27
  -2 -20   3    1.00    0.24
   2 -20  -3    1.31    0.22
   2 -20  -3    1.01    0.22
   2  20  -2   -0.03    0.18
   2 -20  -2    0.18    0.19
   2 -20  -2    0.06    0.20
  -2 -20   2   -0.22    0.19
   2 -20  -1   14.37    0.60
  -2 -20   1   13.27    0.60
   2 -20  -1   14.71    0.68
  -2 -20   0    0.85    0.22
   2 -20   0    0.86    0.22
  -2 -20  -1   25.94    0.85
   2 -20   1   25.27    0.87
  -2  20  -2    0.35    0.21
   2  20   2    0.29    0.21
  -2  20  -2   -0.05    0.23
  -2 -20  -2    0.18    0.19
   2 -20   2    0.32    0.22
  -2 -20  -2    0.40    0.20
  -2  20  -3    8.59    0.61
  -2  20  -3    8.35    0.56
  -2  20  -3    8.02    0.51
   2  20   3    9.25    0.54
  -2 -20  -3    8.81    0.50
   2 -20   3    9.66    0.55
  -2 -20  -3    8.78    0.48
  -2  20  -4    1.71    0.25
   2  20   4    2.14    0.31
  -2  20  -4    2.16    0.33
  -2  20  -4    2.21    0.38
   2 -20   4    2.32    0.30
  -2 -20  -4    2.26    0.25
  -2 -20  -4    2.03    0.25
  -2 -20  -4    2.00    0.25
  -2  20  -5   10.53    0.64
  -2  20  -5    9.80    0.50
   2  20   5   10.25    0.61
  -2  20  -5    9.29    0.67
   2 -20   5   10.17    0.59
  -2 -20  -5    9.94    0.48
  -2 -20  -5    9.14    0.48
   2  21  -5    3.48    0.46
   2  21  -5    3.24    0.36
   2  21  -5    2.52    0.26
  -2 -21   5    2.96    0.33
   2 -21  -5    2.60    0.25
   2 -21  -5    2.48    0.24
   2  21  -4    1.47    0.30
   2  21  -4    1.12    0.23
   2  21  -4    1.53    0.36
   2 -21  -4    1.89    0.23
   2 -21  -4    1.23    0.22
  -2 -21   4    1.56    0.28
   2 -21  -4    1.85    0.24
   2  21  -3    0.39    0.28
   2  21  -3   -0.06    0.19
   2  21  -3    0.49    0.25
  -2 -21   3    0.14    0.22
   2 -21  -3    0.62    0.21
   2 -21  -3    0.35    0.20
   2  21  -2    8.35    0.50
   2 -21  -2    6.86    0.46
  -2 -21   2    8.53    0.51
   2 -21  -2    7.97    0.50
  -2 -21   1    1.45    0.25
   2 -21  -1    1.74    0.26
   2 -21   0    4.57    0.43
  -2 -21   0    5.07    0.44
  -2  21  -1   10.13    0.58
  -2 -21  -1    9.81    0.53
   2 -21   1    9.84    0.54
   2  21   2    5.95    0.47
  -2  21  -2    5.27    0.44
  -2  21  -2    5.73    0.50
  -2 -21  -2    5.89    0.45
  -2 -21  -2    6.11    0.47
   2 -21   2    6.94    0.49
  -2  21  -3    0.99    0.32
   2  21   3    1.44    0.28
  -2  21  -3    1.15    0.31
  -2  21  -3    1.22    0.26
   2 -21   3    1.63    0.28
  -2 -21  -3    1.81    0.26
  -2 -21  -3    1.88    0.26
  -2  21  -4   10.61    0.71
  -2  21  -4   11.02    0.66
  -2  21  -4   10.69    0.58
   2  21   4   11.93    0.63
  -2 -21  -4   12.45    0.55
   2 -21   4   11.51    0.62
  -2 -21  -4   11.16    0.56
   2  22  -4   10.30    0.56
   2  22  -4    9.24    0.70
   2  22  -4   10.67    0.64
   2 -22  -4   10.97    0.55
   2 -22  -4   10.82    0.51
  -2 -22   4   10.77    0.61
   2  22  -3    1.66    0.26
   2  22  -3    1.48    0.36
   2  22  -3    1.79    0.32
   2 -22  -3    1.68    0.26
   2 -22  -3    1.48    0.24
  -2 -22   3    1.69    0.29
   2  22  -2   14.10    0.66
  -2 -22   2   14.48    0.65
   2 -22  -2   12.87    0.65
   2 -22  -2   14.52    0.62
  -2 -22   1   -0.13    0.21
   2 -22  -1   -0.03    0.21
   2 -22   0   10.92    0.57
  -2 -22   0    9.87    0.54
  -2  22  -1    2.01    0.32
  -2 -22  -1    1.97    0.28
   2 -22   1    2.00    0.29
  -2  22  -2    9.38    0.60
  -2 -22  -2    9.59    0.54
   2 -22   2    9.69    0.57
  -2  22  -3    0.24    0.32
  -2  22  -3    0.00    0.21
  -2  22  -3    0.11    0.27
   2  22   3   -0.11    0.23
  -2 -22  -3    0.06    0.20
   2 -22   3   -0.15    0.23
  -2 -22  -3   -0.05    0.21
  -2  22  -4    1.60    0.38
  -2  22  -4    1.95    0.27
  -2  22  -4    2.21    0.37
   2  22   4    2.43    0.34
  -2 -22  -4    1.98    0.26
   2 -22   4    2.22    0.33
  -2 -22  -4    2.21    0.27
   2  23  -4    7.19    0.59
   2  23  -4    6.88    0.49
   2  23  -4    5.26    0.54
   2 -23  -4    7.47    0.45
  -2 -23   4    7.00    0.56
   2 -23  -4    6.35    0.47
   2  23  -3    4.97    0.45
   2  23  -3    4.97    0.47
   2  23  -3    4.49    0.49
   2 -23  -3    5.15    0.46
   2 -23  -3    5.05    0.44
  -2 -23   3    6.20    0.52
   2 -23  -2    8.22    0.51
  -2 -23   2    6.52    0.53
   2 -23  -1    0.93    0.25
  -2 -23   1    1.09    0.26
  -2 -23   0    7.79    0.52
   2 -23   0    8.20    0.54
  -2  23  -1    1.43    0.30
   2 -23   1    1.14    0.28
  -2 -23  -1    1.37    0.27
  -2  23  -2   10.74    0.64
  -2 -23  -2    9.46    0.56
   2 -23   2    9.23    0.60
   2  23   3   -0.07    0.24
  -2  23  -3    0.02    0.29
  -2  23  -3    0.28    0.22
  -2  23  -3    0.08    0.31
   2 -23   3    0.29    0.26
  -2 -23  -3    0.19    0.21
  -2 -23  -3    0.16    0.22
   2  24  -3    2.54    0.32
   2  24  -3    2.93    0.38
   2  24  -3    2.93    0.43
  -2 -24   3    2.73    0.34
   2 -24  -3    2.49    0.30
   2 -24  -3    2.42    0.31
   2 -24  -2    0.00    0.22
  -2 -24   2    0.47    0.26
  -2 -24   1    0.97    0.27
   2 -24  -1    0.92    0.27
   2 -24   0    0.42    0.25
  -2 -24   0    0.11    0.25
  -2  24  -1    7.97    0.59
   2 -24   1    9.43    0.60
  -2 -24  -1    8.55    0.56
  -2  24  -2    0.36    0.29
  -2 -24  -2    0.70    0.25
   2 -24   2    0.66    0.27
  -2 -25   1    0.33    0.26
   2 -25  -1    0.94    0.27
  -2 -25   0    3.31    0.36
   2 -25   0    3.06    0.34
  -2 -25  -1    0.43    0.26
   2 -25   1    0.47    0.27
   3   0  -9   -0.14    0.19
   3   0  -8    0.81    0.19
   3   0  -7   -0.13    0.14
   3   0  -6    1.17    0.16
   3   0  -5   -0.05    0.10
   3   0  -4    0.52    0.10
   3   0  -3    0.20    0.07
   3   0  -2   15.15    0.39
   3   0  -2   15.35    0.39
   3   0  -1    0.26    0.07
   3   0  -1    0.33    0.07
  -3   0   1    0.32    0.04
   3   0  -1    0.27    0.07
   3   0  -1    0.30    0.07
   3   0  -1    0.30    0.07
  -3   0   0    6.26    0.26
   3   0   0    6.57    0.26
   3   0   0    6.29    0.24
  -3   0   0    6.63    0.24
  -3   0   0    6.38    0.23
  -3   0   0    6.36    0.24
   3   0   0    6.35    0.23
  -3   0   0    6.78    0.25
   3   0   0    6.39    0.24
  -3   0  -1    0.27    0.08
  -3   0  -1    0.05    0.07
  -3   0  -1    0.13    0.09
   3   0   1    0.00    0.08
  -3   0  -1    0.08    0.08
  -3   0  -1    0.20    0.07
  -3   0  -1    0.01    0.07
   3   0   1    0.14    0.08
  -3   0  -2   15.17    0.48
  -3   0  -2   16.13    0.45
  -3   0  -2   16.27    0.45
   3   0   2   15.85    0.45
  -3   0  -2   15.71    0.44
  -3   0  -2   16.22    0.47
   3   0   3   -0.07    0.08
  -3   0  -3   -0.05    0.07
  -3   0  -3   -0.06    0.07
  -3   0  -3   -0.22    0.11
  -3   0  -3   -0.06    0.07
  -3   0  -3   -0.12    0.06
   3   0   4   20.97    0.59
  -3   0  -4   21.61    0.66
  -3   0  -4   20.81    0.59
  -3   0  -4   19.79    0.58
  -3   0  -4   21.54    0.58
  -3   0  -5   -0.19    0.09
  -3   0  -5    0.02    0.09
  -3   0  -5   -0.07    0.16
   3   0   5   -0.06    0.10
  -3   0  -6    9.40    0.46
  -3   0  -6    8.95    0.35
   3   0   6    8.93    0.36
  -3   0  -6    8.92    0.35
  -3   0  -7   -0.17    0.12
  -3   0  -7    0.02    0.21
  -3   0  -7   -0.09    0.12
  -3   0  -8   26.89    0.79
  -3   0  -8   25.03    0.78
  -3   0  -8   26.91    0.94
   3   1  -9    0.28    0.20
   3   1  -8   11.73    0.49
   3   1  -7    1.43    0.19
   3  -1  -7    1.35    0.19
   3   1  -6   52.28    1.36
   3  -1  -6   50.82    1.36
   3   1  -5    4.60    0.23
   3  -1  -5    4.60    0.23
   3   1  -4   97.79    2.41
   3  -1  -4   97.38    2.41
   3   1  -3    0.42    0.07
   3   1  -2  162.73    3.92
   3   1  -2  164.14    3.92
   3  -1  -2  163.90    3.92
   3  -1  -2  158.03    3.92
   3   1  -1    2.91    0.15
   3   1  -1    2.66    0.15
   3   1  -1    2.71    0.14
   3   1  -1    2.64    0.14
  -3   1   1    2.86    0.12
   3   1  -1    2.78    0.14
   3  -1  -1    2.99    0.15
   3  -1  -1    2.86    0.14
   3  -1  -1    3.08    0.15
   3  -1  -1    2.96    0.15
   3  -1  -1    3.00    0.14
  -3   1   0  431.74   11.25
   3   1   0  437.66   11.28
  -3   1   0  463.01   11.31
  -3   1   0  464.39   11.23
   3   1   0  461.01   11.97
   3   1   0  469.43   11.24
   3   1   0  475.34   11.26
  -3   1   0  481.37   11.88
   3   1   0  453.84   11.95
  -3  -1   0  473.81   11.29
  -3  -1   0  467.96   11.89
   3  -1   0  477.55   11.93
   3  -1   0  470.51   11.24
   3  -1   0  455.92   11.27
   3  -1   0  497.23   11.19
   3  -1   0  464.49   11.87
  -3  -1   0  467.29   11.95
  -3  -1   0  465.29   11.21
  -3  -1   0  461.77   11.31
   3   1   1    0.53    0.09
  -3   1  -1    0.79    0.08
  -3   1  -1    0.74    0.09
   3   1   1    0.61    0.09
  -3   1  -1    0.83    0.09
  -3   1  -1    0.65    0.10
  -3   1  -1    0.65    0.08
   3  -1   1    0.63    0.09
  -3  -1  -1    0.67    0.10
  -3  -1  -1    0.57    0.08
  -3  -1  -1    0.66    0.09
  -3  -1  -1    0.54    0.09
   3  -1   1    0.82    0.09
  -3  -1  -1    0.77    0.09
  -3   1  -2  228.24    5.77
  -3   1  -2  245.95    6.10
  -3   1  -2  241.07    5.77
  -3   1  -2  237.04    6.45
  -3   1  -2  231.22    5.81
   3   1   2  238.47    5.73
  -3  -1  -2  235.21    5.72
  -3  -1  -2  236.74    5.77
   3  -1   2  236.33    5.73
  -3  -1  -2  248.46    6.10
  -3  -1  -2  239.21    5.77
  -3   1  -3    1.70    0.14
   3   1   3    1.59    0.12
  -3   1  -3    1.70    0.13
  -3   1  -3    1.79    0.17
  -3   1  -3    1.62    0.16
  -3   1  -3    1.68    0.15
  -3  -1  -3    1.72    0.17
  -3  -1  -3    1.44    0.12
  -3  -1  -3    1.53    0.12
  -3  -1  -3    1.55    0.13
   3  -1   3    1.80    0.16
  -3  -1  -3    1.53    0.14
   3   1   4   58.52    1.48
  -3   1  -4   57.52    1.55
  -3   1  -4   59.43    1.49
  -3   1  -4   60.03    1.49
  -3   1  -4   59.54    1.54
  -3  -1  -4   57.88    1.49
  -3  -1  -4   57.54    1.55
  -3  -1  -4   59.09    1.54
   3  -1   4   60.05    1.48
  -3  -1  -4   60.02    1.49
  -3   1  -5   12.94    0.42
  -3   1  -5   12.98    0.51
  -3   1  -5   12.79    0.42
   3   1   5   13.25    0.42
   3  -1   5   13.41    0.42
  -3  -1  -5   13.28    0.43
  -3  -1  -5   12.94    0.42
  -3  -1  -5   12.87    0.51
   3   1   6   15.57    0.50
  -3   1  -6   16.15    0.61
  -3   1  -6   15.67    0.50
  -3   1  -6   15.92    0.50
  -3  -1  -6   16.64    0.61
  -3  -1  -6   16.23    0.51
   3  -1   6   15.56    0.51
  -3  -1  -6   15.62    0.50
  -3   1  -7    1.83    0.18
  -3   1  -7    1.66    0.17
  -3   1  -7    1.95    0.27
  -3  -1  -7    1.80    0.17
  -3  -1  -7    1.76    0.28
  -3  -1  -7    1.55    0.17
  -3   1  -8    4.82    0.40
  -3   1  -8    4.95    0.33
  -3   1  -8    4.98    0.32
  -3  -1  -8    4.30    0.38
  -3  -1  -8    4.62    0.32
  -3  -1  -8    5.15    0.31
   3   2  -9    1.91    0.26
   3   2  -8    3.43    0.28
   3   2  -7    3.20    0.28
   3   2  -6    7.38    0.33
   3   2  -5   35.21    0.94
   3   2  -4    3.33    0.17
   3   2  -3  262.87    6.37
   3   2  -2   25.90    0.72
   3   2  -2   27.02    0.69
   3   2  -2   28.25    0.69
   3   2  -2   28.45    0.68
   3   2  -2   28.63    0.72
   3  -2  -2   26.85    0.69
   3  -2  -2   26.40    0.72
   3  -2  -2   26.98    0.71
   3  -2  -2   27.60    0.69
   3   2  -1  274.91    6.74
   3   2  -1  259.61    7.09
   3   2  -1  256.99    6.35
   3   2  -1  262.62    6.32
   3   2  -1  254.04    6.69
   3   2  -1  263.55    6.31
   3  -2  -1  257.34    6.33
   3  -2  -1  259.17    6.33
   3  -2  -1  259.79    6.69
   3  -2  -1  264.06    6.72
   3  -2  -1  271.42    6.28
   3   2   0   -0.03    0.06
  -3   2   0   -0.05    0.07
   3   2   0    0.07    0.06
   3   2   0    0.14    0.04
  -3   2   0   -0.01    0.07
  -3   2   0    0.04    0.08
   3   2   0   -0.01    0.07
   3   2   0    0.17    0.08
   3   2   0    0.07    0.07
  -3   2   0    0.04    0.06
  -3   2   0   -0.04    0.07
   3  -2   0    0.14    0.07
  -3  -2   0    0.04    0.07
   3  -2   0    0.05    0.08
  -3  -2   0    0.09    0.08
   3  -2   0    0.02    0.07
   3  -2   0   -0.02    0.07
   3  -2   0   -0.03    0.08
  -3  -2   0    0.09    0.07
  -3  -2   0    0.09    0.07
  -3  -2   0    0.09    0.07
  -3   2  -1  288.90    7.08
   3   2   1  265.51    6.64
  -3   2  -1  271.78    6.72
  -3   2  -1  273.36    6.69
  -3   2  -1  280.32    6.69
  -3   2  -1  272.74    7.47
   3   2   1  273.27    7.08
  -3   2  -1  279.45    7.08
   3  -2   1  288.18    7.09
   3  -2   1  268.62    6.64
  -3  -2  -1  272.55    6.72
  -3  -2  -1  273.51    6.64
  -3  -2  -1  285.99    7.08
  -3  -2  -1  282.32    6.69
  -3  -2  -1  275.38    6.69
  -3   2  -2    0.46    0.08
  -3   2  -2    0.55    0.09
   3   2   2    0.81    0.09
  -3   2  -2    0.64    0.09
  -3   2  -2    0.67    0.11
  -3   2  -2    0.46    0.09
  -3   2  -2    0.92    0.12
  -3  -2  -2    0.71    0.09
  -3  -2  -2    0.67    0.12
  -3  -2  -2    0.66    0.08
  -3  -2  -2    0.58    0.09
  -3  -2  -2    0.60    0.08
   3  -2   2    0.46    0.10
   3   2   3   66.83    1.66
  -3   2  -3   69.02    1.89
  -3   2  -3   65.58    1.67
  -3   2  -3   66.86    1.67
  -3   2  -3   67.35    1.64
  -3   2  -3   66.37    1.76
  -3   2  -3   66.53    1.72
   3  -2   3   66.08    1.66
  -3  -2  -3   66.65    1.67
  -3  -2  -3   67.08    1.76
  -3  -2  -3   68.52    1.65
  -3  -2  -3   67.06    1.67
  -3  -2  -3   66.60    1.72
  -3   2  -4    4.84    0.19
  -3   2  -4    4.40    0.16
  -3   2  -4    4.46    0.22
   3   2   4    4.68    0.22
  -3   2  -4    4.30    0.29
  -3   2  -4    4.06    0.22
  -3  -2  -4    4.92    0.18
  -3  -2  -4    4.63    0.23
   3  -2   4    4.23    0.22
  -3  -2  -4    4.82    0.22
  -3  -2  -4    4.55    0.29
  -3   2  -5   12.15    0.40
  -3   2  -5   12.12    0.40
  -3   2  -5   12.14    0.49
   3   2   5   12.31    0.40
  -3  -2  -5   11.76    0.40
   3  -2   5   12.17    0.40
  -3  -2  -5   12.02    0.40
  -3  -2  -5   11.94    0.48
  -3   2  -6    1.33    0.15
  -3   2  -6    1.81    0.24
   3   2   6    1.66    0.16
  -3   2  -6    1.61    0.16
   3  -2   6    2.04    0.17
  -3  -2  -6    1.64    0.24
  -3  -2  -6    1.52    0.15
  -3  -2  -6    1.97    0.16
  -3   2  -7   15.79    0.52
  -3   2  -7   16.27    0.53
  -3   2  -7   15.87    0.66
  -3  -2  -7   15.97    0.66
  -3  -2  -7   15.90    0.53
  -3  -2  -7   15.13    0.52
  -3   2  -8    1.67    0.19
  -3   2  -8    2.05    0.31
  -3   2  -8    1.59    0.19
  -3  -2  -8    1.59    0.19
  -3  -2  -8    1.50    0.29
  -3  -2  -8    1.67    0.19
   3   3  -9    1.95    0.26
   3   3  -8   -0.02    0.17
   3   3  -7    0.96    0.18
   3   3  -6    7.13    0.32
   3   3  -5   19.57    0.57
   3   3  -4   20.23    0.56
  -3   3   3    0.59    0.07
   3   3  -3    0.78    0.08
   3   3  -3    0.76    0.15
   3   3  -3    0.67    0.06
   3   3  -3    0.66    0.07
   3   3  -3    0.68    0.07
   3  -3  -3    0.67    0.06
   3  -3  -3    0.47    0.07
   3  -3  -3    0.57    0.06
   3   3  -2   47.37    1.23
   3   3  -2   46.21    1.16
   3   3  -2   46.47    1.15
   3   3  -2   47.40    1.17
   3   3  -2   46.52    1.17
   3   3  -2   45.87    1.23
   3   3  -2   47.02    1.24
   3   3  -2   47.08    1.33
   3  -3  -2   48.63    1.17
   3  -3  -2   47.42    1.17
   3  -3  -2   47.56    1.23
   3  -3  -2   48.26    1.15
   3  -3  -2   46.70    1.23
   3   3  -1    0.19    0.07
   3   3  -1    0.01    0.06
   3   3  -1    0.08    0.08
   3   3  -1   -0.02    0.07
   3   3  -1    0.08    0.07
   3   3  -1    0.15    0.07
  -3  -3   1    0.03    0.07
   3  -3  -1    0.00    0.07
   3  -3  -1    0.03    0.06
   3  -3  -1    0.00    0.07
   3  -3  -1    0.03    0.07
   3  -3  -1    0.02    0.07
  -3   3   0    7.14    0.26
   3   3   0    7.08    0.26
  -3   3   0    6.89    0.24
  -3   3   0    6.94    0.26
   3   3   0    6.88    0.24
  -3   3   0    7.04    0.24
   3   3   0    6.94    0.24
  -3  -3   0    6.88    0.24
  -3  -3   0    7.00    0.26
   3  -3   0    7.22    0.26
   3  -3   0    7.64    0.26
   3  -3   0    7.02    0.24
   3  -3   0    7.14    0.25
   3  -3   0    6.60    0.24
  -3   3  -1   12.13    0.39
  -3   3  -1   12.49    0.37
  -3   3  -1   12.82    0.38
  -3   3  -1   12.81    0.37
   3   3   1   12.16    0.39
  -3   3  -1   12.82    0.39
   3   3   1   12.68    0.37
  -3  -3  -1   12.55    0.37
  -3  -3  -1   12.35    0.38
  -3  -3  -1   12.36    0.37
  -3  -3  -1   12.86    0.39
   3  -3   1   12.70    0.39
   3  -3   1   12.17    0.37
  -3  -3  -1   11.53    0.36
  -3   3  -2    0.36    0.09
  -3   3  -2    0.27    0.08
  -3   3  -2    0.25    0.08
  -3   3  -2    0.37    0.11
  -3   3  -2    0.42    0.09
   3   3   2    0.38    0.09
  -3   3  -2    0.48    0.11
  -3  -3  -2    0.38    0.08
  -3  -3  -2    0.38    0.08
   3  -3   2    0.39    0.09
  -3  -3  -2    0.40    0.08
  -3  -3  -2    0.39    0.12
  -3  -3  -2    0.33    0.08
  -3   3  -3    2.88    0.23
  -3   3  -3    2.51    0.17
  -3   3  -3    2.50    0.23
  -3   3  -3    3.10    0.18
  -3   3  -3    2.78    0.17
  -3   3  -3    2.97    0.18
   3   3   3    2.57    0.18
  -3  -3  -3    2.80    0.18
  -3  -3  -3    2.79    0.15
  -3  -3  -3    2.98    0.24
   3  -3   3    2.98    0.18
  -3  -3  -3    2.60    0.18
  -3  -3  -3    2.77    0.17
  -3   3  -4   38.04    1.02
   3   3   4   38.16    0.99
  -3   3  -4   36.96    0.99
  -3   3  -4   38.04    0.99
  -3   3  -4   38.18    1.05
  -3   3  -4   37.18    1.15
  -3   3  -4   37.74    0.94
  -3  -3  -4   37.57    1.02
  -3  -3  -4   37.44    0.99
  -3  -3  -4   38.25    0.99
  -3  -3  -4   38.23    1.01
  -3  -3  -4   39.23    0.95
  -3  -3  -4   37.55    1.06
   3  -3   4   38.36    0.99
  -3   3  -5    0.07    0.10
   3   3   5    0.10    0.11
  -3   3  -5    0.11    0.16
  -3   3  -5    0.10    0.10
   3  -3   5    0.10    0.11
  -3  -3  -5    0.15    0.10
  -3  -3  -5    0.11    0.10
  -3  -3  -5    0.21    0.17
   3   3   6   25.54    0.74
  -3   3  -6   25.11    0.74
  -3   3  -6   26.20    0.74
  -3   3  -6   25.44    0.83
  -3  -3  -6   26.76    0.85
   3  -3   6   26.13    0.74
  -3  -3  -6   26.24    0.74
  -3  -3  -6   25.32    0.74
  -3   3  -7    2.91    0.27
  -3   3  -7    2.94    0.26
  -3   3  -7    3.37    0.32
  -3  -3  -7    3.00    0.27
  -3  -3  -7    3.06    0.31
  -3  -3  -7    3.05    0.26
  -3   3  -8    1.35    0.28
  -3   3  -8    1.04    0.17
  -3   3  -8    1.01    0.18
  -3  -3  -8    1.14    0.28
  -3  -3  -8    1.09    0.18
  -3  -3  -8    1.27    0.18
   3   4  -9    6.84    0.45
   3   4  -8    0.19    0.18
   3   4  -7   15.32    0.54
   3   4  -6    6.01    0.30
   3   4  -5   61.87    1.58
  -3  -4   5   62.47    1.52
   3   4  -4    8.87    0.26
  -3   4   4    9.16    0.26
   3   4  -4    8.80    0.25
   3   4  -4    8.35    0.29
  -3  -4   4    9.14    0.26
   3  -4  -4    8.41    0.25
   3  -4  -4    8.73    0.25
   3   4  -3  111.84    2.69
   3   4  -3  110.04    3.05
   3   4  -3  111.81    2.70
   3   4  -3  106.92    2.82
   3   4  -3  108.98    2.68
  -3   4   3  110.18    2.67
   3  -4  -3  103.77    2.82
   3  -4  -3  109.70    2.68
  -3  -4   3  113.51    2.66
   3  -4  -3  112.95    2.68
   3   4  -2    0.90    0.09
   3   4  -2    0.84    0.08
   3   4  -2    0.89    0.12
   3   4  -2    0.90    0.09
   3   4  -2    0.86    0.08
   3   4  -2    0.97    0.10
   3   4  -2    0.91    0.08
   3   4  -2    0.88    0.09
   3  -4  -2    0.76    0.08
   3  -4  -2    0.93    0.10
   3  -4  -2    0.89    0.10
   3  -4  -2    0.85    0.09
   3  -4  -2    0.88    0.09
   3  -4  -2    0.86    0.08
  -3  -4   2    1.10    0.09
   3   4  -1  261.29    5.91
   3   4  -1  244.13    5.95
   3   4  -1  236.16    6.30
   3   4  -1  237.46    5.95
   3   4  -1  239.95    6.65
   3  -4  -1  245.29    5.90
   3  -4  -1  247.64    6.30
   3  -4  -1  243.19    5.95
   3  -4  -1  251.99    5.95
  -3  -4   1  242.43    5.91
   3  -4  -1  248.91    5.95
   3  -4  -1  251.05    6.29
  -3   4   0    4.96    0.20
   3   4   0    4.65    0.20
  -3   4   0    4.70    0.21
   3   4   0    4.77    0.22
  -3   4   0    5.00    0.22
   3   4   0    4.77    0.20
   3   4   0    4.62    0.20
   3  -4   0    4.43    0.21
   3  -4   0    4.89    0.21
   3  -4   0    4.83    0.22
  -3  -4   0    4.46    0.20
   3  -4   0    4.48    0.20
  -3  -4   0    4.56    0.20
   3  -4   0    4.38    0.20
  -3  -4   0    4.70    0.22
   3   4   1   93.39    2.30
  -3   4  -1   94.60    2.45
   3   4   1   92.73    2.45
  -3   4  -1   95.97    2.31
  -3   4  -1   89.83    2.32
  -3   4  -1   95.74    2.45
  -3   4  -1   93.80    2.31
  -3  -4  -1   93.89    2.31
  -3  -4  -1   94.58    2.29
  -3  -4  -1   94.14    2.44
   3  -4   1   92.58    2.45
  -3  -4  -1   92.14    2.31
   3  -4   1   92.31    2.29
  -3   4  -2   10.11    0.33
   3   4   2    9.87    0.33
  -3   4  -2    9.77    0.33
  -3   4  -2    9.82    0.34
  -3   4  -2    9.60    0.36
  -3   4  -2    9.88    0.35
  -3   4  -2    9.69    0.32
  -3  -4  -2   10.13    0.32
  -3  -4  -2   10.12    0.32
   3  -4   2    9.42    0.32
  -3  -4  -2    9.76    0.34
  -3  -4  -2    9.79    0.35
  -3  -4  -2   10.35    0.32
  -3   4  -3  159.32    3.97
  -3   4  -3  159.31    4.40
  -3   4  -3  157.46    4.13
  -3   4  -3  162.60    3.92
  -3   4  -3  166.29    4.14
  -3   4  -3  158.40    3.92
   3   4   3  157.18    3.89
  -3  -4  -3  159.73    3.92
   3  -4   3  158.09    3.89
  -3  -4  -3  163.38    3.88
  -3  -4  -3  160.39    3.97
  -3  -4  -3  158.43    3.92
  -3  -4  -3  163.46    4.13
  -3   4  -4   13.40    0.37
  -3   4  -4   13.48    0.48
   3   4   4   13.95    0.43
  -3   4  -4   13.84    0.42
  -3   4  -4   13.42    0.43
  -3   4  -4   13.15    0.43
  -3   4  -4   13.46    0.52
  -3  -4  -4   13.78    0.42
  -3  -4  -4   13.39    0.41
  -3  -4  -4   13.60    0.49
   3  -4   4   13.83    0.43
  -3  -4  -4   13.81    0.39
  -3  -4  -4   13.53    0.43
  -3  -4  -4   14.10    0.43
   3   4   5   86.86    2.15
  -3   4  -5   84.46    2.16
  -3   4  -5   87.68    2.24
  -3   4  -5   86.12    2.16
  -3  -4  -5   85.26    2.16
   3  -4   5   85.73    2.15
  -3  -4  -5   86.47    2.16
  -3  -4  -5   85.67    2.24
  -3   4  -6    0.07    0.12
  -3   4  -6    0.37    0.20
  -3   4  -6    0.02    0.12
   3   4   6    0.08    0.13
  -3  -4  -6    0.27    0.12
   3  -4   6    0.11    0.12
  -3  -4  -6    0.21    0.12
  -3  -4  -6   -0.12    0.19
  -3   4  -7    7.52    0.36
  -3   4  -7    8.31    0.50
  -3   4  -7    8.08    0.37
  -3  -4  -7    7.95    0.36
  -3  -4  -7    7.98    0.36
  -3  -4  -7    7.70    0.48
  -3   4  -8    0.75    0.17
  -3   4  -8    0.49    0.16
  -3   4  -8    0.78    0.27
  -3  -4  -8    0.13    0.26
  -3  -4  -8    0.62    0.16
  -3  -4  -8    0.68    0.16
   3   5  -9    0.42    0.11
   3   5  -9    0.73    0.11
   3   5  -9    0.75    0.22
   3   5  -8    5.28    0.23
   3   5  -8    5.88    0.39
   3   5  -8    5.20    0.24
   3  -5  -8    5.50    0.22
   3   5  -7    0.36    0.08
   3   5  -7    0.18    0.16
   3   5  -7    0.24    0.08
   3  -5  -7    0.21    0.08
   3  -5  -7    0.15    0.07
   3   5  -6   48.14    1.22
   3   5  -6   50.54    1.29
   3   5  -6   47.37    1.21
   3   5  -5   10.43    0.31
   3   5  -5   10.10    0.30
  -3   5   5   10.68    0.31
   3   5  -5   10.49    0.37
  -3  -5   5   10.44    0.31
   3  -5  -5   10.33    0.30
   3  -5  -5   10.44    0.30
   3   5  -4   48.61    1.25
   3   5  -4   49.34    1.48
   3   5  -4   50.17    1.26
  -3   5   4   52.38    1.25
   3   5  -4   50.12    1.28
   3  -5  -4   50.93    1.26
  -3  -5   4   50.49    1.25
   3  -5  -4   50.61    1.25
  -3   5   3    1.51    0.11
   3   5  -3    1.34    0.12
   3   5  -3    1.47    0.15
   3   5  -3    1.75    0.13
   3   5  -3    1.48    0.16
   3   5  -3    1.49    0.14
   3  -5  -3    1.35    0.10
   3  -5  -3    1.27    0.11
  -3  -5   3    1.52    0.12
   3  -5  -3    1.70    0.15
   3   5  -2   41.07    1.03
   3   5  -2   41.67    1.05
   3   5  -2   40.25    1.10
   3   5  -2   39.74    1.18
   3   5  -2   40.97    1.10
   3   5  -2   39.67    1.04
   3  -5  -2   41.12    1.10
   3  -5  -2   43.29    1.11
   3  -5  -2   39.85    1.04
   3  -5  -2   39.75    1.09
   3  -5  -2   42.78    1.04
  -3  -5   2   42.22    1.03
   3  -5  -2   41.84    1.02
   3   5  -1    1.41    0.11
   3   5  -1    1.51    0.14
   3   5  -1    1.51    0.15
   3   5  -1    1.29    0.10
   3   5  -1    1.22    0.10
   3   5  -1    1.28    0.11
   3  -5  -1    1.42    0.14
   3  -5  -1    1.18    0.10
  -3  -5   1    1.23    0.11
   3  -5  -1    1.12    0.10
   3  -5  -1    1.38    0.11
   3  -5  -1    1.64    0.15
  -3   5   0   30.63    0.81
   3   5   0   30.43    0.80
   3   5   0   31.00    0.80
   3   5   0   32.28    0.86
   3   5   0   30.39    0.80
  -3   5   0   30.21    0.85
  -3   5   0   31.53    0.86
  -3   5   0   29.37    0.80
   3  -5   0   32.26    0.86
  -3  -5   0   30.69    0.80
   3  -5   0   31.72    0.81
   3  -5   0   30.43    0.85
  -3  -5   0   30.75    0.80
  -3  -5   0   29.19    0.85
   3  -5   0   30.26    0.80
  -3   5  -1   13.31    0.43
   3   5   1   13.48    0.40
  -3   5  -1   13.28    0.42
  -3   5  -1   13.51    0.40
  -3   5  -1   12.93    0.40
   3   5   1   12.97    0.43
   3  -5   1   13.78    0.40
  -3  -5  -1   13.86    0.40
   3  -5   1   13.49    0.43
  -3  -5  -1   13.38    0.40
  -3  -5  -1   13.64    0.40
  -3  -5  -1   13.22    0.42
  -3   5  -2    5.32    0.25
  -3   5  -2    6.25    0.28
  -3   5  -2    6.16    0.24
  -3   5  -2    5.84    0.26
  -3   5  -2    6.29    0.25
  -3   5  -2    6.02    0.24
   3   5   2    5.94    0.25
  -3  -5  -2    5.70    0.24
  -3  -5  -2    6.12    0.25
   3  -5   2    5.96    0.25
  -3  -5  -2    5.47    0.24
  -3  -5  -2    5.88    0.25
  -3   5  -3    9.55    0.33
   3   5   3    9.45    0.33
  -3   5  -3    9.71    0.38
  -3   5  -3    9.91    0.33
  -3   5  -3    9.54    0.34
  -3   5  -3    9.55    0.39
  -3   5  -3    9.56    0.33
  -3  -5  -3    9.62    0.33
  -3  -5  -3    9.67    0.33
  -3  -5  -3    9.83    0.31
  -3  -5  -3    9.69    0.38
  -3  -5  -3    9.77    0.33
   3  -5   3    9.28    0.33
  -3   5  -4   13.80    0.38
  -3   5  -4   13.13    0.43
  -3   5  -4   13.52    0.43
  -3   5  -4   13.30    0.48
  -3   5  -4   13.45    0.52
   3   5   4   12.99    0.43
  -3   5  -4   13.37    0.43
  -3  -5  -4   13.44    0.43
  -3  -5  -4   13.41    0.43
   3  -5   4   13.32    0.43
  -3  -5  -4   13.21    0.39
  -3  -5  -4   14.06    0.49
  -3  -5  -4   13.06    0.41
  -3  -5  -4   13.27    0.42
  -3   5  -5   23.07    0.81
  -3   5  -5   22.64    0.66
  -3   5  -5   22.58    0.67
  -3   5  -5   22.98    0.74
   3   5   5   23.39    0.66
  -3  -5  -5   22.84    0.67
  -3  -5  -5   23.29    0.66
   3  -5   5   22.44    0.66
  -3  -5  -5   23.09    0.74
  -3   5  -6   11.56    0.43
  -3   5  -6   11.91    0.52
  -3   5  -6   12.19    0.43
   3   5   6   11.76    0.43
   3  -5   6   12.20    0.43
  -3  -5  -6   11.95    0.53
  -3  -5  -6   10.96    0.43
  -3  -5  -6   11.75    0.43
  -3   5  -7    5.10    0.31
  -3   5  -7    4.88    0.43
  -3   5  -7    4.96    0.31
  -3  -5  -7    5.19    0.31
  -3  -5  -7    4.57    0.30
  -3  -5  -7    4.58    0.43
  -3   5  -8    0.24    0.15
  -3   5  -8    0.06    0.25
  -3   5  -8    0.19    0.16
  -3  -5  -8   -0.01    0.14
  -3  -5  -8   -0.06    0.15
   3   6  -9    2.91    0.23
   3   6  -9    2.77    0.23
   3   6  -9    2.92    0.30
   3  -6  -9    2.79    0.22
   3  -6  -9    2.69    0.21
   3   6  -8    4.19    0.35
   3   6  -8    2.57    0.22
   3   6  -8    3.05    0.20
   3  -6  -8    3.13    0.20
   3  -6  -8    3.45    0.22
   3   6  -7   10.90    0.35
   3   6  -7   11.13    0.45
   3   6  -7   10.88    0.36
   3  -6  -7   10.59    0.34
   3  -6  -7   11.17    0.36
   3   6  -6    6.80    0.34
   3   6  -6    7.20    0.26
  -3   6   6    7.27    0.27
   3   6  -6    7.00    0.26
   3  -6  -6    7.35    0.26
  -3  -6   6    6.99    0.26
   3  -6  -6    7.28    0.26
   3   6  -5   10.00    0.32
  -3   6   5   10.34    0.32
   3   6  -5    9.91    0.31
   3   6  -5   10.16    0.36
   3   6  -5    9.55    0.47
   3  -6  -5   10.17    0.32
   3  -6  -5   10.31    0.32
  -3  -6   5   10.28    0.32
   3   6  -4   30.08    0.81
   3   6  -4   28.81    0.78
  -3   6   4   31.95    0.80
   3   6  -4   30.74    0.80
   3   6  -4   29.64    0.96
  -3  -6   4   29.52    0.78
   3  -6  -4   31.13    0.79
   3  -6  -4   30.77    0.79
   3   6  -3   72.08    1.86
  -3   6   3   71.61    1.78
   3   6  -3   71.19    1.86
   3   6  -3   70.59    1.79
   3   6  -3   69.51    1.89
   3   6  -3   72.20    1.80
   3   6  -3   70.83    1.78
   3   6  -3   70.81    2.04
   3  -6  -3   74.00    1.74
   3  -6  -3   74.15    1.86
  -3  -6   3   72.82    1.77
   3  -6  -3   70.95    1.86
   3  -6  -3   72.79    1.79
   3  -6  -3   70.51    1.89
   3  -6  -3   71.38    1.78
   3  -6  -3   74.81    1.74
   3   6  -2    0.22    0.11
   3   6  -2    0.08    0.07
   3   6  -2    0.08    0.09
   3   6  -2    0.03    0.08
   3   6  -2    0.00    0.09
   3  -6  -2    0.13    0.08
   3  -6  -2    0.16    0.07
  -3  -6   2    0.03    0.08
   3  -6  -2    0.21    0.09
   3  -6  -2    0.35    0.08
   3  -6  -2    0.12    0.09
   3  -6  -2    0.06    0.07
   3   6  -1   40.58    1.16
   3   6  -1   45.51    1.11
   3   6  -1   43.93    1.17
   3   6  -1   41.87    1.10
   3   6  -1   42.17    1.09
   3  -6  -1   44.45    1.17
   3  -6  -1   43.05    1.10
   3  -6  -1   42.10    1.16
  -3  -6   1   43.38    1.09
   3  -6  -1   44.44    1.17
   3  -6  -1   42.96    1.09
   3  -6  -1   42.19    1.10
   3   6   0    2.97    0.20
   3   6   0    3.19    0.19
  -3   6   0    3.25    0.19
   3   6   0    3.19    0.18
   3   6   0    3.18    0.18
  -3   6   0    3.38    0.19
  -3   6   0    3.26    0.19
  -3   6   0    3.03    0.18
   3  -6   0    3.03    0.19
   3  -6   0    3.27    0.18
   3  -6   0    3.32    0.19
  -3  -6   0    3.14    0.20
  -3  -6   0    2.88    0.18
  -3  -6   0    3.29    0.18
   3  -6   0    3.07    0.18
   3  -6   0    3.36    0.20
  -3   6  -1  199.32    5.17
  -3   6  -1  209.61    5.17
   3   6   1  205.25    5.17
  -3   6  -1  198.09    4.88
  -3   6  -1  194.25    4.91
  -3   6  -1  202.04    4.88
  -3   6  -1  201.47    4.88
   3   6   1  204.14    4.85
  -3  -6  -1  189.82    4.88
  -3  -6  -1  202.20    4.88
  -3  -6  -1  196.67    4.84
   3  -6   1  199.64    4.85
   3  -6   1  206.55    5.17
  -3  -6  -1  198.37    5.17
  -3   6  -2    9.34    0.33
  -3   6  -2    8.99    0.32
   3   6   2    8.56    0.32
  -3   6  -2    9.22    0.36
  -3   6  -2    9.14    0.31
  -3   6  -2    8.42    0.33
  -3  -6  -2    8.86    0.31
   3  -6   2    9.09    0.32
  -3  -6  -2    8.87    0.32
  -3  -6  -2    8.59    0.31
  -3  -6  -2    8.94    0.33
  -3   6  -3   55.82    1.47
   3   6   3   57.08    1.43
  -3   6  -3   55.83    1.43
  -3   6  -3   53.36    1.62
  -3   6  -3   58.97    1.52
  -3   6  -3   52.68    1.50
  -3   6  -3   55.97    1.44
  -3  -6  -3   58.76    1.41
   3  -6   3   57.46    1.43
  -3  -6  -3   56.10    1.50
  -3  -6  -3   56.91    1.44
  -3  -6  -3   54.32    1.43
  -3   6  -4   16.52    0.52
  -3   6  -4   17.01    0.57
  -3   6  -4   18.02    0.52
  -3   6  -4   16.75    0.51
  -3   6  -4   16.77    0.52
  -3   6  -4   17.26    0.62
   3   6   4   16.37    0.51
  -3  -6  -4   16.51    0.52
  -3  -6  -4   16.52    0.52
  -3  -6  -4   17.38    0.49
  -3  -6  -4   16.69    0.52
   3  -6   4   17.47    0.52
  -3  -6  -4   17.24    0.51
  -3   6  -5    1.02    0.22
  -3   6  -5    0.88    0.14
  -3   6  -5    0.99    0.14
   3   6   5    0.89    0.14
  -3   6  -5    0.75    0.19
  -3  -6  -5    1.03    0.14
   3  -6   5    0.77    0.14
  -3  -6  -5    1.12    0.14
  -3  -6  -5    1.29    0.22
   3   6   6    0.22    0.13
  -3   6  -6    0.36    0.21
  -3   6  -6    0.49    0.14
  -3   6  -6    0.34    0.13
  -3  -6  -6    0.34    0.13
   3  -6   6    0.30    0.13
  -3  -6  -6    0.21    0.13
  -3   6  -7    8.85    0.39
  -3   6  -7    9.46    0.53
  -3   6  -7    8.28    0.39
  -3  -6  -7    8.85    0.39
  -3  -6  -7    8.25    0.39
  -3   6  -8    0.09    0.15
  -3   6  -8   -0.17    0.24
  -3   6  -8   -0.14    0.15
  -3  -6  -8    0.14    0.15
  -3  -6  -8   -0.10    0.15
   3   7  -9    0.06    0.21
   3   7  -9    0.14    0.12
   3   7  -9   -0.03    0.12
   3  -7  -9   -0.24    0.11
   3  -7  -9    0.22    0.12
   3   7  -8    6.82    0.41
   3   7  -8    6.41    0.29
   3   7  -8    6.37    0.30
   3  -7  -8    6.21    0.28
   3  -7  -8    6.01    0.30
   3   7  -7    0.45    0.11
   3   7  -7    0.40    0.11
   3   7  -7    0.44    0.17
   3  -7  -7    0.41    0.10
   3  -7  -7    0.38    0.11
   3   7  -6   22.77    0.68
  -3   7   6   23.04    0.62
   3   7  -6   22.45    0.62
   3   7  -6   21.55    0.62
   3  -7  -6   21.68    0.62
  -3  -7   6   22.47    0.62
   3  -7  -6   21.67    0.62
  -3   7   5   52.50    1.30
   3   7  -5   49.54    1.55
   3   7  -5   51.80    1.34
   3   7  -5   51.76    1.31
   3   7  -5   50.21    1.30
   3  -7  -5   51.66    1.30
  -3  -7   5   51.50    1.30
   3  -7  -5   51.53    1.30
   3   7  -4   71.77    1.81
   3   7  -4   69.28    2.06
  -3   7   4   73.40    1.79
   3   7  -4   74.46    1.80
   3   7  -4   70.14    1.79
   3  -7  -4   71.02    1.80
   3  -7  -4   73.51    1.79
  -3  -7   4   69.95    1.78
  -3   7   3    0.81    0.11
   3   7  -3    0.93    0.11
   3   7  -3    0.64    0.09
   3   7  -3    0.79    0.09
   3   7  -3    0.69    0.15
   3   7  -3    0.87    0.11
   3   7  -3    0.73    0.11
  -3  -7   3    0.72    0.10
   3  -7  -3    0.48    0.11
   3  -7  -3    0.55    0.08
   3  -7  -3    0.56    0.09
   3  -7  -3    0.73    0.09
   3  -7  -3    0.53    0.10
   3  -7  -3    0.85    0.08
   3   7  -2  209.98    5.11
   3   7  -2  212.45    5.40
   3   7  -2  207.17    5.74
   3   7  -2  206.24    5.12
   3   7  -2  211.52    5.41
   3  -7  -2  202.39    5.12
   3  -7  -2  217.87    5.11
   3  -7  -2  212.30    5.40
   3  -7  -2  209.71    5.40
   3  -7  -2  210.63    5.41
  -3  -7   2  209.51    5.07
   3  -7  -2  212.10    5.06
   3   7  -1    0.42    0.10
   3   7  -1    0.45    0.11
   3   7  -1    0.31    0.09
   3   7  -1    0.44    0.09
   3   7  -1    0.49    0.09
   3  -7  -1    0.51    0.10
   3  -7  -1    0.39    0.10
   3  -7  -1    0.36    0.10
  -3  -7   1    0.44    0.10
   3  -7  -1    0.60    0.11
   3  -7  -1    0.51    0.10
   3  -7  -1    0.66    0.12
   3   7   0  214.81    5.35
   3   7   0  202.24    5.03
  -3   7   0  205.11    5.37
  -3   7   0  203.85    5.37
  -3   7   0  207.42    5.07
   3   7   0  209.81    5.07
   3   7   0  204.82    5.37
   3  -7   0  210.52    5.07
  -3  -7   0  204.74    5.03
   3  -7   0  207.39    5.03
   3  -7   0  209.90    5.37
  -3  -7   0  206.92    5.07
   3  -7   0  203.70    5.07
  -3  -7   0  211.65    5.37
   3  -7   0  216.80    5.37
   3  -7   0  207.98    5.07
   3   7   1   25.46    0.68
  -3   7  -1   24.81    0.72
  -3   7  -1   24.31    0.72
  -3   7  -1   24.23    0.69
  -3   7  -1   25.08    0.68
  -3   7  -1   25.13    0.68
  -3  -7  -1   24.23    0.68
  -3  -7  -1   24.87    0.72
  -3  -7  -1   23.36    0.67
  -3  -7  -1   23.71    0.68
   3  -7   1   24.03    0.68
   3  -7   1   25.79    0.73
  -3   7  -2  110.91    2.80
   3   7   2  108.78    2.78
  -3   7  -2  114.35    3.15
  -3   7  -2  113.02    2.96
  -3   7  -2  110.80    2.83
  -3   7  -2  114.95    2.80
  -3   7  -2  115.26    2.80
  -3   7  -2  111.76    2.96
  -3  -7  -2  112.22    2.77
  -3  -7  -2  115.46    2.80
   3  -7   2  113.03    2.78
  -3  -7  -2  115.39    2.96
  -3  -7  -2  113.98    2.80
   3   7   3    2.54    0.20
  -3   7  -3    2.56    0.20
  -3   7  -3    2.15    0.19
  -3   7  -3    2.13    0.19
  -3   7  -3    2.28    0.23
  -3   7  -3    2.27    0.20
  -3   7  -3    2.47    0.23
  -3  -7  -3    2.40    0.19
  -3  -7  -3    2.65    0.20
  -3  -7  -3    2.76    0.20
   3  -7   3    1.86    0.16
  -3  -7  -3    2.46    0.18
  -3  -7  -3    2.48    0.20
  -3   7  -4   76.57    2.00
  -3   7  -4   78.05    1.94
  -3   7  -4   76.93    1.95
  -3   7  -4   75.22    2.20
  -3   7  -4   78.02    2.04
   3   7   4   73.97    1.93
  -3   7  -4   74.84    2.02
  -3  -7  -4   77.97    2.02
  -3  -7  -4   73.68    2.03
  -3  -7  -4   79.82    1.90
  -3  -7  -4   78.41    1.94
   3  -7   4   75.22    1.93
  -3  -7  -4   76.21    1.94
  -3   7  -5    1.12    0.20
  -3   7  -5    0.51    0.13
  -3   7  -5    0.72    0.22
   3   7   5    0.94    0.14
  -3   7  -5    0.56    0.13
   3  -7   5    0.72    0.14
  -3  -7  -5    0.65    0.13
  -3  -7  -5    0.58    0.13
   3   7   6   16.16    0.54
  -3   7  -6   15.83    0.62
  -3   7  -6   15.21    0.54
  -3   7  -6   15.92    0.68
  -3   7  -6   16.67    0.54
  -3  -7  -6   15.94    0.54
  -3  -7  -6   16.75    0.55
   3  -7   6   15.59    0.53
  -3   7  -7    0.43    0.15
  -3   7  -7    0.50    0.15
  -3   7  -7    0.48    0.23
  -3  -7  -7    0.56    0.16
  -3  -7  -7    0.65    0.15
  -3   7  -8    3.97    0.33
  -3   7  -8    4.55    0.39
  -3   7  -8    3.59    0.34
  -3  -7  -8    3.96    0.33
  -3  -7  -8    3.59    0.35
   3   8  -9    0.04    0.22
   3   8  -9   -0.14    0.13
   3   8  -9   -0.05    0.13
   3  -8  -9    0.11    0.12
   3  -8  -9    0.01    0.12
   3   8  -8    7.62    0.43
   3   8  -8    7.46    0.34
   3   8  -8    6.56    0.33
   3  -8  -8    7.64    0.32
   3  -8  -8    6.95    0.33
   3   8  -7    0.06    0.11
   3   8  -7    0.04    0.11
   3   8  -7    0.17    0.16
   3  -8  -7    0.04    0.12
   3  -8  -7    0.06    0.10
   3   8  -6   22.76    0.64
   3   8  -6   21.40    0.83
  -3   8   6   22.60    0.64
   3   8  -6   22.35    0.68
   3   8  -6   22.30    0.64
   3  -8  -6   21.36    0.63
   3  -8  -6   22.50    0.64
  -3  -8   6   22.52    0.64
   3   8  -5    0.51    0.11
   3   8  -5    0.51    0.13
  -3   8   5    0.54    0.12
   3   8  -5    0.55    0.10
   3   8  -5    0.66    0.20
   3  -8  -5    0.63    0.10
   3  -8  -5    0.51    0.11
  -3  -8   5    0.54    0.11
   3   8  -4   16.18    0.49
   3   8  -4   15.39    0.59
   3   8  -4   15.97    0.48
  -3   8   4   16.50    0.49
   3   8  -4   16.10    0.49
   3  -8  -4   15.58    0.49
   3  -8  -4   16.13    0.48
  -3  -8   4   16.54    0.48
   3   8  -3   54.16    1.43
   3   8  -3   51.49    1.45
   3   8  -3   53.44    1.36
   3   8  -3   54.39    1.37
   3   8  -3   51.77    1.56
   3   8  -3   53.64    1.38
  -3  -8   3   53.60    1.35
   3  -8  -3   54.04    1.38
   3  -8  -3   52.35    1.45
   3  -8  -3   55.29    1.43
   3  -8  -3   53.64    1.33
   3  -8  -3   54.39    1.36
   3  -8  -3   52.96    1.42
   3   8  -2   15.72    0.48
   3   8  -2   14.24    0.51
   3   8  -2   14.05    0.45
   3   8  -2   14.52    0.44
   3   8  -2   14.31    0.49
   3  -8  -2   15.14    0.49
   3  -8  -2   14.31    0.45
   3  -8  -2   15.10    0.44
   3  -8  -2   15.46    0.48
  -3  -8   2   13.84    0.44
   3  -8  -2   14.41    0.46
   3  -8  -2   14.23    0.43
   3   8  -1    8.50    0.34
   3   8  -1    8.75    0.32
  -3   8   1    8.86    0.34
   3   8  -1    8.76    0.32
   3   8  -1    8.73    0.31
   3   8  -1    8.52    0.34
   3  -8  -1    8.97    0.31
   3  -8  -1    8.15    0.33
   3  -8  -1    8.46    0.31
  -3  -8   1    8.04    0.31
   3  -8  -1    8.75    0.34
   3  -8  -1    8.36    0.33
   3  -8  -1    8.60    0.32
   3   8   0   49.86    1.30
   3   8   0   51.63    1.39
  -3   8   0   51.10    1.30
   3   8   0   48.05    1.38
   3   8   0   50.44    1.29
  -3   8   0   52.70    1.39
  -3   8   0   49.83    1.38
   3  -8   0   51.80    1.30
   3  -8   0   49.65    1.29
   3  -8   0   49.74    1.30
  -3  -8   0   48.30    1.29
   3  -8   0   52.06    1.38
   3  -8   0   50.40    1.38
  -3  -8   0   49.54    1.30
  -3  -8   0   52.01    1.38
   3  -8   0   50.40    1.38
  -3   8  -1    4.54    0.24
   3   8   1    4.70    0.25
  -3   8  -1    4.15    0.24
  -3   8  -1    4.30    0.24
   3   8   1    4.40    0.24
  -3   8  -1    4.70    0.23
  -3   8  -1    4.43    0.23
  -3  -8  -1    4.19    0.23
   3  -8   1    4.40    0.25
  -3  -8  -1    4.52    0.23
  -3  -8  -1    4.59    0.24
  -3  -8  -1    4.16    0.23
   3  -8   1    4.36    0.24
  -3   8  -2   33.81    0.95
  -3   8  -2   33.60    0.90
   3   8   2   32.92    0.90
  -3   8  -2   33.47    0.96
  -3   8  -2   33.10    0.91
  -3   8  -2   32.83    0.90
  -3   8  -2   33.11    0.92
   3  -8   2   34.52    0.91
  -3  -8  -2   33.47    0.91
  -3  -8  -2   33.50    0.90
  -3  -8  -2   33.82    0.95
  -3  -8  -2   33.33    0.89
  -3   8  -3    1.35    0.13
  -3   8  -3    1.14    0.17
  -3   8  -3    1.44    0.15
   3   8   3    1.61    0.15
  -3   8  -3    1.95    0.21
  -3   8  -3    1.23    0.13
  -3   8  -3    1.26    0.14
  -3  -8  -3    1.44    0.13
  -3  -8  -3    1.42    0.13
  -3  -8  -3    1.50    0.15
   3  -8   3    1.48    0.15
  -3  -8  -3    1.52    0.14
  -3  -8  -3    1.64    0.14
  -3   8  -4    1.49    0.16
   3   8   4    1.11    0.15
  -3   8  -4    1.70    0.15
  -3   8  -4    1.40    0.15
  -3   8  -4    1.43    0.22
  -3   8  -4    1.05    0.19
  -3   8  -4    1.22    0.13
  -3  -8  -4    1.35    0.13
  -3  -8  -4    1.17    0.14
  -3  -8  -4    1.26    0.14
  -3  -8  -4    1.43    0.15
  -3  -8  -4    1.51    0.15
   3  -8   4    1.24    0.15
  -3   8  -5    1.54    0.17
   3   8   5    1.65    0.17
  -3   8  -5    1.70    0.17
  -3   8  -5    1.93    0.26
  -3   8  -5    2.10    0.24
  -3  -8  -5    1.27    0.12
  -3  -8  -5    1.64    0.17
   3  -8   5    1.54    0.18
  -3  -8  -5    1.52    0.15
  -3  -8  -5    1.91    0.17
  -3   8  -6    0.35    0.14
  -3   8  -6    0.30    0.14
  -3   8  -6    0.55    0.24
  -3   8  -6    0.36    0.20
   3   8   6    0.23    0.15
   3  -8   6    0.37    0.15
  -3  -8  -6    0.44    0.14
  -3  -8  -6    0.39    0.14
  -3   8  -7    2.53    0.22
  -3   8  -7    2.64    0.31
  -3   8  -7    2.76    0.23
  -3  -8  -7    2.52    0.22
  -3  -8  -7    2.36    0.21
  -3   8  -8    3.22    0.37
  -3   8  -8    2.84    0.25
  -3   8  -8    2.89    0.25
  -3  -8  -8    2.90    0.25
  -3  -8  -8    2.70    0.25
   3   9  -9   -0.16    0.14
   3   9  -9   -0.21    0.14
   3   9  -9    0.50    0.23
   3  -9  -9    0.12    0.14
   3  -9  -9   -0.05    0.14
   3   9  -8    4.53    0.39
   3   9  -8    4.75    0.31
   3   9  -8    4.94    0.30
   3  -9  -8    4.47    0.30
   3  -9  -8    4.99    0.29
   3   9  -7   -0.11    0.11
   3   9  -7   -0.14    0.16
   3   9  -7   -0.19    0.11
   3  -9  -7   -0.04    0.11
   3  -9  -7   -0.05    0.12
  -3   9   6   19.63    0.58
   3   9  -6   19.29    0.62
   3   9  -6   18.06    0.75
   3   9  -6   19.01    0.58
   3   9  -6   18.05    0.57
   3  -9  -6   19.11    0.58
  -3  -9   6   18.16    0.57
   3  -9  -6   18.72    0.57
   3   9  -5   42.24    1.13
   3   9  -5   42.32    1.33
   3   9  -5   42.09    1.14
  -3   9   5   43.69    1.12
   3   9  -5   42.45    1.12
  -3  -9   5   41.29    1.11
   3  -9  -5   43.17    1.12
   3  -9  -5   41.45    1.12
   3   9  -4   46.73    1.23
  -3   9   4   47.98    1.23
   3   9  -4   44.65    1.41
   3   9  -4   46.48    1.24
   3   9  -4   46.29    1.22
   3   9  -4   46.88    1.23
   3   9  -4   46.61    1.24
   3  -9  -4   47.87    1.23
   3  -9  -4   46.39    1.23
   3  -9  -4   48.36    1.22
   3  -9  -4   45.40    1.23
   3  -9  -4   47.22    1.28
  -3  -9   4   48.31    1.22
   3   9  -3    5.38    0.31
   3   9  -3    5.74    0.28
   3   9  -3    5.90    0.27
   3   9  -3    5.70    0.26
   3   9  -3    5.21    0.25
   3   9  -3    5.49    0.25
  -3  -9   3    5.50    0.25
   3  -9  -3    5.52    0.25
   3  -9  -3    5.97    0.22
   3  -9  -3    5.87    0.25
   3  -9  -3    5.91    0.27
   3  -9  -3    5.02    0.27
   3  -9  -3    5.30    0.23
   3   9  -2   32.86    0.94
   3   9  -2   32.68    0.93
   3   9  -2   32.96    0.88
   3   9  -2   32.05    0.89
   3   9  -2   32.28    0.99
   3  -9  -2   31.43    0.86
   3  -9  -2   30.71    0.91
   3  -9  -2   30.91    0.94
   3  -9  -2   33.46    0.93
   3  -9  -2   33.91    0.89
  -3  -9   2   32.96    0.87
   3  -9  -2   33.95    0.88
   3   9  -1    0.20    0.12
  -3   9   1    0.49    0.12
   3   9  -1    0.23    0.11
   3   9  -1    0.16    0.10
   3   9  -1    0.13    0.09
   3   9  -1    0.69    0.13
   3  -9  -1    0.22    0.10
  -3  -9   1    0.03    0.10
   3  -9  -1    0.29    0.09
   3  -9  -1    0.26    0.11
   3  -9  -1    0.29    0.11
   3  -9  -1    0.14    0.10
   3  -9  -1    0.25    0.10
   3   9   0   96.20    2.47
   3   9   0   91.48    2.33
   3   9   0   87.83    2.31
  -3   9   0   91.52    2.47
  -3   9   0   94.43    2.33
  -3   9   0   94.50    2.47
  -3  -9   0   92.60    2.47
   3  -9   0   91.82    2.33
   3  -9   0   90.33    2.33
   3  -9   0   96.99    2.47
   3  -9   0   97.10    2.32
   3  -9   0   96.95    2.47
  -3  -9   0   91.07    2.31
  -3  -9   0   89.33    2.33
   3  -9   0   94.31    2.47
  -3   9  -1   41.57    1.13
  -3   9  -1   40.69    1.07
  -3   9  -1   38.79    1.08
  -3   9  -1   40.48    1.07
  -3   9  -1   39.91    1.13
   3   9   1   38.47    1.06
   3   9   1   42.13    1.14
   3  -9   1   39.14    1.14
  -3  -9  -1   40.57    1.07
  -3  -9  -1   41.06    1.13
  -3  -9  -1   41.62    1.07
   3  -9   1   39.81    1.07
  -3  -9  -1   39.21    1.06
  -3   9  -2   81.27    2.11
   3   9   2   82.30    2.09
  -3   9  -2   83.24    2.23
  -3   9  -2   81.60    2.22
  -3   9  -2   83.81    2.10
  -3   9  -2   83.99    2.13
  -3  -9  -2   82.90    2.22
  -3  -9  -2   84.07    2.10
  -3  -9  -2   82.70    2.09
  -3  -9  -2   85.14    2.11
   3  -9   2   83.51    2.10
  -3  -9  -2   85.11    2.22
  -3   9  -3    2.62    0.27
  -3   9  -3    2.30    0.20
  -3   9  -3    2.25    0.22
  -3   9  -3    2.03    0.20
   3   9   3    1.85    0.17
  -3   9  -3    1.89    0.15
  -3   9  -3    1.86    0.17
  -3   9  -3    2.12    0.21
  -3  -9  -3    1.98    0.17
  -3  -9  -3    2.54    0.23
  -3  -9  -3    2.32    0.21
  -3  -9  -3    2.29    0.18
   3  -9   3    2.20    0.18
  -3  -9  -3    2.02    0.17
  -3   9  -4   17.64    0.57
   3   9   4   18.80    0.57
  -3   9  -4   17.81    0.57
  -3   9  -4   17.22    0.56
  -3   9  -4   17.88    0.58
  -3   9  -4   16.92    0.67
  -3   9  -4   17.79    0.62
  -3   9  -4   17.57    0.58
  -3  -9  -4   18.82    0.58
  -3  -9  -4   18.02    0.56
  -3  -9  -4   17.32    0.57
  -3  -9  -4   18.32    0.58
  -3  -9  -4   18.06    0.53
   3  -9   4   18.54    0.58
  -3   9  -5    0.88    0.11
  -3   9  -5    0.64    0.15
  -3   9  -5    0.97    0.16
  -3   9  -5    1.29    0.22
   3   9   5    0.99    0.17
  -3   9  -5    1.18    0.24
   3  -9   5    1.29    0.17
  -3  -9  -5    0.71    0.11
  -3  -9  -5    0.83    0.11
  -3  -9  -5    0.93    0.15
  -3  -9  -5    1.00    0.15
   3   9   6   11.88    0.46
  -3   9  -6   11.09    0.59
  -3   9  -6   11.20    0.53
  -3   9  -6   11.49    0.47
  -3   9  -6   11.35    0.46
   3  -9   6   11.67    0.46
  -3  -9  -6   11.10    0.46
  -3  -9  -6   12.58    0.47
  -3   9  -7    0.12    0.15
  -3   9  -7   -0.02    0.15
  -3   9  -7   -0.31    0.21
   3  -9   7    0.10    0.17
  -3  -9  -7   -0.21    0.14
  -3  -9  -7   -0.19    0.15
  -3   9  -8    4.59    0.40
  -3   9  -8    5.11    0.38
  -3   9  -8    5.17    0.36
  -3   9  -8    4.73    0.42
  -3  -9  -8    5.55    0.37
  -3  -9  -8    4.94    0.38
   3  10  -8    0.17    0.14
   3  10  -8    0.20    0.14
   3  10  -8    0.26    0.20
   3 -10  -8   -0.04    0.14
   3 -10  -8    0.35    0.14
   3  10  -7   19.41    0.60
   3  10  -7   19.30    0.65
   3  10  -7   18.13    0.61
   3 -10  -7   17.99    0.59
   3 -10  -7   18.64    0.61
  -3  10   6    0.83    0.15
   3  10  -6    0.44    0.13
   3  10  -6    0.36    0.16
   3  10  -6    0.62    0.23
   3  10  -6    0.56    0.14
   3 -10  -6    0.56    0.14
  -3 -10   6    0.31    0.15
   3 -10  -6    0.54    0.14
   3  10  -5   39.93    1.07
   3  10  -5   38.61    1.24
   3  10  -5   37.73    1.04
   3  10  -5   38.68    1.06
  -3  10   5   38.33    1.05
  -3 -10   5   38.49    1.04
   3 -10  -5   37.61    1.05
   3 -10  -5   39.92    1.05
   3  10  -4   11.66    0.37
   3  10  -4   11.79    0.42
   3  10  -4   11.83    0.41
   3  10  -4   10.97    0.50
   3  10  -4   11.52    0.41
  -3  10   4   12.27    0.42
   3 -10  -4   11.51    0.43
  -3 -10   4   11.79    0.41
   3 -10  -4   11.49    0.36
   3 -10  -4   11.88    0.33
   3 -10  -4   11.42    0.42
   3 -10  -4   11.58    0.41
   3 -10  -4   11.95    0.37
   3  10  -3   37.47    1.09
   3  10  -3   36.70    1.07
   3  10  -3   38.55    1.04
   3  10  -3   39.31    1.04
   3  10  -3   37.62    1.18
   3  10  -3   38.29    1.03
   3 -10  -3   38.45    0.99
   3 -10  -3   39.37    1.04
   3 -10  -3   39.65    1.03
  -3 -10   3   37.45    1.02
   3 -10  -3   39.69    1.10
   3 -10  -3   39.29    1.06
   3 -10  -3   37.45    1.07
   3  10  -2    0.08    0.09
   3  10  -2    0.40    0.11
   3  10  -2    0.04    0.11
   3  10  -2   -0.07    0.12
   3  10  -2    0.02    0.11
   3 -10  -2    0.03    0.10
   3 -10  -2   -0.14    0.09
  -3 -10   2   -0.04    0.10
   3 -10  -2    0.23    0.11
   3 -10  -2   -0.10    0.09
   3 -10  -2   -0.21    0.11
   3 -10  -2    0.05    0.09
   3  10  -1  155.47    3.79
   3  10  -1  156.18    4.05
   3  10  -1  159.99    4.03
   3  10  -1  147.74    3.81
   3  10  -1  147.94    3.82
  -3  10   1  151.48    4.04
   3 -10  -1  164.54    4.04
   3 -10  -1  153.62    3.81
   3 -10  -1  159.18    4.05
   3 -10  -1  157.67    4.03
   3 -10  -1  158.97    3.78
  -3 -10   1  142.90    3.78
  -3  10   0   22.10    0.70
   3  10   0   22.15    0.70
   3  10   0   22.87    0.70
  -3  10   0   21.74    0.70
   3  10   0   21.58    0.65
   3  10   0   22.55    0.65
  -3 -10   0   22.68    0.70
   3 -10   0   21.58    0.65
   3 -10   0   22.82    0.70
   3 -10   0   24.33    0.71
  -3 -10   0   21.94    0.65
  -3 -10   0   22.42    0.65
   3 -10   0   22.51    0.69
   3 -10   0   22.29    0.65
   3 -10   0   22.29    0.65
   3  10   1  122.56    3.06
  -3  10  -1  125.24    3.27
  -3  10  -1  122.33    3.08
  -3  10  -1  127.66    3.27
  -3  10  -1  122.90    3.11
   3  10   1  122.39    3.27
  -3 -10  -1  127.90    3.09
  -3 -10  -1  120.85    3.27
   3 -10   1  121.25    3.26
  -3 -10  -1  123.16    3.06
  -3 -10  -1  123.47    3.27
  -3 -10  -1  123.12    3.09
   3 -10   1  127.39    3.07
   3 -10   1  127.33    3.28
  -3  10  -2    6.08    0.31
   3  10   2    5.83    0.30
  -3  10  -2    5.85    0.32
  -3  10  -2    6.28    0.30
  -3  10  -2    6.18    0.29
  -3  10  -2    6.24    0.29
  -3 -10  -2    5.93    0.29
  -3 -10  -2    6.06    0.32
  -3 -10  -2    6.09    0.29
  -3 -10  -2    6.33    0.30
  -3 -10  -2    6.24    0.30
   3 -10   2    6.33    0.31
  -3  10  -3   41.05    1.14
  -3  10  -3   42.21    1.18
   3  10   3   39.84    1.10
  -3  10  -3   41.09    1.26
  -3  10  -3   39.89    1.11
  -3  10  -3   40.43    1.15
  -3  10  -3   41.30    1.11
  -3 -10  -3   40.61    1.15
  -3 -10  -3   40.34    1.09
  -3 -10  -3   39.79    1.17
   3 -10   3   41.20    1.11
  -3 -10  -3   41.43    1.11
  -3 -10  -3   42.31    1.12
  -3  10  -4    1.65    0.17
  -3  10  -4    1.61    0.16
  -3  10  -4    1.16    0.14
  -3  10  -4    1.34    0.20
   3  10   4    1.55    0.18
  -3  10  -4    1.21    0.15
  -3  10  -4    1.61    0.24
  -3  10  -4    1.59    0.18
  -3 -10  -4    1.58    0.17
  -3 -10  -4    1.59    0.16
  -3 -10  -4    1.66    0.16
  -3 -10  -4    1.56    0.17
   3 -10   4    1.71    0.19
  -3 -10  -4    1.70    0.15
  -3  10  -5   33.99    0.97
  -3  10  -5   34.14    1.03
  -3  10  -5   32.16    0.94
  -3  10  -5   34.81    0.97
   3  10   5   34.95    0.97
  -3  10  -5   34.72    0.98
  -3  10  -5   34.72    1.13
  -3 -10  -5   31.50    0.87
  -3 -10  -5   34.73    0.97
   3 -10   5   35.54    0.97
  -3 -10  -5   34.72    0.94
  -3 -10  -5   30.06    0.94
  -3 -10  -5   34.61    0.97
  -3  10  -6    7.42    0.45
  -3  10  -6    6.92    0.38
  -3  10  -6    7.23    0.37
  -3  10  -6    6.78    0.49
   3  10   6    6.29    0.37
  -3  10  -6    6.53    0.39
  -3 -10  -6    6.75    0.37
   3 -10   6    6.54    0.37
  -3 -10  -6    6.91    0.37
  -3  10  -7    8.75    0.43
  -3  10  -7    8.75    0.60
  -3  10  -7    9.01    0.44
  -3  10  -7    8.42    0.54
  -3  10  -7    8.90    0.45
  -3 -10  -7    9.23    0.44
   3 -10   7    9.66    0.46
  -3 -10  -7    9.24    0.44
  -3  10  -8    1.05    0.21
  -3  10  -8    0.75    0.28
  -3 -10  -8    0.90    0.21
   3  11  -8   -0.22    0.15
   3  11  -8    0.02    0.15
   3  11  -8   -0.13    0.19
   3 -11  -8   -0.12    0.14
   3 -11  -8    0.02    0.15
   3  11  -7    0.42    0.15
   3  11  -7    0.42    0.26
   3  11  -7    0.49    0.15
   3  11  -7    0.82    0.20
   3 -11  -7    0.67    0.16
   3 -11  -7    0.48    0.16
  -3  11   6    3.92    0.29
   3  11  -6    3.85    0.29
   3  11  -6    3.64    0.29
   3  11  -6    3.58    0.31
   3  11  -6    4.17    0.41
   3 -11  -6    3.89    0.30
   3 -11  -6    3.57    0.29
  -3 -11   6    3.95    0.30
   3  11  -5    0.53    0.15
  -3  11   5    0.63    0.15
   3  11  -5    0.83    0.22
   3  11  -5    1.16    0.18
   3  11  -5    0.58    0.14
  -3 -11   5    0.81    0.16
   3 -11  -5    1.11    0.16
   3 -11  -5    0.99    0.16
   3  11  -4    7.28    0.34
   3  11  -4    7.39    0.33
   3  11  -4    6.53    0.40
   3  11  -4    7.02    0.29
   3  11  -4    7.03    0.33
  -3  11   4    7.71    0.34
   3 -11  -4    7.08    0.28
   3 -11  -4    7.37    0.25
  -3 -11   4    7.11    0.33
   3 -11  -4    7.03    0.34
   3 -11  -4    6.83    0.34
   3 -11  -4    7.43    0.33
   3 -11  -4    7.72    0.29
   3  11  -3    4.42    0.28
   3  11  -3    4.09    0.31
   3  11  -3    3.27    0.25
   3  11  -3    3.94    0.26
   3  11  -3    3.61    0.25
   3  11  -3    4.46    0.26
   3 -11  -3    4.42    0.27
   3 -11  -3    3.64    0.24
   3 -11  -3    4.41    0.25
  -3 -11   3    3.38    0.25
   3 -11  -3    4.30    0.28
   3 -11  -3    3.79    0.22
   3 -11  -3    3.92    0.24
   3  11  -2   34.70    0.93
   3  11  -2   34.02    1.05
   3  11  -2   33.73    0.98
   3  11  -2   32.36    0.93
   3  11  -2   32.37    0.98
   3 -11  -2   33.67    0.91
   3 -11  -2   34.00    0.99
   3 -11  -2   33.91    0.92
   3 -11  -2   32.64    0.93
   3 -11  -2   34.40    0.98
  -3 -11   2   32.30    0.91
   3 -11  -2   33.56    0.96
   3  11  -1    2.51    0.21
   3  11  -1    1.92    0.19
   3  11  -1    1.92    0.16
  -3  11   1    2.43    0.20
   3  11  -1    2.49    0.22
   3  11  -1    2.18    0.18
  -3 -11   1    2.68    0.24
   3 -11  -1    2.40    0.20
   3 -11  -1    2.53    0.24
   3 -11  -1    2.36    0.22
   3 -11  -1    2.47    0.24
  -3 -11   1    2.41    0.19
   3 -11  -1    2.26    0.18
   3 -11  -1    2.55    0.21
  -3  11   0    2.36    0.22
   3  11   0    2.43    0.24
   3  11   0    2.71    0.24
   3  11   0    1.96    0.18
   3  11   0    2.18    0.21
  -3  11   0    2.56    0.24
  -3 -11   0    1.95    0.16
  -3 -11   0    2.10    0.19
   3 -11   0    1.99    0.18
   3 -11   0    2.47    0.22
   3 -11   0    2.54    0.25
   3 -11   0    2.09    0.18
  -3 -11   0    2.08    0.18
  -3  11  -1    5.79    0.29
  -3  11  -1    5.89    0.31
  -3  11  -1    5.88    0.31
  -3  11  -1    6.21    0.32
   3  11   1    5.72    0.32
  -3  11  -1    6.25    0.29
   3  11   1    5.61    0.30
  -3 -11  -1    5.52    0.29
  -3 -11  -1    5.70    0.30
   3 -11   1    5.77    0.31
   3 -11   1    6.82    0.34
  -3 -11  -1    5.50    0.32
  -3 -11  -1    5.91    0.31
  -3 -11  -1    5.85    0.29
   3 -11   1    5.66    0.33
  -3  11  -2   40.77    1.14
  -3  11  -2   39.71    1.07
  -3  11  -2   38.53    1.06
  -3  11  -2   39.20    1.12
   3  11   2   39.54    1.06
  -3  11  -2   39.16    1.09
  -3 -11  -2   38.37    1.06
  -3 -11  -2   39.48    1.12
  -3 -11  -2   37.81    1.13
  -3 -11  -2   37.53    1.07
  -3 -11  -2   37.79    1.06
   3 -11   2   39.54    1.07
  -3  11  -3   23.54    0.74
  -3  11  -3   23.41    0.71
  -3  11  -3   24.14    0.70
  -3  11  -3   23.05    0.81
   3  11   3   22.73    0.70
  -3  11  -3   24.00    0.72
  -3  11  -3   22.69    0.73
   3 -11   3   21.44    0.70
  -3 -11  -3   22.38    0.69
  -3 -11  -3   22.95    0.70
  -3 -11  -3   23.85    0.71
  -3 -11  -3   21.12    0.73
  -3 -11  -3   22.63    0.71
  -3  11  -4    1.28    0.17
  -3  11  -4    1.29    0.20
   3  11   4    1.19    0.18
  -3  11  -4    1.16    0.15
  -3  11  -4    1.05    0.16
  -3  11  -4    1.25    0.23
  -3  11  -4    1.38    0.19
  -3 -11  -4    1.37    0.16
  -3 -11  -4    1.12    0.17
   3 -11   4    1.51    0.19
  -3 -11  -4    1.19    0.17
  -3 -11  -4    1.56    0.16
  -3 -11  -4    1.27    0.15
  -3  11  -5    6.02    0.41
  -3  11  -5    6.14    0.35
  -3  11  -5    6.51    0.44
  -3  11  -5    6.57    0.37
   3  11   5    5.90    0.36
  -3  11  -5    5.40    0.27
  -3 -11  -5    5.92    0.35
  -3 -11  -5    5.31    0.25
   3 -11   5    5.84    0.36
  -3 -11  -5    6.30    0.28
  -3 -11  -5    5.25    0.28
  -3 -11  -5    5.76    0.36
  -3  11  -6    2.67    0.29
  -3  11  -6    2.72    0.24
   3  11   6    3.06    0.25
  -3  11  -6    2.52    0.34
  -3  11  -6    2.25    0.22
  -3 -11  -6    2.69    0.23
  -3 -11  -6    2.79    0.24
   3 -11   6    2.65    0.25
  -3  11  -7    1.28    0.28
  -3  11  -7    1.45    0.22
  -3  11  -7    1.14    0.32
   3  11   7    1.20    0.23
  -3 -11  -7    1.27    0.21
  -3 -11  -7    0.92    0.19
   3 -11   7    1.30    0.22
  -3  11  -8    0.17    0.27
  -3  11  -8    0.13    0.19
  -3 -11  -8   -0.16    0.18
   3  12  -8    1.02    0.23
   3  12  -8    0.45    0.17
   3  12  -8    0.51    0.17
   3 -12  -8    0.54    0.18
   3 -12  -8    0.37    0.17
   3  12  -7    5.47    0.36
   3  12  -7    5.79    0.36
   3  12  -7    6.24    0.51
   3  12  -7    7.05    0.41
   3 -12  -7    5.59    0.35
   3 -12  -7    6.23    0.36
   3  12  -6    0.55    0.18
  -3  12   6    0.32    0.16
   3  12  -6    0.34    0.16
   3  12  -6    0.45    0.24
   3  12  -6    0.39    0.15
   3 -12  -6    0.08    0.15
   3 -12  -6    0.45    0.16
  -3 -12   6    0.66    0.16
   3  12  -5   16.73    0.58
   3  12  -5   16.95    0.58
   3  12  -5   17.43    0.58
   3  12  -5   16.39    0.69
  -3  12   5   17.26    0.58
  -3 -12   5   17.81    0.58
   3 -12  -5   17.75    0.59
   3 -12  -5   16.59    0.58
   3  12  -4    2.65    0.25
  -3  12   4    1.98    0.19
   3  12  -4    2.39    0.20
   3  12  -4    2.38    0.21
   3  12  -4    2.22    0.20
   3  12  -4    2.23    0.26
   3 -12  -4    2.37    0.20
  -3 -12   4    2.23    0.20
   3 -12  -4    2.61    0.18
   3 -12  -4    2.26    0.20
   3 -12  -4    2.30    0.19
   3 -12  -4    2.36    0.20
   3 -12  -4    2.78    0.25
   3  12  -3   50.88    1.36
   3  12  -3   45.91    1.33
   3  12  -3   48.03    1.46
   3  12  -3   46.49    1.27
   3  12  -3   47.05    1.28
   3  12  -3   49.78    1.29
   3 -12  -3   45.11    1.33
   3 -12  -3   47.71    1.28
   3 -12  -3   47.34    1.28
   3 -12  -3   47.19    1.35
   3 -12  -3   48.57    1.24
  -3 -12   3   48.00    1.27
   3 -12  -3   47.50    1.32
   3  12  -2    1.14    0.15
   3  12  -2    1.54    0.19
   3  12  -2    1.32    0.16
   3  12  -2    1.50    0.16
   3  12  -2    1.31    0.20
   3 -12  -2    1.36    0.18
   3 -12  -2    1.29    0.15
   3 -12  -2    1.32    0.14
  -3 -12   2    1.12    0.16
   3 -12  -2    1.53    0.16
   3 -12  -2    1.22    0.15
   3 -12  -2    1.17    0.15
   3  12  -1   25.96    0.77
   3  12  -1   27.10    0.83
   3  12  -1   26.83    0.83
   3  12  -1   26.57    0.77
   3  12  -1   27.45    0.77
  -3  12   1   25.90    0.83
   3 -12  -1   26.77    0.82
   3 -12  -1   26.13    0.76
  -3 -12   1   26.48    0.77
  -3 -12   1   26.37    0.82
   3 -12  -1   27.26    0.83
   3 -12  -1   24.63    0.77
   3 -12  -1   27.13    0.77
   3 -12  -1   26.73    0.84
   3  12   0   14.81    0.55
  -3  12   0   15.08    0.50
   3  12   0   15.02    0.55
   3  12   0   15.63    0.51
   3  12   0   14.21    0.51
  -3  12   0   15.20    0.54
  -3  12   0   15.03    0.54
  -3 -12   0   15.34    0.54
   3 -12   0   15.57    0.52
   3 -12   0   13.88    0.50
   3 -12   0   15.86    0.56
  -3 -12   0   14.75    0.54
  -3 -12   0   15.38    0.51
   3 -12   0   15.26    0.54
   3 -12   0   16.48    0.56
  -3  12  -1   85.63    2.24
  -3  12  -1   89.14    2.38
   3  12   1   85.23    2.22
  -3  12  -1   88.68    2.27
  -3  12  -1   90.42    2.37
   3  12   1   89.64    2.38
  -3  12  -1   90.88    2.24
   3 -12   1   87.58    2.37
  -3 -12  -1   83.46    2.37
   3 -12   1   86.33    2.38
   3 -12   1   88.08    2.23
  -3 -12  -1   92.08    2.37
  -3 -12  -1   85.68    2.24
  -3 -12  -1   88.33    2.22
  -3 -12  -1   84.97    2.23
  -3  12  -2    6.07    0.35
   3  12   2    6.09    0.32
  -3  12  -2    5.36    0.32
  -3  12  -2    5.84    0.33
  -3  12  -2    5.15    0.31
  -3  12  -2    5.70    0.30
   3 -12   2    5.66    0.33
  -3 -12  -2    5.84    0.32
  -3 -12  -2    5.64    0.31
  -3 -12  -2    5.92    0.32
  -3 -12  -2    5.82    0.34
  -3 -12  -2    5.21    0.32
  -3  12  -3  100.87    2.63
  -3  12  -3  108.61    2.79
  -3  12  -3  103.48    2.76
  -3  12  -3  102.37    2.66
  -3  12  -3  104.38    2.63
   3  12   3  100.12    2.61
  -3  12  -3  103.34    2.97
   3 -12   3  104.24    2.62
  -3 -12  -3  101.10    2.63
  -3 -12  -3  105.32    2.63
  -3 -12  -3  105.41    2.76
  -3 -12  -3  100.13    2.77
  -3 -12  -3  106.01    2.60
   3  12   4    1.89    0.21
  -3  12  -4    1.96    0.19
  -3  12  -4    1.35    0.25
  -3  12  -4    1.65    0.18
  -3  12  -4    1.19    0.18
  -3  12  -4    1.92    0.19
  -3  12  -4    1.89    0.25
  -3 -12  -4    1.68    0.19
  -3 -12  -4    1.85    0.17
  -3 -12  -4    1.62    0.18
  -3 -12  -4    1.88    0.17
   3 -12   4    1.67    0.20
  -3 -12  -4    1.68    0.19
  -3  12  -5   17.99    0.69
  -3  12  -5   17.88    0.76
  -3  12  -5   18.05    0.58
  -3  12  -5   18.50    0.65
   3  12   5   19.09    0.64
  -3  12  -5   19.37    0.64
   3 -12   5   19.81    0.65
  -3 -12  -5   17.75    0.54
  -3 -12  -5   17.45    0.59
  -3 -12  -5   18.85    0.58
  -3 -12  -5   19.19    0.64
  -3 -12  -5   18.73    0.64
   3  12   6    0.87    0.20
  -3  12  -6    0.97    0.20
  -3  12  -6    1.10    0.29
  -3  12  -6    1.06    0.26
  -3 -12  -6    0.74    0.18
  -3 -12  -6    0.89    0.19
   3 -12   6    0.84    0.20
  -3  12  -7    4.17    0.44
   3  12   7    3.98    0.31
  -3  12  -7    3.80    0.30
  -3  12  -7    4.07    0.38
   3 -12   7    3.78    0.30
  -3 -12  -7    4.15    0.38
   3  13  -8    1.89    0.27
   3  13  -8    1.75    0.23
   3  13  -8    1.89    0.23
   3 -13  -8    1.84    0.22
   3 -13  -8    1.54    0.22
   3  13  -7    1.45    0.21
   3  13  -7    1.28    0.20
   3  13  -7    1.36    0.31
   3  13  -7    1.96    0.26
   3 -13  -7    1.18    0.20
   3 -13  -7    1.44    0.20
   3  13  -6   11.17    0.60
   3  13  -6   11.38    0.47
   3  13  -6   11.10    0.48
  -3  13   6   10.34    0.46
   3  13  -6   10.93    0.47
   3 -13  -6   10.95    0.47
  -3 -13   6   10.99    0.47
   3 -13  -6   10.77    0.47
   3  13  -5    1.32    0.19
   3  13  -5    1.58    0.16
   3  13  -5    1.61    0.27
  -3  13   5    1.64    0.20
   3  13  -5    1.83    0.22
   3  13  -5    1.40    0.19
   3 -13  -5    1.37    0.19
   3 -13  -5    1.44    0.20
  -3 -13   5    1.42    0.20
   3  13  -4   16.45    0.68
   3  13  -4   16.79    0.58
   3  13  -4   17.45    0.59
   3  13  -4   17.30    0.59
   3  13  -4   17.00    0.56
   3 -13  -4   17.92    0.59
   3 -13  -4   16.32    0.60
   3 -13  -4   17.94    0.59
   3 -13  -4   17.45    0.51
  -3 -13   4   17.41    0.59
   3 -13  -4   17.29    0.55
   3 -13  -4   17.27    0.56
   3  13  -3    3.10    0.27
   3  13  -3    3.16    0.27
   3  13  -3    2.97    0.29
   3  13  -3    2.65    0.27
   3  13  -3    2.92    0.28
   3  13  -3    2.61    0.21
   3 -13  -3    2.87    0.26
   3 -13  -3    2.95    0.24
  -3 -13   3    2.94    0.28
   3 -13  -3    3.00    0.22
   3 -13  -3    2.68    0.21
   3 -13  -3    3.20    0.26
   3 -13  -3    3.06    0.29
   3  13  -2   37.78    1.05
   3  13  -2   38.58    1.05
   3  13  -2   37.81    1.12
   3  13  -2   38.57    1.10
   3 -13  -2   39.17    1.10
   3 -13  -2   37.75    1.11
  -3 -13   2   34.92    1.04
   3 -13  -2   35.83    1.09
   3 -13  -2   36.77    1.05
   3 -13  -2   37.59    1.02
   3  13  -1    0.05    0.13
  -3  13   1   -0.05    0.12
   3  13  -1   -0.12    0.11
   3  13  -1   -0.04    0.12
   3  13  -1   -0.15    0.12
   3  13  -1    0.00    0.11
   3 -13  -1    0.01    0.11
   3 -13  -1   -0.12    0.12
  -3 -13   1   -0.04    0.13
   3 -13  -1   -0.02    0.12
   3 -13  -1    0.12    0.14
  -3 -13   1    0.09    0.14
   3 -13  -1   -0.20    0.12
   3 -13  -1    0.10    0.12
  -3  13   0   49.35    1.42
  -3  13   0   50.15    1.43
  -3  13   0   50.80    1.34
   3  13   0   50.79    1.43
   3  13   0   47.40    1.33
   3  13   0   49.85    1.43
   3  13   0   51.57    1.35
  -3 -13   0   46.90    1.42
  -3 -13   0   49.50    1.33
  -3 -13   0   49.65    1.34
   3 -13   0   48.67    1.33
   3 -13   0   48.92    1.34
   3 -13   0   49.04    1.42
   3 -13   0   52.33    1.43
  -3 -13   0   51.34    1.43
   3 -13   0   50.18    1.43
   3  13   1    1.51    0.19
  -3  13  -1    1.85    0.21
  -3  13  -1    2.19    0.23
  -3  13  -1    1.36    0.18
  -3  13  -1    1.71    0.19
   3  13   1    1.61    0.19
  -3 -13  -1    1.84    0.19
   3 -13   1    1.26    0.20
  -3 -13  -1    1.46    0.18
   3 -13   1    1.17    0.18
  -3 -13  -1    1.86    0.20
   3 -13   1    1.22    0.19
  -3  13  -2   17.19    0.56
  -3  13  -2   16.85    0.59
  -3  13  -2   16.80    0.59
   3  13   2   16.19    0.56
  -3  13  -2   17.19    0.60
  -3  13  -2   15.89    0.57
  -3 -13  -2   15.78    0.60
  -3 -13  -2   15.70    0.58
   3 -13   2   16.77    0.58
  -3 -13  -2   16.50    0.57
  -3 -13  -2   16.07    0.56
  -3 -13  -2   16.69    0.57
   3  13   3    0.17    0.15
  -3  13  -3    0.25    0.20
  -3  13  -3    0.22    0.14
  -3  13  -3    0.31    0.18
  -3  13  -3    0.43    0.16
  -3  13  -3    0.14    0.14
  -3  13  -3    0.33    0.15
  -3 -13  -3    0.36    0.16
  -3 -13  -3    0.26    0.13
  -3 -13  -3    0.47    0.16
  -3 -13  -3    0.37    0.16
   3 -13   3    0.15    0.16
  -3 -13  -3    0.11    0.13
  -3  13  -4   17.46    0.61
  -3  13  -4   15.98    0.70
  -3  13  -4   15.98    0.60
  -3  13  -4   17.56    0.60
   3  13   4   17.04    0.60
  -3  13  -4   16.83    0.58
  -3  13  -4   16.69    0.65
  -3 -13  -4   17.10    0.58
  -3 -13  -4   17.09    0.55
   3 -13   4   16.36    0.61
  -3 -13  -4   16.73    0.60
  -3 -13  -4   17.31    0.60
  -3 -13  -4   16.77    0.60
   3  13   5    1.19    0.21
  -3  13  -5    1.02    0.20
  -3  13  -5    0.97    0.24
  -3  13  -5    0.82    0.14
  -3  13  -5    1.13    0.27
   3 -13   5    1.03    0.21
  -3 -13  -5    0.86    0.14
  -3 -13  -5    1.00    0.15
  -3 -13  -5    0.78    0.18
  -3 -13  -5    1.01    0.14
  -3  13  -6   16.23    0.68
  -3  13  -6   15.48    0.62
  -3  13  -6   14.83    0.73
   3  13   6   15.62    0.61
  -3 -13  -6   15.90    0.61
   3 -13   6   16.07    0.61
  -3  13  -7    0.34    0.30
  -3  13  -7    0.18    0.19
  -3  13  -7    0.38    0.26
   3  13   7    0.15    0.20
   3 -13   7   -0.03    0.19
  -3 -13  -7    0.18    0.18
   3  14  -8    1.49    0.26
   3  14  -8    1.18    0.21
   3  14  -8    0.85    0.21
   3 -14  -8    1.03    0.20
   3 -14  -8    1.02    0.21
   3  14  -7    1.72    0.35
   3  14  -7    1.53    0.22
   3  14  -7    1.68    0.26
   3  14  -7    1.65    0.22
   3 -14  -7    1.64    0.22
   3 -14  -7    1.78    0.22
   3  14  -6    0.62    0.26
  -3  14   6    0.92    0.20
   3  14  -6    1.00    0.22
   3  14  -6    0.80    0.18
   3  14  -6    0.76    0.18
  -3 -14   6    0.85    0.19
   3 -14  -6    0.57    0.18
   3 -14  -6    0.76    0.19
   3  14  -5    2.71    0.23
   3  14  -5    2.47    0.24
  -3  14   5    3.01    0.25
   3  14  -5    2.87    0.26
   3  14  -5    2.45    0.31
   3  14  -5    2.24    0.20
   3 -14  -5    2.44    0.19
   3 -14  -5    2.49    0.18
  -3 -14   5    2.19    0.23
   3 -14  -5    2.47    0.24
   3 -14  -5    2.61    0.23
   3  14  -4    2.47    0.24
   3  14  -4    2.17    0.21
   3  14  -4    2.19    0.22
   3  14  -4    2.82    0.31
   3  14  -4    2.41    0.20
   3 -14  -4    2.30    0.23
   3 -14  -4    2.07    0.18
   3 -14  -4    2.56    0.23
   3 -14  -4    2.57    0.22
   3 -14  -4    2.28    0.21
   3 -14  -4    2.06    0.21
  -3 -14   4    2.24    0.23
   3  14  -3   13.11    0.48
   3  14  -3   11.40    0.47
   3  14  -3   12.73    0.51
   3  14  -3   11.85    0.48
   3  14  -3   12.50    0.56
   3  14  -3   11.98    0.48
   3 -14  -3   11.60    0.47
   3 -14  -3   12.55    0.48
  -3 -14   3   12.13    0.48
   3 -14  -3   11.56    0.48
   3 -14  -3   11.70    0.50
   3 -14  -3   11.38    0.43
   3 -14  -3   11.57    0.46
   3  14  -2    1.98    0.20
   3  14  -2    1.68    0.18
   3  14  -2    2.36    0.21
   3  14  -2    1.79    0.19
   3 -14  -2    2.14    0.21
   3 -14  -2    1.88    0.20
   3 -14  -2    2.06    0.19
   3 -14  -2    1.59    0.19
   3 -14  -2    1.51    0.17
  -3 -14   2    1.72    0.20
   3 -14  -2    2.05    0.20
   3  14  -1    5.88    0.35
   3  14  -1    5.63    0.35
  -3  14   1    5.26    0.34
   3  14  -1    5.23    0.32
   3  14  -1    5.67    0.33
   3  14  -1    5.54    0.32
   3 -14  -1    5.19    0.32
   3 -14  -1    5.91    0.37
   3 -14  -1    5.46    0.32
   3 -14  -1    5.98    0.34
   3 -14  -1    5.30    0.35
  -3 -14   1    5.90    0.36
  -3 -14   1    5.03    0.33
   3  14   0   16.08    0.61
   3  14   0   16.59    0.58
  -3  14   0   16.11    0.55
   3  14   0   17.65    0.62
  -3  14   0   15.55    0.60
   3  14   0   16.36    0.57
   3 -14   0   16.25    0.56
  -3 -14   0   16.41    0.57
  -3 -14   0   16.51    0.58
  -3 -14   0   15.70    0.60
   3 -14   0   16.60    0.60
   3 -14   0   15.33    0.56
   3 -14   0   15.95    0.61
   3 -14   0   17.47    0.63
  -3 -14   0   16.84    0.62
   3  14   1    9.34    0.44
  -3  14  -1    8.86    0.40
  -3  14  -1    9.06    0.43
   3  14   1    9.16    0.41
  -3  14  -1    8.52    0.43
  -3 -14  -1    9.31    0.44
  -3 -14  -1    9.07    0.42
  -3 -14  -1    9.36    0.40
  -3 -14  -1    9.18    0.43
   3 -14   1    8.55    0.44
   3 -14   1    8.24    0.41
   3 -14   1    9.04    0.44
  -3  14  -2    3.41    0.31
  -3  14  -2    4.01    0.32
   3  14   2    4.20    0.32
  -3  14  -2    4.34    0.33
  -3  14  -2    4.08    0.34
  -3 -14  -2    3.95    0.33
  -3 -14  -2    3.97    0.31
  -3 -14  -2    4.24    0.32
   3 -14   2    3.64    0.33
  -3 -14  -2    3.77    0.32
  -3  14  -3   26.45    0.84
   3  14   3   26.05    0.80
  -3  14  -3   24.74    0.81
  -3  14  -3   25.82    0.83
  -3  14  -3   25.17    0.93
  -3  14  -3   26.27    0.84
  -3 -14  -3   25.33    0.78
  -3 -14  -3   25.84    0.82
   3 -14   3   25.14    0.81
  -3 -14  -3   25.79    0.81
  -3 -14  -3   25.78    0.84
  -3  14  -4   -0.18    0.19
   3  14   4   -0.17    0.17
  -3  14  -4   -0.16    0.21
  -3  14  -4   -0.13    0.13
  -3  14  -4   -0.11    0.15
   3 -14   4   -0.06    0.17
  -3 -14  -4    0.16    0.15
  -3 -14  -4    0.05    0.13
  -3 -14  -4    0.03    0.16
  -3 -14  -4   -0.14    0.14
  -3  14  -5    0.70    0.20
   3  14   5    0.84    0.20
  -3  14  -5    0.64    0.26
  -3  14  -5    0.74    0.24
  -3  14  -5    0.43    0.14
  -3 -14  -5    0.57    0.15
   3 -14   5    0.25    0.20
  -3 -14  -5    0.70    0.19
  -3 -14  -5    0.45    0.13
  -3 -14  -5    0.80    0.15
  -3  14  -6   -0.03    0.23
   3  14   6    0.09    0.19
  -3  14  -6   -0.10    0.17
  -3  14  -6    0.23    0.28
  -3 -14  -6    0.09    0.18
   3 -14   6   -0.12    0.19
  -3  14  -7    0.09    0.30
  -3  14  -7   -0.10    0.19
   3  14   7    0.13    0.21
  -3  14  -7   -0.20    0.24
   3 -14   7   -0.03    0.20
  -3 -14  -7   -0.10    0.18
   3  15  -7    0.61    0.23
   3  15  -7    0.69    0.19
   3  15  -7    0.36    0.29
   3  15  -7    0.71    0.21
   3 -15  -7    0.46    0.19
   3 -15  -7    0.47    0.19
   3  15  -6   13.85    0.57
   3  15  -6   12.91    0.69
   3  15  -6   14.35    0.58
  -3  15   6   14.55    0.57
   3  15  -6   14.19    0.57
  -3 -15   6   13.49    0.56
   3 -15  -6   13.37    0.55
   3 -15  -6   13.50    0.57
   3  15  -5    0.75    0.26
   3  15  -5    0.78    0.17
   3  15  -5    0.50    0.12
   3  15  -5    0.45    0.17
   3  15  -5    0.69    0.20
   3 -15  -5    0.82    0.19
  -3 -15   5    0.65    0.19
   3 -15  -5    0.64    0.12
   3 -15  -5    0.54    0.11
   3 -15  -5    0.82    0.19
   3  15  -4   38.79    1.29
   3  15  -4   39.29    1.13
   3  15  -4   38.10    1.14
   3  15  -4   40.23    1.14
   3  15  -4   36.92    1.13
   3 -15  -4   38.59    1.14
  -3 -15   4   40.63    1.13
   3 -15  -4   38.85    1.13
   3 -15  -4   40.56    1.13
   3 -15  -4   39.53    1.19
   3 -15  -4   38.88    1.13
   3 -15  -4   40.53    1.06
   3  15  -3    1.01    0.18
   3  15  -3    1.43    0.20
   3  15  -3    0.97    0.20
   3  15  -3    1.10    0.18
   3  15  -3    0.90    0.24
   3  15  -3    1.03    0.18
   3 -15  -3    1.04    0.18
   3 -15  -3    1.21    0.18
   3 -15  -3    1.16    0.20
   3 -15  -3    1.06    0.17
   3 -15  -3    1.24    0.20
   3 -15  -3    0.92    0.17
  -3 -15   3    1.07    0.19
   3  15  -2  114.15    3.01
   3  15  -2  109.58    2.86
   3  15  -2  112.57    3.02
   3 -15  -2  107.20    3.00
   3 -15  -2  116.93    3.01
   3 -15  -2  112.98    3.01
   3 -15  -2  108.23    2.81
  -3 -15   2  110.41    2.84
   3 -15  -2  115.60    2.86
   3  15  -1    0.61    0.17
   3  15  -1    0.62    0.16
   3  15  -1    0.61    0.16
   3 -15  -1    0.41    0.17
   3 -15  -1    0.47    0.15
  -3 -15   1    0.51    0.18
   3 -15  -1    0.39    0.16
   3 -15  -1    0.74    0.18
   3  15   0   63.86    1.76
   3  15   0   60.81    1.64
  -3  15   0   60.22    1.75
  -3 -15   0   65.97    1.77
   3 -15   0   62.11    1.76
   3 -15   0   59.64    1.64
   3 -15   0   60.21    1.75
  -3 -15   0   60.20    1.64
  -3  15  -1    0.05    0.17
  -3  15  -1    0.11    0.15
  -3  15  -1   -0.01    0.15
   3  15   1    0.26    0.17
   3 -15   1    0.26    0.17
   3 -15   1    0.19    0.17
  -3 -15  -1    0.23    0.15
  -3 -15  -1    0.28    0.17
  -3 -15  -1    0.17    0.15
  -3 -15  -1    0.27    0.16
   3  15   2   11.40    0.48
  -3  15  -2   10.66    0.51
  -3  15  -2   10.39    0.47
  -3  15  -2   10.74    0.49
  -3  15  -2   11.78    0.50
   3 -15   2   10.83    0.49
  -3 -15  -2   11.22    0.48
  -3 -15  -2   10.61    0.50
  -3 -15  -2   11.00    0.48
  -3 -15  -2   10.77    0.47
  -3  15  -3   15.44    0.58
  -3  15  -3   13.73    0.57
  -3  15  -3   14.80    0.57
  -3  15  -3   14.16    0.60
  -3  15  -3   14.65    0.67
   3  15   3   15.10    0.57
  -3 -15  -3   14.48    0.57
  -3 -15  -3   15.39    0.56
   3 -15   3   13.11    0.57
  -3 -15  -3   14.21    0.58
  -3 -15  -3   14.93    0.54
   3  15   4   26.63    0.85
  -3  15  -4   27.21    0.90
  -3  15  -4   25.14    0.85
  -3  15  -4   26.38    0.99
  -3  15  -4   26.71    0.85
  -3 -15  -4   27.06    0.86
  -3 -15  -4   26.24    0.85
  -3 -15  -4   27.32    0.85
  -3 -15  -4   26.84    0.80
   3 -15   4   24.85    0.85
  -3  15  -5    2.78    0.31
  -3  15  -5    2.75    0.36
  -3  15  -5    2.60    0.26
  -3  15  -5    2.70    0.27
   3  15   5    2.21    0.26
   3 -15   5    2.03    0.26
  -3 -15  -5    2.21    0.20
  -3 -15  -5    2.35    0.26
  -3 -15  -5    2.34    0.20
  -3 -15  -5    2.61    0.21
  -3  15  -6   16.24    0.65
   3  15   6   15.56    0.64
  -3  15  -6   16.15    0.77
  -3  15  -6   16.68    0.71
  -3  15  -6   14.85    0.50
  -3 -15  -6   17.42    0.66
   3 -15   6   16.40    0.65
  -3 -15  -6   13.26    0.49
  -3  15  -7    1.11    0.35
  -3  15  -7    0.36    0.22
   3  15   7    0.25    0.22
  -3  15  -7    0.34    0.28
   3 -15   7    0.51    0.24
  -3 -15  -7    0.76    0.22
   3  16  -7    1.18    0.22
   3  16  -7    1.75    0.29
   3  16  -7    1.36    0.35
   3 -16  -7    1.33    0.23
   3  16  -6   -0.14    0.20
   3  16  -6    0.00    0.25
   3  16  -6    0.36    0.19
  -3 -16   6    0.03    0.19
   3 -16  -6    0.13    0.18
   3  16  -5    0.30    0.19
   3  16  -5    0.23    0.24
   3  16  -5    0.19    0.17
   3  16  -5    0.35    0.13
  -3 -16   5    0.58    0.19
   3 -16  -5    0.36    0.12
   3 -16  -5    0.46    0.18
   3 -16  -5    0.29    0.12
   3  16  -4    0.80    0.21
   3  16  -4    0.49    0.17
   3  16  -4    0.58    0.16
   3  16  -4    1.03    0.26
   3 -16  -4    0.73    0.19
  -3 -16   4    0.69    0.20
   3 -16  -4    0.56    0.15
   3 -16  -4    0.50    0.16
   3 -16  -4    0.75    0.16
   3  16  -3    4.83    0.38
   3  16  -3    5.56    0.38
   3  16  -3    5.27    0.43
   3  16  -3    4.87    0.35
   3  16  -3    4.86    0.36
  -3 -16   3    5.42    0.38
   3 -16  -3    5.88    0.39
   3 -16  -3    5.71    0.35
   3 -16  -3    4.86    0.35
   3 -16  -3    5.89    0.36
   3 -16  -3    5.25    0.34
   3  16  -2    0.18    0.16
   3  16  -2   -0.07    0.15
   3  16  -2   -0.15    0.15
   3 -16  -2    0.08    0.14
   3 -16  -2   -0.03    0.16
   3 -16  -2   -0.15    0.16
   3 -16  -2   -0.17    0.14
  -3 -16   2   -0.17    0.16
   3 -16  -2    0.11    0.16
   3  16  -1    1.08    0.20
   3 -16  -1    0.90    0.18
   3 -16  -1    0.68    0.18
   3 -16  -1    1.11    0.20
  -3 -16   1    1.18    0.21
   3 -16  -1    1.06    0.20
   3  16   0    7.10    0.41
   3  16   0    8.36    0.44
  -3  16   0    7.32    0.43
  -3 -16   0    7.05    0.41
   3 -16   0    7.20    0.44
   3 -16   0    8.46    0.49
   3 -16   0    7.81    0.42
  -3  16  -1    4.92    0.36
   3  16   1    4.36    0.36
  -3  16  -1    4.13    0.38
  -3 -16  -1    4.42    0.35
  -3 -16  -1    4.82    0.37
   3 -16   1    4.52    0.36
  -3  16  -2    3.39    0.31
   3  16   2    3.75    0.30
  -3  16  -2    4.90    0.38
  -3  16  -2    3.72    0.35
   3 -16   2    3.14    0.28
  -3 -16  -2    3.80    0.33
  -3 -16  -2    3.68    0.36
  -3 -16  -2    3.65    0.33
   3  16   3   30.00    0.93
  -3  16  -3   30.15    0.96
  -3  16  -3   30.22    0.96
  -3  16  -3   28.08    1.07
  -3  16  -3   30.16    0.96
  -3 -16  -3   31.05    0.95
  -3 -16  -3   29.25    0.95
  -3 -16  -3   29.22    0.94
  -3 -16  -3   30.27    0.89
   3 -16   3   28.29    0.93
  -3  16  -4    6.59    0.52
  -3  16  -4    7.62    0.50
  -3  16  -4    6.65    0.40
   3  16   4    7.34    0.45
  -3  16  -4    6.46    0.43
  -3 -16  -4    7.37    0.39
  -3 -16  -4    7.16    0.41
  -3 -16  -4    6.28    0.43
   3 -16   4    6.77    0.45
  -3 -16  -4    7.82    0.41
   3  16   5    2.45    0.28
  -3  16  -5    2.20    0.21
  -3  16  -5    2.84    0.32
  -3  16  -5    2.82    0.37
  -3  16  -5    2.44    0.27
   3 -16   5    2.49    0.28
  -3 -16  -5    2.60    0.21
  -3 -16  -5    2.16    0.22
  -3 -16  -5    2.26    0.26
  -3 -16  -5    2.41    0.21
  -3  16  -6    7.78    0.56
  -3  16  -6    6.39    0.31
  -3  16  -6    7.00    0.57
  -3  16  -6    7.32    0.47
   3  16   6    7.09    0.49
  -3 -16  -6    6.76    0.48
   3 -16   6    6.60    0.48
  -3 -16  -6    6.66    0.30
  -3 -16  -6    5.65    0.30
   3  17  -7   -0.26    0.17
   3  17  -7    0.07    0.23
   3  17  -7    0.00    0.31
   3 -17  -7   -0.03    0.19
   3  17  -6    3.50    0.32
   3  17  -6    3.43    0.41
   3  17  -6    3.52    0.29
   3 -17  -6    3.25    0.30
  -3 -17   6    3.30    0.30
   3  17  -5    0.16    0.13
   3  17  -5    0.34    0.21
   3  17  -5    0.04    0.17
   3  17  -5    0.59    0.26
  -3 -17   5    0.08    0.19
   3 -17  -5    0.19    0.13
   3 -17  -5    0.41    0.18
   3 -17  -5    0.21    0.12
   3  17  -4    7.47    0.45
   3  17  -4    7.35    0.52
   3  17  -4    7.97    0.44
   3  17  -4    6.52    0.39
   3 -17  -4    7.19    0.39
   3 -17  -4    7.28    0.36
   3 -17  -4    6.97    0.39
  -3 -17   4    6.63    0.43
   3 -17  -4    7.55    0.44
   3  17  -3    0.81    0.21
   3  17  -3    1.39    0.27
   3  17  -3    0.96    0.20
   3  17  -3    1.09    0.22
   3  17  -3    0.98    0.20
   3 -17  -3    0.70    0.19
   3 -17  -3    1.16    0.21
   3 -17  -3    0.61    0.18
  -3 -17   3    0.96    0.21
   3 -17  -3    1.05    0.18
   3 -17  -3    0.96    0.18
   3  17  -2    8.60    0.45
   3 -17  -2    6.69    0.41
   3 -17  -2    8.22    0.46
  -3 -17   2    8.07    0.44
   3 -17  -2    7.28    0.43
   3 -17  -2    7.69    0.42
   3  17  -1   -0.14    0.15
   3 -17  -1   -0.03    0.17
   3 -17  -1   -0.01    0.17
   3 -17  -1    0.10    0.18
  -3 -17   1   -0.12    0.17
   3  17   0   32.68    1.01
   3  17   0   35.38    1.09
   3 -17   0   33.78    1.09
   3 -17   0   33.05    1.01
  -3 -17   0   34.97    1.02
   3  17   1    0.60    0.20
  -3  17  -1    0.92    0.23
  -3  17  -1    1.06    0.21
   3 -17   1    1.08    0.22
  -3 -17  -1    0.72    0.20
  -3 -17  -1    1.08    0.22
  -3  17  -2   19.43    0.73
  -3  17  -2   18.69    0.72
   3  17   2   19.35    0.71
   3 -17   2   19.83    0.71
  -3 -17  -2   20.27    0.73
  -3 -17  -2   19.29    0.68
  -3  17  -3   12.25    0.57
   3  17   3   11.12    0.54
  -3  17  -3   10.35    0.61
  -3  17  -3   11.49    0.54
  -3 -17  -3   11.29    0.54
  -3 -17  -3   12.03    0.50
  -3 -17  -3   12.28    0.53
   3 -17   3   11.87    0.54
   3  17   4    0.09    0.20
  -3  17  -4   -0.07    0.25
  -3  17  -4   -0.14    0.16
  -3  17  -4   -0.21    0.22
   3 -17   4    0.17    0.20
  -3 -17  -4    0.21    0.17
  -3 -17  -4    0.00    0.17
  -3 -17  -4   -0.09    0.14
   3  17   5    0.34    0.22
  -3  17  -5    0.44    0.28
  -3  17  -5    0.25    0.24
  -3  17  -5    0.17    0.16
  -3 -17  -5    0.25    0.16
  -3 -17  -5    0.24    0.16
  -3 -17  -5    0.34    0.15
   3 -17   5    0.46    0.23
  -3  17  -6    2.07    0.18
  -3  17  -6    2.63    0.41
   3  17   6    2.29    0.31
  -3  17  -6    2.55    0.36
  -3 -17  -6    1.97    0.18
  -3 -17  -6    2.38    0.23
   3 -17   6    2.26    0.30
   3  18  -6    3.94    0.35
   3  18  -6    3.37    0.32
   3  18  -6    4.06    0.46
   3 -18  -6    3.79    0.32
  -3 -18   6    3.79    0.32
   3  18  -5    8.41    0.41
   3  18  -5   10.42    0.61
   3  18  -5    9.17    0.51
   3  18  -5   10.86    0.53
   3 -18  -5    9.23    0.51
  -3 -18   5    8.94    0.51
   3 -18  -5    8.84    0.40
   3 -18  -5    9.31    0.40
   3  18  -4    0.00    0.17
   3  18  -4   -0.10    0.15
   3  18  -4    0.12    0.20
   3  18  -4    0.27    0.26
   3 -18  -4   -0.01    0.15
   3 -18  -4   -0.02    0.15
   3 -18  -4   -0.16    0.15
  -3 -18   4    0.19    0.19
   3 -18  -4    0.00    0.17
   3  18  -3   20.78    0.75
   3  18  -3   19.53    0.83
   3  18  -3   21.06    0.75
  -3 -18   3   19.51    0.73
   3 -18  -3   20.60    0.69
   3 -18  -3   21.54    0.78
   3 -18  -3   21.81    0.74
   3 -18  -3   19.57    0.73
   3  18  -2    0.82    0.20
   3 -18  -2    0.96    0.21
  -3 -18   2    0.74    0.21
   3 -18  -2    0.78    0.20
   3 -18  -2    0.62    0.20
   3  18  -1   30.92    0.99
   3 -18  -1   31.18    1.00
  -3 -18   1   27.85    0.93
   3 -18  -1   30.08    0.93
   3  18   0    0.15    0.18
   3 -18   0    0.23    0.19
  -3 -18   0   -0.05    0.18
   3  18   1   57.01    1.54
  -3  18  -1   53.01    1.56
  -3  18  -1   56.83    1.63
   3 -18   1   56.00    1.53
  -3 -18  -1   54.63    1.62
  -3 -18  -1   51.49    1.50
  -3  18  -2    0.00    0.22
  -3  18  -2    0.03    0.18
   3  18   2    0.14    0.20
  -3 -18  -2   -0.01    0.17
  -3 -18  -2   -0.03    0.18
   3 -18   2    0.05    0.19
   3  18   3   28.56    0.97
  -3  18  -3   30.95    1.01
  -3  18  -3   30.53    1.01
  -3  18  -3   25.95    1.10
  -3 -18  -3   31.34    1.00
   3 -18   3   31.56    0.98
  -3 -18  -3   31.59    0.93
   3  18   4    7.90    0.50
  -3  18  -4    7.62    0.46
  -3  18  -4    7.72    0.58
  -3  18  -4    8.12    0.55
  -3 -18  -4    7.42    0.45
  -3 -18  -4    8.59    0.45
   3 -18   4    8.34    0.51
  -3 -18  -4    8.51    0.43
   3  18   5    6.23    0.50
  -3  18  -5    5.77    0.39
  -3  18  -5    6.77    0.55
  -3  18  -5    5.35    0.55
  -3 -18  -5    6.26    0.37
  -3 -18  -5    5.91    0.39
  -3 -18  -5    6.24    0.38
   3 -18   5    5.28    0.49
   3  18   6    0.17    0.25
  -3  18  -6    0.25    0.28
  -3  18  -6    0.18    0.14
  -3  18  -6    0.38    0.31
   3 -18   6   -0.32    0.23
  -3 -18  -6    0.22    0.12
  -3 -18  -6    0.22    0.14
   3  19  -6    0.36    0.24
   3  19  -6    0.31    0.30
   3 -19  -6    0.23    0.21
  -3 -19   6    0.39    0.22
   3  19  -5    1.60    0.33
   3  19  -5    1.39    0.20
   3  19  -5    1.86    0.29
   3 -19  -5    1.77    0.19
   3 -19  -5    1.35    0.18
  -3 -19   5    1.56    0.27
   3  19  -4    0.11    0.21
   3  19  -4    0.06    0.17
   3  19  -4    0.17    0.26
   3 -19  -4    0.14    0.16
  -3 -19   4   -0.12    0.20
   3 -19  -4   -0.06    0.15
   3 -19  -4    0.02    0.16
   3  19  -3    0.22    0.26
   3  19  -3    0.44    0.19
   3  19  -3    0.57    0.22
  -3 -19   3    0.10    0.20
   3 -19  -3    0.11    0.18
   3 -19  -3    0.27    0.18
   3 -19  -3    0.15    0.17
   3 -19  -3    0.41    0.20
   3  19  -2    0.59    0.20
   3 -19  -2    0.47    0.20
   3 -19  -2    0.42    0.20
  -3 -19   2    0.64    0.21
   3 -19  -2    0.44    0.19
   3  19  -1    2.27    0.24
   3 -19  -1    2.59    0.28
  -3 -19   1    2.40    0.27
   3 -19  -1    2.63    0.27
  -3 -19   0    3.17    0.28
   3 -19   0    3.40    0.30
   3  19   1    3.44    0.32
  -3  19  -1    5.11    0.43
  -3 -19  -1    4.36    0.39
   3 -19   1    4.75    0.41
  -3  19  -2    0.28    0.20
   3  19   2    0.07    0.20
  -3  19  -2    0.10    0.23
   3 -19   2    0.32    0.21
  -3 -19  -2    0.00    0.19
  -3 -19  -2    0.31    0.19
  -3  19  -3    1.38    0.29
  -3  19  -3    0.86    0.31
   3  19   3    0.97    0.25
  -3  19  -3    1.19    0.23
  -3 -19  -3    1.20    0.23
  -3 -19  -3    1.29    0.22
   3 -19   3    0.52    0.23
  -3  19  -4    7.12    0.55
   3  19   4    7.34    0.52
  -3  19  -4    6.37    0.57
  -3  19  -4    7.35    0.47
  -3 -19  -4    7.76    0.43
  -3 -19  -4    7.13    0.45
   3 -19   4    7.21    0.52
  -3 -19  -4    7.85    0.45
  -3  19  -5    1.13    0.32
  -3  19  -5    0.80    0.33
  -3  19  -5    0.94    0.20
   3  19   5    1.08    0.28
  -3 -19  -5    1.06    0.19
  -3 -19  -5    1.17    0.21
  -3 -19  -5    1.24    0.21
   3 -19   5    1.44    0.28
   3  20  -6    3.86    0.26
   3  20  -6    4.13    0.48
   3  20  -6    3.95    0.39
  -3 -20   6    4.03    0.36
   3  20  -5    6.02    0.50
   3  20  -5    5.95    0.57
   3  20  -5    5.41    0.38
   3 -20  -5    5.05    0.35
  -3 -20   5    5.94    0.48
   3 -20  -5    4.74    0.35
   3  20  -4   -0.04    0.26
   3  20  -4    0.09    0.22
   3  20  -4   -0.01    0.17
   3 -20  -4    0.13    0.17
   3 -20  -4    0.08    0.17
  -3 -20   4    0.39    0.23
   3 -20  -4    0.00    0.16
   3  20  -3    4.78    0.44
   3  20  -3    3.99    0.43
   3  20  -3    4.80    0.41
   3 -20  -3    4.21    0.38
   3 -20  -3    4.58    0.41
  -3 -20   3    4.15    0.34
   3 -20  -3    3.79    0.35
   3  20  -2    0.05    0.18
  -3 -20   2    0.27    0.21
   3 -20  -2    0.00    0.19
   3 -20  -2    0.20    0.19
   3 -20  -1   12.37    0.56
  -3 -20   1   11.94    0.57
   3 -20   0    1.65    0.25
  -3 -20   0    1.58    0.24
  -3  20  -1   13.11    0.62
   3  20   1   12.25    0.59
  -3 -20  -1   13.67    0.59
   3 -20   1   13.19    0.60
  -3  20  -2    4.20    0.39
  -3  20  -2    4.27    0.42
   3  20   2    4.13    0.36
   3 -20   2    4.83    0.45
  -3 -20  -2    4.34    0.40
  -3 -20  -2    5.18    0.44
   3  20   3    5.70    0.48
  -3  20  -3    4.55    0.40
  -3  20  -3    5.51    0.45
  -3  20  -3    5.34    0.54
  -3 -20  -3    5.74    0.42
  -3 -20  -3    5.09    0.44
   3 -20   3    6.10    0.48
  -3  20  -4   11.71    0.65
  -3  20  -4   11.24    0.57
   3  20   4   11.84    0.63
  -3  20  -4   10.56    0.70
   3 -20   4   11.09    0.61
  -3 -20  -4   11.21    0.55
  -3 -20  -4   11.82    0.53
   3  20   5    4.38    0.41
  -3  20  -5    5.13    0.53
  -3  20  -5    4.23    0.43
  -3  20  -5    4.42    0.40
   3 -20   5    4.54    0.40
  -3 -20  -5    4.54    0.39
  -3 -20  -5    4.46    0.38
   3  21  -5    0.08    0.31
   3  21  -5    0.12    0.18
   3  21  -5   -0.07    0.24
   3 -21  -5    0.09    0.16
   3 -21  -5    0.09    0.15
  -3 -21   5   -0.26    0.22
   3  21  -4   16.72    0.67
   3  21  -4   16.08    0.71
   3  21  -4   14.00    0.79
  -3 -21   4   17.03    0.70
   3 -21  -4   15.25    0.64
   3 -21  -4   15.52    0.60
   3 -21  -4   16.55    0.65
   3  21  -3    0.44    0.29
   3  21  -3    0.47    0.21
   3  21  -3    0.58    0.26
  -3 -21   3    0.42    0.24
   3 -21  -3    0.54    0.21
   3 -21  -3    0.27    0.20
   3  21  -2   15.59    0.68
   3 -21  -2   15.66    0.64
   3 -21  -2   15.32    0.68
  -3 -21   2   15.20    0.67
   3 -21  -1    1.76    0.26
  -3 -21   1    1.78    0.27
  -3 -21   0    9.10    0.53
   3 -21   0    8.98    0.51
  -3  21  -1    0.55    0.25
   3  21   1    0.14    0.21
  -3 -21  -1    0.16    0.21
   3 -21   1    0.02    0.21
   3  21   2    0.44    0.24
  -3  21  -2    0.62    0.27
   3 -21   2    0.74    0.24
  -3 -21  -2    0.48    0.22
  -3 -21  -2    0.64    0.24
  -3  21  -3    6.61    0.59
  -3  21  -3    5.77    0.49
  -3  21  -3    6.16    0.54
   3  21   3    5.67    0.52
  -3 -21  -3    7.09    0.49
   3 -21   3    6.60    0.52
  -3 -21  -3    6.84    0.47
  -3  21  -4    5.22    0.46
   3  21   4    6.24    0.55
  -3  21  -4    4.73    0.51
  -3  21  -4    6.28    0.57
  -3 -21  -4    5.75    0.43
  -3 -21  -4    5.69    0.45
   3 -21   4    5.95    0.53
   3  22  -4    0.29    0.31
   3  22  -4    0.96    0.24
   3  22  -4    1.43    0.30
   3 -22  -4    1.07    0.23
   3 -22  -4    0.77    0.21
  -3 -22   4    0.87    0.27
   3  22  -3    2.69    0.31
   3  22  -3    3.45    0.37
   3  22  -3    2.70    0.39
   3 -22  -3    2.18    0.29
   3 -22  -3    2.43    0.28
  -3 -22   3    2.50    0.31
   3  22  -2   -0.31    0.19
   3 -22  -2   -0.01    0.20
   3 -22  -2   -0.08    0.20
  -3 -22   2   -0.17    0.22
   3 -22  -1    0.26    0.22
  -3 -22   1    0.00    0.22
  -3 -22   0    2.73    0.30
   3 -22   0    2.58    0.31
  -3  22  -1    0.35    0.26
   3 -22   1    0.22    0.23
  -3 -22  -1   -0.12    0.21
   3  22   2    5.82    0.51
  -3  22  -2    4.69    0.42
   3 -22   2    5.58    0.50
  -3 -22  -2    5.58    0.46
  -3  22  -3    1.57    0.29
  -3  22  -3    1.89    0.39
  -3  22  -3    0.83    0.31
   3  22   3    1.64    0.30
  -3 -22  -3    1.58    0.26
  -3 -22  -3    1.60    0.26
   3 -22   3    1.53    0.30
  -3  22  -4    1.54    0.40
  -3  22  -4    1.47    0.26
   3  22   4    1.38    0.32
  -3  22  -4    1.78    0.35
  -3 -22  -4    1.47    0.26
   3 -22   4    1.59    0.32
  -3 -22  -4    1.56    0.26
   3  23  -4    5.43    0.45
   3  23  -4    4.30    0.50
   3  23  -4    5.11    0.45
   3 -23  -4    5.40    0.42
   3 -23  -4    5.33    0.45
  -3 -23   4    6.17    0.54
   3  23  -3    0.29    0.31
   3  23  -3    0.08    0.27
   3  23  -3    0.04    0.21
   3 -23  -3    0.08    0.21
  -3 -23   3    0.20    0.25
   3 -23  -3    0.12    0.21
  -3 -23   2   11.92    0.64
   3 -23  -2   13.33    0.62
  -3 -23   1    0.51    0.25
   3 -23  -1    0.34    0.23
  -3 -23   0    5.88    0.49
   3 -23   0    6.32    0.49
  -3  23  -1    0.25    0.27
   3 -23   1    0.21    0.24
  -3 -23  -1   -0.04    0.22
   3  23   2    7.52    0.56
  -3  23  -2    8.39    0.59
   3 -23   2    7.69    0.57
  -3 -23  -2    8.39    0.54
  -3  23  -3    0.17    0.22
  -3  23  -3    0.10    0.32
  -3  23  -3   -0.12    0.27
   3  23   3    0.46    0.27
   3 -23   3    0.05    0.26
  -3 -23  -3    0.08    0.23
  -3 -23  -3    0.23    0.21
   3  24  -3    3.41    0.34
   3  24  -3    3.72    0.47
   3  24  -3    3.24    0.40
   3 -24  -3    3.15    0.33
   3 -24  -3    3.82    0.34
  -3 -24   3    3.01    0.36
   3  24  -2    0.33    0.32
  -3 -24   2    0.33    0.26
   3 -24  -2    0.18    0.24
   3 -24  -1    1.68    0.30
  -3 -24   1    2.41    0.32
  -3 -24   0    1.19    0.29
   3 -24   0    1.42    0.29
  -3  24  -1    1.52    0.33
   3 -24   1    1.34    0.30
  -3 -24  -1    1.58    0.28
  -3  24  -2    0.29    0.30
  -3 -24  -2    0.68    0.26
   3 -24   2    0.55    0.27
   4   0  -7   -0.23    0.13
   4   0  -6    1.39    0.15
   4   0  -5   -0.13    0.09
   4   0  -3   -0.11    0.05
   4   0  -3   -0.14    0.05
   4   0  -2    2.25    0.12
   4   0  -2    2.38    0.13
   4   0  -2    2.45    0.13
   4   0  -2    2.37    0.13
   4   0  -2    2.44    0.11
   4   0  -1    0.06    0.07
   4   0  -1    0.10    0.07
  -4   0   1    0.10    0.05
   4   0  -1    0.04    0.07
   4   0  -1    0.05    0.06
   4   0  -1    0.03    0.07
   4   0   0   20.47    0.55
  -4   0   0   20.06    0.59
   4   0   0   20.77    0.59
  -4   0   0   20.53    0.56
  -4   0   0   19.97    0.54
   4   0   0   20.99    0.59
   4   0   0   20.27    0.56
   4   0   0   21.27    0.56
   4   0   1    0.16    0.09
  -4   0  -1    0.14    0.07
   4   0   1    0.01    0.08
  -4   0  -1   -0.04    0.08
  -4   0  -1    0.06    0.08
  -4   0  -1    0.03    0.07
  -4   0  -1    0.04    0.09
  -4   0  -2   18.79    0.54
  -4   0  -2   17.76    0.51
   4   0   2   17.58    0.51
  -4   0  -2   17.90    0.50
  -4   0  -2   18.17    0.51
  -4   0  -2   17.61    0.54
  -4   0  -3   -0.08    0.08
  -4   0  -3   -0.07    0.08
  -4   0  -3    0.11    0.12
  -4   0  -3   -0.08    0.08
  -4   0  -3   -0.25    0.08
   4   0   3   -0.15    0.09
  -4   0  -4   60.22    1.63
  -4   0  -4   61.31    1.52
  -4   0  -4   61.58    1.57
   4   0   4   63.54    1.57
  -4   0  -4   61.56    1.57
  -4   0  -4   61.77    1.63
  -4   0  -5   -0.26    0.10
   4   0   5   -0.16    0.12
  -4   0  -5   -0.19    0.11
  -4   0  -5   -0.40    0.16
   4   0   6    5.82    0.32
  -4   0  -6    5.96    0.41
  -4   0  -6    5.77    0.31
  -4   0  -6    5.81    0.31
  -4   0  -7   -0.20    0.13
  -4   0  -7    0.05    0.14
  -4   0  -7   -0.22    0.20
  -4   0  -8    0.12    0.15
  -4   0  -8    0.03    0.14
  -4   0  -8    0.54    0.27
   4   1  -8    9.98    0.43
   4   1  -7    3.92    0.28
   4   1  -6   37.01    0.99
   4   1  -5    7.55    0.28
   4   1  -4  114.28    2.80
   4   1  -3   42.24    1.03
   4   1  -3   42.17    1.03
   4   1  -3   42.06    1.03
   4  -1  -3   41.98    1.03
   4  -1  -3   40.56    1.03
   4  -1  -3   41.22    1.03
   4   1  -2  178.03    4.34
   4   1  -2  186.67    4.30
   4   1  -2  176.53    4.59
   4   1  -2  175.86    4.34
   4   1  -2  180.87    4.59
   4  -1  -2  176.19    4.58
   4  -1  -2  184.10    4.59
   4  -1  -2  179.87    4.30
   4  -1  -2  176.34    4.34
   4  -1  -2  177.04    4.34
   4   1  -1   26.48    0.69
   4   1  -1   26.15    0.68
   4   1  -1   25.46    0.69
  -4   1   1   26.86    0.67
   4   1  -1   26.22    0.73
   4   1  -1   25.49    0.73
   4  -1  -1   26.18    0.69
  -4  -1   1   27.16    0.66
   4  -1  -1   27.18    0.73
   4  -1  -1   27.37    0.69
   4  -1  -1   26.70    0.73
   4  -1  -1   26.60    0.68
   4   1   0  161.92    4.04
  -4   1   0  155.02    3.81
   4   1   0  156.03    3.81
  -4   1   0  155.39    4.04
  -4   1   0  153.94    3.81
   4   1   0  156.42    3.78
   4   1   0  156.46    3.81
   4   1   0  163.00    4.04
  -4   1   0  156.60    4.04
  -4  -1   0  153.48    3.81
   4  -1   0  165.50    4.04
  -4  -1   0  161.56    4.04
   4  -1   0  154.72    3.81
   4  -1   0  154.00    4.03
   4  -1   0  151.56    3.81
  -4  -1   0  150.15    4.03
  -4  -1   0  155.74    3.81
   4  -1   0  155.04    3.78
  -4   1  -1    4.02    0.20
  -4   1  -1    3.61    0.19
  -4   1  -1    3.63    0.16
  -4   1  -1    4.07    0.20
   4   1   1    3.63    0.20
  -4   1  -1    3.98    0.21
  -4   1  -1    4.01    0.19
   4   1   1    3.96    0.19
  -4  -1  -1    3.62    0.20
  -4  -1  -1    3.63    0.18
   4  -1   1    3.62    0.20
   4  -1   1    3.99    0.21
  -4  -1  -1    3.77    0.19
  -4  -1  -1    3.76    0.20
  -4   1  -2   62.73    1.63
  -4   1  -2   63.03    1.77
  -4   1  -2   62.09    1.60
  -4   1  -2   65.88    1.69
  -4   1  -2   62.58    1.69
  -4   1  -2   59.53    1.60
   4   1   2   62.84    1.59
  -4  -1  -2   62.88    1.60
  -4  -1  -2   65.79    1.60
  -4  -1  -2   63.00    1.63
   4  -1   2   66.43    1.60
  -4  -1  -2   66.27    1.59
  -4  -1  -2   66.00    1.69
   4   1   3    0.51    0.11
  -4   1  -3    0.70    0.10
  -4   1  -3    0.36    0.09
  -4   1  -3    0.46    0.10
  -4   1  -3    0.49    0.09
  -4   1  -3    0.51    0.14
  -4  -1  -3    0.44    0.09
   4  -1   3    0.48    0.10
  -4  -1  -3    0.57    0.10
  -4  -1  -3    0.36    0.14
  -4  -1  -3    0.46    0.10
  -4  -1  -3    0.28    0.10
  -4   1  -4   33.79    0.98
   4   1   4   35.46    0.92
  -4   1  -4   33.07    0.92
  -4   1  -4   34.78    0.94
  -4   1  -4   33.73    0.87
  -4   1  -4   34.79    0.93
   4  -1   4   36.06    0.93
  -4  -1  -4   35.03    0.88
  -4  -1  -4   34.93    0.93
  -4  -1  -4   34.20    0.94
  -4  -1  -4   33.84    0.92
  -4  -1  -4   33.93    0.98
  -4   1  -5    0.29    0.19
  -4   1  -5    0.48    0.12
  -4   1  -5    0.48    0.13
   4   1   5    0.32    0.13
  -4  -1  -5    0.44    0.12
   4  -1   5    0.35    0.13
  -4  -1  -5    0.62    0.19
  -4  -1  -5    0.31    0.12
  -4   1  -6   15.34    0.52
  -4   1  -6   15.87    0.62
   4   1   6   15.63    0.52
  -4   1  -6   15.23    0.52
  -4  -1  -6   15.81    0.53
   4  -1   6   16.38    0.53
  -4  -1  -6   16.05    0.53
  -4  -1  -6   16.39    0.63
  -4   1  -7    4.56    0.42
  -4   1  -7    4.28    0.31
  -4   1  -7    4.24    0.31
  -4  -1  -7    3.76    0.34
  -4  -1  -7    4.40    0.30
  -4  -1  -7    3.89    0.31
  -4   1  -8    0.24    0.16
  -4   1  -8    0.27    0.25
  -4   1  -8    0.07    0.16
  -4  -1  -8    0.34    0.26
  -4  -1  -8   -0.17    0.15
  -4  -1  -8    0.06    0.14
   4   2  -8    0.92    0.18
   4   2  -7   17.14    0.56
   4   2  -6    0.28    0.12
   4   2  -5   48.37    1.24
   4   2  -4   36.30    0.92
   4   2  -3  110.85    2.81
   4   2  -3  107.29    2.66
   4   2  -3  112.11    2.67
   4   2  -3  111.10    2.67
   4  -2  -3  110.28    2.67
   4  -2  -3  106.80    2.67
   4   2  -2  111.65    2.87
   4   2  -2  110.86    2.72
   4   2  -2  112.27    2.87
   4   2  -2  115.06    2.69
   4   2  -2  109.66    2.72
   4  -2  -2  108.42    2.72
   4  -2  -2  108.22    2.72
   4  -2  -2  115.61    2.87
   4  -2  -2  110.71    2.69
   4  -2  -2  112.15    2.87
   4   2  -1  102.36    2.48
   4   2  -1  104.61    2.65
   4   2  -1  102.58    2.65
  -4   2   1  103.25    2.49
   4   2  -1   97.31    2.50
   4   2  -1  104.44    2.50
   4  -2  -1  100.38    2.50
   4  -2  -1  103.58    2.48
   4  -2  -1  104.95    2.50
   4  -2  -1  101.28    2.65
   4  -2  -1   99.20    2.65
  -4   2   0   60.76    1.50
   4   2   0   59.22    1.50
   4   2   0   58.81    1.49
   4   2   0   58.06    1.50
   4   2   0   60.94    1.59
   4   2   0   60.78    1.59
  -4   2   0   57.91    1.59
  -4   2   0   61.30    1.59
  -4   2   0   59.98    1.50
  -4  -2   0   59.60    1.49
   4  -2   0   59.15    1.50
   4  -2   0   62.57    1.59
   4  -2   0   58.72    1.59
   4  -2   0   59.89    1.49
  -4  -2   0   61.74    1.59
  -4  -2   0   59.79    1.50
   4  -2   0   60.22    1.50
  -4   2  -1   78.41    2.04
  -4   2  -1   79.01    2.04
   4   2   1   78.21    2.04
  -4   2  -1   78.04    1.93
  -4   2  -1   76.54    2.12
  -4   2  -1   74.89    1.92
   4   2   1   72.84    1.91
  -4   2  -1   78.26    1.94
  -4  -2  -1   79.80    1.93
   4  -2   1   77.49    1.91
  -4  -2  -1   75.43    1.93
  -4  -2  -1   79.26    1.91
  -4  -2  -1   78.29    1.93
   4  -2   1   75.82    2.04
  -4  -2  -1   81.27    2.04
  -4   2  -2  107.33    2.68
   4   2   2   99.45    2.51
  -4   2  -2  102.03    2.81
  -4   2  -2  105.19    2.53
  -4   2  -2  103.24    2.67
  -4   2  -2  103.58    2.53
  -4   2  -2   99.94    2.56
  -4  -2  -2  101.09    2.53
  -4  -2  -2   99.30    2.53
   4  -2   2  104.18    2.51
  -4  -2  -2  101.04    2.56
  -4  -2  -2  106.31    2.68
  -4  -2  -2   98.48    2.50
   4   2   3   97.61    2.50
  -4   2  -3  101.38    2.81
  -4   2  -3   99.53    2.52
  -4   2  -3  103.66    2.48
  -4   2  -3  103.08    2.52
  -4   2  -3   99.62    2.56
  -4   2  -3  105.13    2.65
  -4  -2  -3   98.66    2.51
   4  -2   3   99.59    2.50
  -4  -2  -3   99.57    2.56
  -4  -2  -3  104.61    2.65
  -4  -2  -3  103.61    2.48
  -4  -2  -3  102.44    2.52
  -4   2  -4    2.59    0.15
  -4   2  -4    2.71    0.21
  -4   2  -4    2.73    0.18
  -4   2  -4    2.49    0.22
   4   2   4    3.05    0.21
  -4   2  -4    2.55    0.20
  -4  -2  -4    2.72    0.23
  -4  -2  -4    3.05    0.21
  -4  -2  -4    2.74    0.18
   4  -2   4    2.83    0.21
  -4  -2  -4    3.04    0.16
  -4  -2  -4    3.05    0.20
  -4   2  -5   10.07    0.38
  -4   2  -5    9.74    0.45
  -4   2  -5   10.03    0.38
   4   2   5   10.06    0.38
  -4  -2  -5   10.43    0.46
  -4  -2  -5    9.49    0.38
   4  -2   5   10.07    0.38
  -4  -2  -5    9.37    0.37
  -4   2  -6    4.50    0.39
  -4   2  -6    3.94    0.28
  -4   2  -6    3.96    0.27
   4   2   6    4.30    0.28
  -4  -2  -6    4.33    0.28
   4  -2   6    3.98    0.29
  -4  -2  -6    4.17    0.28
  -4  -2  -6    4.26    0.38
  -4   2  -7    0.34    0.15
  -4   2  -7    0.32    0.15
  -4   2  -7    0.24    0.23
  -4  -2  -7    0.26    0.23
  -4  -2  -7    0.31    0.15
  -4  -2  -7    0.31    0.15
  -4   2  -8   11.91    0.50
  -4   2  -8   12.34    0.64
  -4   2  -8   12.90    0.50
  -4  -2  -8   12.65    0.49
  -4  -2  -8   11.06    0.49
  -4  -2  -8   12.63    0.66
   4   3  -8    2.38    0.23
   4   3  -7    4.53    0.29
   4   3  -6    9.70    0.36
   4   3  -5   13.58    0.41
   4   3  -4   19.93    0.53
   4   3  -4   20.96    0.54
   4   3  -4   19.57    0.51
   4  -3  -4   20.32    0.51
   4  -3  -4   19.42    0.52
   4   3  -3   48.40    1.25
   4   3  -3   48.17    1.19
   4   3  -3   46.22    1.18
   4   3  -3   46.94    1.17
   4  -3  -3   48.18    1.18
   4  -3  -3   47.71    1.25
   4  -3  -3   47.13    1.18
   4   3  -2   12.28    0.36
   4   3  -2   12.70    0.42
   4   3  -2   12.39    0.36
   4   3  -2   12.49    0.37
   4   3  -2   11.80    0.37
   4   3  -2   12.88    0.35
   4  -3  -2   12.46    0.37
   4  -3  -2   12.43    0.36
   4  -3  -2   12.83    0.34
   4  -3  -2   12.25    0.36
   4  -3  -2   12.24    0.37
   4  -3  -2   12.39    0.36
  -4   3   1   56.84    1.39
   4   3  -1   54.59    1.39
   4   3  -1   56.78    1.48
   4   3  -1   55.74    1.54
   4   3  -1   57.77    1.48
   4   3  -1   53.93    1.38
   4   3  -1   54.74    1.40
   4  -3  -1   57.27    1.48
   4  -3  -1   55.05    1.38
   4  -3  -1   54.06    1.39
   4  -3  -1   56.18    1.40
   4  -3  -1   56.33    1.48
  -4   3   0   58.87    1.55
   4   3   0   59.28    1.55
   4   3   0   59.00    1.46
  -4   3   0   59.56    1.46
   4   3   0   57.63    1.46
  -4   3   0   60.62    1.55
   4   3   0   60.06    1.58
   4   3   0   55.38    1.45
  -4   3   0   56.62    1.46
   4   3   0   57.16    1.55
  -4  -3   0   58.13    1.45
   4  -3   0   56.06    1.45
  -4  -3   0   57.55    1.46
  -4  -3   0   58.61    1.55
   4  -3   0   57.46    1.55
   4  -3   0   56.57    1.46
   4  -3   0   61.55    1.46
   4  -3   0   59.24    1.55
  -4  -3   0   57.82    1.45
   4   3   1   14.98    0.44
  -4   3  -1   16.09    0.44
  -4   3  -1   14.65    0.44
  -4   3  -1   14.71    0.47
  -4   3  -1   14.73    0.46
  -4   3  -1   14.84    0.45
  -4  -3  -1   14.80    0.44
  -4  -3  -1   14.82    0.46
  -4  -3  -1   15.04    0.44
  -4  -3  -1   14.69    0.44
   4  -3   1   14.90    0.44
   4  -3   1   14.99    0.47
  -4  -3  -1   14.96    0.45
  -4   3  -2   37.15    0.96
  -4   3  -2   38.01    1.02
   4   3   2   36.70    0.96
  -4   3  -2   36.36    1.06
  -4   3  -2   36.60    1.01
  -4   3  -2   36.27    0.96
  -4   3  -2   36.43    0.99
  -4  -3  -2   36.12    0.98
  -4  -3  -2   38.06    1.02
  -4  -3  -2   37.35    0.96
   4  -3   2   37.34    0.96
  -4  -3  -2   36.20    0.95
  -4  -3  -2   34.92    0.96
  -4   3  -3   46.02    1.34
  -4   3  -3   46.25    1.20
  -4   3  -3   46.92    1.25
  -4   3  -3   46.22    1.20
  -4   3  -3   46.08    1.25
  -4   3  -3   46.54    1.24
   4   3   3   45.61    1.19
  -4  -3  -3   46.84    1.25
  -4  -3  -3   46.35    1.17
  -4  -3  -3   46.34    1.24
   4  -3   3   47.52    1.19
  -4  -3  -3   44.39    1.19
  -4  -3  -3   46.18    1.20
  -4   3  -4    1.09    0.10
  -4   3  -4    0.91    0.18
   4   3   4    1.07    0.13
  -4   3  -4    0.73    0.12
  -4   3  -4    0.95    0.12
  -4   3  -4    1.05    0.12
  -4  -3  -4    1.15    0.11
  -4  -3  -4    0.89    0.18
  -4  -3  -4    0.90    0.12
   4  -3   4    0.91    0.13
  -4  -3  -4    1.10    0.13
  -4  -3  -4    1.26    0.11
   4   3   5   43.54    1.13
  -4   3  -5   41.50    1.13
  -4   3  -5   42.40    1.21
  -4   3  -5   41.84    1.13
  -4  -3  -5   43.18    1.14
   4  -3   5   44.36    1.13
  -4  -3  -5   40.79    1.13
  -4  -3  -5   41.81    1.21
  -4   3  -6    5.98    0.32
  -4   3  -6    6.17    0.41
   4   3   6    6.10    0.32
  -4   3  -6    6.38    0.32
  -4  -3  -6    5.94    0.42
  -4  -3  -6    6.09    0.32
  -4  -3  -6    6.14    0.32
   4  -3   6    6.07    0.32
  -4   3  -7    2.80    0.32
  -4   3  -7    2.23    0.21
  -4   3  -7    3.07    0.29
  -4  -3  -7    3.25    0.30
  -4  -3  -7    2.65    0.22
  -4  -3  -7    2.80    0.32
  -4   3  -8    1.59    0.30
  -4   3  -8    1.27    0.19
  -4   3  -8    1.13    0.19
  -4  -3  -8    1.34    0.19
  -4  -3  -8    0.84    0.19
  -4  -3  -8    1.38    0.30
   4   4  -8    1.12    0.20
   4   4  -7   47.90    1.29
   4   4  -6    0.03    0.12
   4   4  -5   57.94    1.46
   4   4  -5   60.63    1.50
   4   4  -5   60.07    1.47
  -4   4   5   58.73    1.46
   4  -4  -5   57.63    1.46
   4  -4  -5   59.16    1.46
  -4  -4   5   60.87    1.45
   4   4  -4   19.22    0.51
   4   4  -4   18.55    0.50
   4   4  -4   18.11    0.51
   4  -4  -4   18.59    0.49
  -4  -4   4   19.59    0.50
   4  -4  -4   18.02    0.50
   4   4  -3  100.07    2.52
   4   4  -3  103.44    2.52
   4   4  -3  102.18    2.53
   4   4  -3  103.36    2.86
   4   4  -3  102.10    2.66
  -4  -4   3  105.64    2.50
   4  -4  -3  104.48    2.52
   4  -4  -3  102.57    2.66
   4  -4  -3  103.17    2.52
   4   4  -2   18.71    0.52
   4   4  -2   18.05    0.57
   4   4  -2   18.53    0.49
   4   4  -2   18.58    0.50
   4   4  -2   17.59    0.51
   4   4  -2   17.66    0.49
   4  -4  -2   17.82    0.51
   4  -4  -2   18.08    0.49
   4  -4  -2   18.21    0.50
  -4  -4   2   18.10    0.49
   4  -4  -2   17.76    0.48
   4  -4  -2   18.03    0.52
   4   4  -1  257.56    6.93
  -4   4   1  258.79    6.22
   4   4  -1  254.68    6.16
   4   4  -1  260.91    6.21
   4   4  -1  265.33    6.57
   4   4  -1  254.14    6.57
   4   4  -1  250.51    6.21
   4  -4  -1  250.64    6.57
   4  -4  -1  256.90    6.16
   4  -4  -1  259.98    6.57
  -4  -4   1  259.19    6.16
   4  -4  -1  258.40    6.21
   4  -4  -1  245.00    6.21
   4   4   0    0.72    0.09
  -4   4   0    0.83    0.10
  -4   4   0    0.61    0.09
  -4   4   0    0.69    0.10
  -4   4   0    0.68    0.10
   4   4   0    0.69    0.09
   4   4   0    0.53    0.10
   4   4   0    0.60    0.10
   4  -4   0    0.70    0.10
  -4  -4   0    0.71    0.10
   4  -4   0    0.55    0.09
   4  -4   0    0.72    0.09
  -4  -4   0    0.67    0.10
   4  -4   0    0.78    0.10
  -4  -4   0    0.57    0.10
  -4   4  -1  154.31    3.86
  -4   4  -1  161.26    3.87
   4   4   1  151.36    3.83
  -4   4  -1  164.60    4.09
  -4   4  -1  157.35    3.88
   4   4   1  160.74    4.09
  -4   4  -1  158.11    4.09
  -4  -4  -1  156.57    3.88
  -4  -4  -1  157.44    3.86
  -4  -4  -1  152.82    3.83
   4  -4   1  159.41    3.84
   4  -4   1  157.64    4.09
  -4  -4  -1  161.02    4.09
  -4  -4  -1  160.40    3.86
  -4   4  -2   21.84    0.68
   4   4   2   23.05    0.62
  -4   4  -2   22.83    0.62
  -4   4  -2   22.96    0.65
  -4   4  -2   22.85    0.62
  -4   4  -2   21.41    0.65
  -4   4  -2   22.07    0.64
  -4  -4  -2   21.04    0.61
  -4  -4  -2   21.77    0.64
  -4  -4  -2   21.90    0.65
   4  -4   2   21.78    0.62
  -4  -4  -2   21.80    0.62
  -4  -4  -2   22.16    0.62
  -4   4  -3   16.73    0.51
  -4   4  -3   17.36    0.53
  -4   4  -3   16.65    0.57
   4   4   3   16.60    0.51
  -4   4  -3   17.11    0.51
  -4   4  -3   18.18    0.53
  -4   4  -3   17.02    0.55
  -4  -4  -3   17.21    0.52
   4  -4   3   16.34    0.51
  -4  -4  -3   16.73    0.55
  -4  -4  -3   17.14    0.51
  -4  -4  -3   16.82    0.51
  -4  -4  -3   16.87    0.49
   4   4   4    1.11    0.14
  -4   4  -4    1.36    0.11
  -4   4  -4    1.33    0.19
  -4   4  -4    1.23    0.18
  -4   4  -4    1.22    0.14
  -4   4  -4    1.36    0.12
  -4   4  -4    1.17    0.13
  -4  -4  -4    1.07    0.19
  -4  -4  -4    1.12    0.12
  -4  -4  -4    1.10    0.13
  -4  -4  -4    1.47    0.12
  -4  -4  -4    1.06    0.13
   4  -4   4    1.27    0.14
  -4   4  -5   16.32    0.49
  -4   4  -5   16.00    0.53
  -4   4  -5   16.33    0.60
   4   4   5   16.92    0.53
  -4   4  -5   16.50    0.53
  -4  -4  -5   16.49    0.53
  -4  -4  -5   17.24    0.54
   4  -4   5   16.52    0.53
  -4  -4  -5   15.70    0.61
   4   4   6    0.07    0.14
  -4   4  -6    0.05    0.13
  -4   4  -6    0.02    0.20
  -4   4  -6    0.12    0.13
  -4  -4  -6    0.28    0.13
   4  -4   6    0.10    0.13
  -4  -4  -6    0.08    0.13
  -4  -4  -6   -0.01    0.19
  -4   4  -7    8.97    0.52
  -4   4  -7    8.22    0.39
  -4   4  -7    7.92    0.39
  -4  -4  -7    8.92    0.52
  -4  -4  -7    7.85    0.40
  -4  -4  -7    8.25    0.39
  -4   4  -8    0.85    0.18
  -4   4  -8    0.62    0.28
  -4   4  -8    0.59    0.17
  -4  -4  -8    0.62    0.18
  -4  -4  -8    0.89    0.30
  -4  -4  -8    0.88    0.18
   4   5  -8    3.91    0.33
   4   5  -7    1.16    0.18
   4   5  -6    5.47    0.22
   4   5  -6    5.16    0.20
   4   5  -6    5.24    0.28
   4  -5  -6    5.45    0.20
   4  -5  -6    5.36    0.21
   4   5  -5    0.76    0.10
  -4   5   5    0.99    0.10
   4   5  -5    1.03    0.12
   4   5  -5    0.80    0.08
  -4  -5   5    1.00    0.09
   4  -5  -5    0.77    0.09
   4  -5  -5    0.82    0.09
   4   5  -4   23.76    0.63
   4   5  -4   23.78    0.64
   4   5  -4   24.17    0.66
   4   5  -4   23.80    0.79
   4   5  -4   24.17    0.64
   4  -5  -4   23.97    0.63
   4  -5  -4   23.19    0.64
  -4  -5   4   25.23    0.63
   4  -5  -4   23.58    0.66
   4   5  -3    1.12    0.16
   4   5  -3    1.05    0.11
   4   5  -3    1.13    0.10
   4   5  -3    1.21    0.10
   4   5  -3    1.08    0.11
   4   5  -3    1.16    0.11
   4   5  -3    0.98    0.09
   4  -5  -3    1.07    0.11
  -4  -5   3    1.13    0.10
   4  -5  -3    0.96    0.10
   4  -5  -3    1.12    0.11
   4  -5  -3    0.94    0.09
   4  -5  -3    1.04    0.10
   4   5  -2   45.29    1.23
   4   5  -2   46.49    1.16
   4   5  -2   45.05    1.31
   4   5  -2   47.05    1.17
   4   5  -2   45.67    1.23
   4   5  -2   46.82    1.24
   4   5  -2   45.89    1.17
   4  -5  -2   47.69    1.23
   4  -5  -2   44.39    1.17
  -4  -5   2   45.24    1.16
   4  -5  -2   45.08    1.15
   4  -5  -2   45.54    1.22
   4  -5  -2   47.05    1.17
   4   5  -1    8.00    0.28
   4   5  -1    8.14    0.28
   4   5  -1    7.90    0.28
   4   5  -1    8.26    0.30
   4   5  -1    8.02    0.27
   4  -5  -1    8.45    0.28
   4  -5  -1    7.75    0.27
   4  -5  -1    7.79    0.29
  -4  -5   1    7.48    0.28
   4  -5  -1    7.20    0.29
   4  -5  -1    7.90    0.28
  -4   5   0   63.61    1.67
  -4   5   0   61.93    1.58
   4   5   0   61.87    1.57
   4   5   0   61.33    1.57
   4   5   0   62.46    1.67
  -4   5   0   62.71    1.57
  -4   5   0   67.31    1.68
   4   5   0   61.55    1.56
   4  -5   0   61.21    1.57
  -4  -5   0   61.07    1.67
  -4  -5   0   64.03    1.57
   4  -5   0   60.68    1.57
  -4  -5   0   61.09    1.56
   4  -5   0   63.36    1.67
   4  -5   0   62.30    1.56
   4  -5   0   63.67    1.67
   4   5   1   11.75    0.40
  -4   5  -1   11.26    0.37
   4   5   1   11.61    0.38
  -4   5  -1   11.60    0.37
  -4   5  -1   11.98    0.40
  -4   5  -1   12.11    0.40
  -4   5  -1   11.65    0.38
  -4  -5  -1   11.28    0.37
  -4  -5  -1   11.71    0.39
   4  -5   1   10.76    0.37
   4  -5   1   11.67    0.40
  -4  -5  -1   11.69    0.37
  -4  -5  -1   11.37    0.37
  -4   5  -2   69.27    1.98
  -4   5  -2   69.02    1.77
  -4   5  -2   68.44    1.80
   4   5   2   68.28    1.76
  -4   5  -2   69.38    1.87
  -4   5  -2   72.04    1.87
  -4   5  -2   70.85    1.77
  -4  -5  -2   68.52    1.77
  -4  -5  -2   72.66    1.87
  -4  -5  -2   71.53    1.77
  -4  -5  -2   69.65    1.80
  -4  -5  -2   73.50    1.76
   4  -5   2   70.86    1.76
  -4   5  -3    7.19    0.29
  -4   5  -3    6.98    0.29
  -4   5  -3    7.12    0.29
  -4   5  -3    7.19    0.29
   4   5   3    6.94    0.29
  -4   5  -3    7.21    0.33
  -4  -5  -3    7.30    0.29
   4  -5   3    6.80    0.29
  -4  -5  -3    7.69    0.27
  -4  -5  -3    7.36    0.29
  -4  -5  -3    7.03    0.34
  -4  -5  -3    7.02    0.29
  -4   5  -4   11.38    0.40
  -4   5  -4   11.17    0.40
  -4   5  -4   11.17    0.47
  -4   5  -4   11.85    0.40
   4   5   4   11.12    0.40
  -4   5  -4   12.09    0.46
  -4  -5  -4   10.82    0.40
  -4  -5  -4   11.71    0.36
   4  -5   4   12.16    0.40
  -4  -5  -4   11.42    0.40
  -4  -5  -4   11.74    0.46
  -4  -5  -4   11.18    0.39
  -4   5  -5   11.30    0.51
  -4   5  -5   10.67    0.41
   4   5   5   12.06    0.42
  -4   5  -5   10.26    0.37
  -4   5  -5   11.03    0.49
  -4   5  -5   10.59    0.41
   4  -5   5   11.21    0.41
  -4  -5  -5   11.33    0.41
  -4  -5  -5   11.76    0.42
  -4  -5  -5   10.84    0.35
  -4  -5  -5   10.34    0.48
  -4  -5  -5   10.09    0.35
  -4   5  -6    0.02    0.12
  -4   5  -6   -0.07    0.20
  -4   5  -6    0.01    0.14
   4   5   6    0.05    0.14
  -4  -5  -6    0.26    0.13
  -4  -5  -6   -0.09    0.20
  -4  -5  -6    0.03    0.14
   4  -5   6    0.05    0.13
  -4   5  -7    4.79    0.33
  -4   5  -7    4.80    0.34
  -4   5  -7    4.77    0.43
  -4  -5  -7    5.25    0.34
  -4  -5  -7    5.47    0.47
  -4  -5  -7    5.32    0.33
  -4   5  -8    1.65    0.21
  -4   5  -8    1.82    0.32
  -4   5  -8    1.62    0.21
  -4  -5  -8    0.86    0.29
  -4  -5  -8    1.51    0.20
  -4  -5  -8    1.42    0.20
   4   6  -9    7.39    0.31
   4   6  -9    6.45    0.30
   4  -6  -9    6.91    0.30
   4   6  -8    0.05    0.18
   4   6  -8   -0.07    0.10
   4   6  -8    0.00    0.10
   4  -6  -8    0.09    0.10
   4  -6  -8    0.03    0.10
   4   6  -7    9.96    0.33
   4   6  -7    9.03    0.32
   4   6  -7    9.99    0.40
   4  -6  -7    9.53    0.32
   4  -6  -7    9.33    0.32
   4   6  -6    7.24    0.32
   4   6  -6    7.08    0.26
   4   6  -6    7.34    0.28
   4  -6  -6    7.54    0.27
   4  -6  -6    7.38    0.26
  -4  -6   6    7.83    0.27
  -4   6   5   20.30    0.55
   4   6  -5   20.03    0.57
   4   6  -5   19.76    0.56
   4   6  -5   19.16    0.54
   4  -6  -5   19.11    0.55
   4  -6  -5   19.00    0.54
  -4  -6   5   19.88    0.54
   4   6  -4    0.54    0.09
   4   6  -4    0.78    0.10
   4   6  -4    0.66    0.17
   4   6  -4    0.58    0.10
   4   6  -4    0.73    0.10
   4  -6  -4    0.64    0.09
  -4  -6   4    0.73    0.10
   4  -6  -4    0.69    0.09
   4  -6  -4    0.79    0.10
   4   6  -3   37.78    1.01
   4   6  -3   38.03    0.97
   4   6  -3   38.04    0.97
   4   6  -3   37.95    1.01
   4   6  -3   37.58    1.13
   4   6  -3   38.13    1.04
   4   6  -3   37.10    0.98
   4  -6  -3   37.71    1.04
   4  -6  -3   37.49    0.97
   4  -6  -3   36.89    1.00
   4  -6  -3   38.64    1.01
   4  -6  -3   36.62    0.98
  -4  -6   3   39.02    0.97
   4  -6  -3   38.09    0.94
   4   6  -2   43.40    1.18
   4   6  -2   44.84    1.19
   4   6  -2   46.82    1.24
   4   6  -2   45.45    1.33
   4   6  -2   48.48    1.26
   4   6  -2   45.33    1.17
   4   6  -2   45.05    1.25
   4  -6  -2   47.64    1.25
  -4  -6   2   46.09    1.17
   4  -6  -2   47.63    1.19
   4  -6  -2   47.15    1.26
   4  -6  -2   46.22    1.24
   4  -6  -2   47.83    1.18
   4  -6  -2   46.62    1.16
   4   6  -1   35.45    0.97
   4   6  -1   39.11    1.04
   4   6  -1   37.10    0.97
   4   6  -1   38.32    1.08
   4   6  -1   36.37    0.98
   4  -6  -1   38.39    1.03
   4  -6  -1   36.76    0.97
  -4  -6   1   37.53    0.97
   4  -6  -1   37.06    0.98
   4  -6  -1   38.13    0.98
   4  -6  -1   38.28    0.98
   4  -6  -1   38.34    1.04
  -4   6   0   66.74    1.66
  -4   6   0   64.56    1.76
   4   6   0   63.90    1.65
   4   6   0   67.94    1.67
  -4   6   0   64.75    1.66
   4   6   0   64.84    1.66
  -4   6   0   68.84    1.79
   4   6   0   64.85    1.76
  -4  -6   0   65.54    1.76
   4  -6   0   67.09    1.76
   4  -6   0   64.37    1.66
   4  -6   0   67.99    1.65
   4  -6   0   67.57    1.76
  -4  -6   0   63.22    1.65
   4   6   1    0.84    0.12
  -4   6  -1    0.92    0.12
  -4   6  -1    0.97    0.12
  -4   6  -1    0.91    0.12
  -4   6  -1    0.87    0.11
  -4   6  -1    0.93    0.12
   4   6   1    0.90    0.11
  -4  -6  -1    0.89    0.11
  -4  -6  -1    0.87    0.10
  -4  -6  -1    0.93    0.11
  -4  -6  -1    0.87    0.11
   4  -6   1    0.88    0.12
   4  -6   1    1.08    0.12
  -4   6  -2    0.10    0.09
   4   6   2    0.16    0.10
  -4   6  -2    0.14    0.09
  -4   6  -2    0.06    0.09
  -4   6  -2    0.19    0.09
  -4   6  -2   -0.09    0.11
  -4   6  -2    0.27    0.12
  -4  -6  -2    0.16    0.09
  -4  -6  -2   -0.09    0.09
  -4  -6  -2    0.16    0.09
  -4  -6  -2    0.11    0.09
   4  -6   2    0.15    0.10
  -4   6  -3   45.94    1.24
  -4   6  -3   44.84    1.35
  -4   6  -3   44.37    1.25
  -4   6  -3   47.07    1.21
  -4   6  -3   44.71    1.20
  -4   6  -3   47.84    1.26
   4   6   3   45.33    1.19
  -4  -6  -3   44.83    1.20
  -4  -6  -3   45.20    1.18
  -4  -6  -3   45.07    1.24
   4  -6   3   47.39    1.20
  -4  -6  -3   46.91    1.25
  -4  -6  -3   44.99    1.20
  -4   6  -4    3.44    0.22
  -4   6  -4    2.40    0.22
  -4   6  -4    3.11    0.24
  -4   6  -4    2.84    0.28
  -4   6  -4    2.91    0.23
  -4   6  -4    2.94    0.21
   4   6   4    2.65    0.23
  -4  -6  -4    2.61    0.20
  -4  -6  -4    3.11    0.21
  -4  -6  -4    2.51    0.23
  -4  -6  -4    2.99    0.20
   4  -6   4    2.83    0.23
  -4  -6  -4    3.12    0.26
  -4  -6  -4    3.03    0.23
  -4   6  -5   17.01    0.56
  -4   6  -5   17.56    0.56
  -4   6  -5   17.43    0.53
  -4   6  -5   16.81    0.62
  -4   6  -5   17.86    0.67
   4   6   5   17.19    0.56
  -4  -6  -5   17.57    0.51
   4  -6   5   16.96    0.56
  -4  -6  -5   16.63    0.52
  -4  -6  -5   17.27    0.56
  -4  -6  -5   17.62    0.56
  -4  -6  -5   16.66    0.63
  -4   6  -6    2.22    0.20
  -4   6  -6    2.13    0.20
   4   6   6    2.46    0.21
  -4   6  -6    2.48    0.29
  -4  -6  -6    2.21    0.20
   4  -6   6    2.29    0.21
  -4  -6  -6    1.87    0.19
  -4  -6  -6    2.31    0.28
  -4   6  -7    0.11    0.23
  -4   6  -7   -0.18    0.14
  -4   6  -7   -0.04    0.14
   4  -6   7   -0.09    0.15
  -4  -6  -7   -0.15    0.13
  -4  -6  -7    0.06    0.15
  -4   6  -8    4.18    0.40
  -4   6  -8    4.46    0.35
  -4   6  -8    4.93    0.38
  -4  -6  -8    4.82    0.36
  -4  -6  -8    4.80    0.38
   4   7  -9    0.10    0.12
   4   7  -9    0.15    0.12
   4  -7  -9   -0.06    0.12
   4  -7  -9    0.01    0.12
   4   7  -8    9.44    0.44
   4   7  -8    8.87    0.34
   4   7  -8    8.10    0.33
   4  -7  -8    7.95    0.34
   4  -7  -8    8.27    0.33
   4   7  -7   -0.11    0.09
   4   7  -7    0.31    0.16
   4   7  -7    0.18    0.11
   4  -7  -7    0.06    0.10
   4  -7  -7    0.10    0.10
  -4   7   6   52.63    1.32
   4   7  -6   52.54    1.33
   4   7  -6   52.10    1.36
   4   7  -6   49.93    1.31
  -4  -7   6   51.21    1.31
   4  -7  -6   51.33    1.32
   4  -7  -6   51.37    1.31
   4   7  -5    5.54    0.24
   4   7  -5    6.38    0.27
  -4   7   5    5.66    0.26
   4   7  -5    5.82    0.38
   4   7  -5    6.11    0.27
  -4  -7   5    5.73    0.24
   4  -7  -5    6.08    0.25
   4  -7  -5    5.99    0.26
   4   7  -4  102.82    2.49
   4   7  -4   96.85    2.61
   4   7  -4  102.00    2.48
   4   7  -4  100.62    2.49
   4   7  -4  101.09    2.84
   4  -7  -4   98.62    2.61
   4  -7  -4  102.75    2.48
   4  -7  -4   96.84    2.49
  -4  -7   4  102.16    2.46
   4   7  -3    8.14    0.28
   4   7  -3    8.19    0.30
   4   7  -3    8.29    0.29
   4   7  -3    8.18    0.36
   4   7  -3    8.33    0.28
   4   7  -3    8.29    0.31
   4   7  -3    8.44    0.32
   4  -7  -3    8.15    0.29
   4  -7  -3    8.67    0.29
   4  -7  -3    8.62    0.26
   4  -7  -3    7.90    0.28
  -4  -7   3    8.45    0.29
   4  -7  -3    8.29    0.33
   4  -7  -3    8.44    0.31
   4   7  -2   98.22    2.37
   4   7  -2   94.55    2.38
   4   7  -2   91.90    2.52
   4   7  -2   96.59    2.53
   4   7  -2   96.96    2.39
   4   7  -2   92.05    2.67
   4  -7  -2   96.97    2.38
   4  -7  -2   98.18    2.53
   4  -7  -2   94.10    2.51
   4  -7  -2   96.30    2.39
  -4  -7   2   98.00    2.37
   4  -7  -2   97.02    2.35
   4  -7  -2   98.12    2.52
   4   7  -1    4.61    0.22
  -4   7   1    5.04    0.26
   4   7  -1    5.03    0.23
   4   7  -1    4.73    0.23
   4   7  -1    5.02    0.25
   4   7  -1    4.80    0.25
   4  -7  -1    4.77    0.24
   4  -7  -1    4.58    0.22
   4  -7  -1    4.68    0.23
   4  -7  -1    4.78    0.23
   4  -7  -1    4.69    0.24
   4  -7  -1    4.81    0.23
  -4  -7   1    4.69    0.23
  -4   7   0  194.19    4.79
  -4   7   0  193.44    5.05
   4   7   0  194.68    4.77
   4   7   0  191.57    4.73
  -4   7   0  195.97    4.77
   4   7   0  204.07    5.06
   4  -7   0  188.57    5.05
  -4  -7   0  191.09    4.73
   4  -7   0  188.88    4.73
   4  -7   0  199.24    4.77
  -4  -7   0  198.91    5.06
  -4  -7   0  196.42    4.77
   4  -7   0  202.35    5.05
   4   7   1   10.86    0.37
  -4   7  -1   10.23    0.39
  -4   7  -1   10.50    0.36
  -4   7  -1   10.80    0.37
  -4   7  -1   10.67    0.36
   4   7   1   10.94    0.39
  -4   7  -1   10.51    0.39
  -4   7  -1   11.00    0.38
  -4  -7  -1   11.05    0.37
  -4  -7  -1   10.71    0.37
  -4  -7  -1   10.80    0.39
  -4  -7  -1   10.63    0.36
   4  -7   1   10.75    0.37
  -4   7  -2   62.33    1.63
  -4   7  -2   62.25    1.72
  -4   7  -2   64.99    1.63
   4   7   2   64.70    1.63
  -4   7  -2   62.46    1.66
  -4   7  -2   67.19    1.84
  -4   7  -2   66.87    1.73
  -4  -7  -2   65.07    1.64
   4  -7   2   61.59    1.62
  -4  -7  -2   63.49    1.61
  -4  -7  -2   63.42    1.63
  -4  -7  -2   62.70    1.72
  -4   7  -3    7.29    0.31
  -4   7  -3    7.12    0.35
  -4   7  -3    7.63    0.32
  -4   7  -3    6.92    0.31
  -4   7  -3    7.33    0.36
   4   7   3    7.51    0.32
  -4   7  -3    7.76    0.32
  -4  -7  -3    7.26    0.32
  -4  -7  -3    7.68    0.30
   4  -7   3    7.26    0.31
  -4  -7  -3    7.54    0.31
  -4  -7  -3    7.36    0.31
  -4   7  -4    8.78    0.38
  -4   7  -4    8.89    0.35
  -4   7  -4    9.52    0.43
  -4   7  -4    9.48    0.37
   4   7   4    9.46    0.37
  -4   7  -4    9.33    0.37
  -4   7  -4    9.48    0.44
  -4  -7  -4    9.45    0.37
   4  -7   4    9.24    0.37
  -4  -7  -4    9.36    0.38
  -4  -7  -4    9.68    0.35
  -4  -7  -4    9.60    0.34
  -4  -7  -4    9.67    0.37
  -4   7  -5    2.09    0.19
  -4   7  -5    2.71    0.16
  -4   7  -5    2.17    0.24
  -4   7  -5    2.83    0.25
  -4   7  -5    3.13    0.30
   4   7   5    2.50    0.21
  -4   7  -5    2.45    0.21
  -4  -7  -5    2.49    0.21
  -4  -7  -5    2.41    0.19
  -4  -7  -5    3.10    0.26
   4  -7   5    2.75    0.26
  -4  -7  -5    2.77    0.19
  -4   7  -6   14.60    0.61
   4   7   6   14.60    0.53
  -4   7  -6   15.33    0.53
  -4   7  -6   15.07    0.54
   4  -7   6   13.96    0.53
  -4  -7  -6   15.08    0.53
  -4  -7  -6   15.19    0.54
  -4   7  -7    2.72    0.24
   4   7   7    3.61    0.32
[truncated: 607,607 more chars]
