# Supplementary material for: Crystal structures of bis­(phen­oxy)silicon phthalocyanines: increasing π–π inter­actions, solubility and disorder and no halogen bonding observed
Source: Acta Crystallogr E Crystallogr Commun. 2016 Jun 21;72(Pt 7):988–94. doi: 10.1107/S205698901600935X (PMC4992922; doi:10.1107/S205698901600935X)
Supplement: Supplementary file 2 [file e-72-00988-3MP2-SiPcsup3.hkl]

# 
# h,k,l, Fc-squared, Fo-squared, sigma(Fo-squared) and status flag 
# 
data_3MP2-SiPc
_shelx_title ' cu_d12313_0m in P2(1)' 
_shelx_refln_list_code          4 
_shelx_F_calc_maximum      187.95 
_exptl_crystal_F_000       784.00 
_reflns_d_resolution_high  0.8407 
 
loop_ 
 _symmetry_equiv_pos_as_xyz 
 'x, y, z' 
 '-x, y+1/2, -z' 
 
_cell_length_a    10.2566 
_cell_length_b    16.5665 
_cell_length_c    11.5120 
_cell_angle_alpha  90.000 
_cell_angle_beta  115.860 
_cell_angle_gamma  90.000 
 
_shelx_F_squared_multiplier     1.000 
 
loop_ 
 _refln_index_h 
 _refln_index_k 
 _refln_index_l 
 _refln_F_squared_calc 
 _refln_F_squared_meas 
 _refln_F_squared_sigma 
 _refln_observed_status 
   1 -19   0        7.36        9.83      5.97 o 
   2 -19   0        0.17       12.29      5.62 o 
   0 -18   0      161.61      176.68     15.10 o 
   1 -18   0        4.85        0.00      6.32 o 
   2 -18   0       22.58       25.29      7.38 o 
   3 -18   0       46.93       35.12      6.67 o 
   4 -18   0       11.54        4.92      4.92 o 
   1 -17   0      342.31      354.76     22.48 o 
   2 -17   0        2.94        2.46      6.67 o 
   3 -17   0       17.62        7.02      6.67 o 
   4 -17   0        9.53        1.40      5.62 o 
   0 -16   0      102.53       94.13     14.05 o 
   1 -16   0        2.42        9.13      7.38 o 
   2 -16   0       66.46       76.57     12.29 o 
   3 -16   0       18.27       22.83      7.73 o 
   4 -16   0       40.77       31.61      7.73 o 
   5 -16   0       91.68       92.03      9.48 o 
   1 -15   0       31.58       27.75      9.13 o 
   2 -15   0        4.08       12.29      7.38 o 
   3 -15   0       24.95       26.34      7.73 o 
   4 -15   0        9.89       10.89      6.67 o 
   5 -15   0       49.61       35.48      7.02 o 
   6 -15   0       22.72        9.48      5.97 o 
   0 -14   0       93.91      113.80     14.40 o 
   1 -14   0        0.81       -5.27      7.02 o 
   2 -14   0     1098.51     1084.30     50.93 o 
   3 -14   0      163.19      157.01     15.10 o 
   4 -14   0      160.23      153.14     14.05 o 
   5 -14   0       32.12       32.31      7.02 o 
   6 -14   0      114.38      109.34      7.69 o 
   7 -14   0       76.56       68.34      5.83 o 
   1 -13   0      159.15      172.46     16.16 o 
   2 -13   0      166.97      162.40     10.92 o 
   3 -13   0      180.20      180.89     15.45 o 
   4 -13   0       30.33       27.40      7.73 o 
   5 -13   0      761.36      745.65     41.97 o 
   6 -13   0       13.74        9.52      3.49 o 
   7 -13   0      162.05      137.34     11.24 o 
   8 -13   0       65.47       50.93      6.32 o 
   0 -12   0      133.26      131.72     14.75 o 
   1 -12   0      101.05      109.59     13.00 o 
   2 -12   0      801.56      836.83     28.44 o 
   3 -12   0       68.79       58.18     11.94 o 
   4 -12   0      361.15      346.68     20.02 o 
   5 -12   0       71.72      100.94     10.89 o 
   6 -12   0       59.91       55.64      5.13 o 
   7 -12   0       51.80       39.46      7.01 o 
   8 -12   0       15.30        6.67      3.48 o 
   1 -11   0      651.01      656.48     34.07 o 
   2 -11   0      476.48      494.52     19.32 o 
   3 -11   0     1167.39     1174.19     36.51 o 
   4 -11   0       72.83       67.25      8.15 o 
   5 -11   0       66.87       70.30      5.96 o 
   6 -11   0       53.99       70.55      5.25 o 
   7 -11   0       33.60       31.35      4.44 o 
   8 -11   0       34.11       21.39      5.39 o 
   2 -10   0        4.20        5.53      3.95 o 
   3 -10   0       80.65       82.50      5.65 o 
   4 -10   0      460.65      452.16     16.25 o 
   5 -10   0      170.29      175.82      6.59 o 
   6 -10   0      604.29      624.77     16.12 o 
   7 -10   0       19.51       17.86      4.31 o 
   8 -10   0      127.52      143.30      9.11 o 
   9 -10   0       14.98       14.47      3.87 o 
   3  -9   0     2383.19     2343.06     55.89 o 
   4  -9   0      679.73      686.29     19.39 o 
   5  -9   0       33.56       25.97      3.11 o 
   6  -9   0      162.02      170.35      6.97 o 
   7  -9   0      315.39      324.23     12.15 o 
   8  -9   0       93.61       97.35      6.44 o 
   9  -9   0        7.54       12.09      2.96 o 
   3  -8   0      105.45      116.97      9.48 o 
   4  -8   0      332.20      373.10      9.81 o 
   5  -8   0      125.43      129.24      6.65 o 
   6  -8   0      640.97      665.81     14.99 o 
   7  -8   0      344.01      367.27     14.52 o 
   8  -8   0       92.33       63.26     10.77 o 
   9  -8   0       11.13        9.26      2.84 o 
   3  -7   0      495.15      488.59     22.83 o 
   4  -7   0      119.32      136.64     10.54 o 
   5  -7   0       46.04       45.24      4.64 o 
   6  -7   0       87.66       88.77      5.39 o 
   7  -7   0      116.70      127.03     10.21 o 
   8  -7   0      481.54      512.52     16.02 o 
   9  -7   0       50.69       53.39      4.58 o 
  10  -7   0       47.33       44.34      8.43 o 
   2  -6   0      180.06      196.35     11.59 o 
   3  -6   0      504.29      479.10     21.78 o 
   4  -6   0      133.71      173.17     11.59 o 
   5  -6   0      110.12      151.58      7.99 o 
   6  -6   0      371.70      386.91     15.52 o 
   7  -6   0      300.28      297.56     14.93 o 
   8  -6   0      529.94      561.25     22.81 o 
   9  -6   0       23.20       20.01      3.48 o 
  10  -6   0       14.32        7.09      4.92 o 
   1  -5   0      539.48      560.59     25.64 o 
   2  -5   0      339.27      333.71     32.31 o 
   3  -5   0       31.68       28.80      4.57 o 
   4  -5   0     1289.24     1456.98     60.06 o 
   5  -5   0      113.47      129.40      7.45 o 
   6  -5   0       52.86       53.48      5.02 o 
   7  -5   0      371.85      408.23     21.43 o 
   8  -5   0      395.05      384.12     17.21 o 
   9  -5   0      162.93      189.66     15.10 o 
  10  -5   0        5.56        0.15      5.62 o 
   1  -4   0       42.51       31.26      4.57 o 
   2  -4   0     1614.70     1448.50    118.55 o 
   3  -4   0       13.94       24.24      4.21 o 
   4  -4   0     2689.39     2867.59    114.86 o 
   5  -4   0      942.08     1009.14     46.01 o 
   6  -4   0      952.89      950.31     22.77 o 
   7  -4   0      359.53      405.60     17.47 o 
   8  -4   0      269.55      288.59     28.10 o 
   9  -4   0      485.07      508.96     38.99 o 
  10  -4   0      106.10       87.82      6.52 o 
   1  -3   0      305.50      227.61     11.59 o 
   2  -3   0     3794.86     3465.06    142.96 o 
   3  -3   0     2615.62     2406.75     99.05 o 
   4  -3   0      583.61      685.28     30.21 o 
   5  -3   0       85.66      122.94      9.83 o 
   6  -3   0      199.75      214.69      7.85 o 
   7  -3   0      199.44      196.03      7.74 o 
   8  -3   0      331.35      329.61     15.05 o 
   9  -3   0      487.07      549.00     40.04 o 
  10  -3   0      249.24      268.55     25.82 o 
   1  -2   0      263.26      217.42     10.54 o 
   2  -2   0     2010.23     1872.15     78.33 o 
   3  -2   0      578.14      591.15     25.99 o 
   4  -2   0       24.43       53.39      7.02 o 
   5  -2   0      278.19      302.42     16.51 o 
   6  -2   0      706.37      647.45     17.74 o 
   7  -2   0      163.12      167.16      8.66 o 
   8  -2   0      231.75      248.20     12.97 o 
   9  -2   0      321.87      343.87     28.10 o 
  10  -2   0      175.61      208.29     21.78 o 
   1  -1   0     3199.04     2795.93    117.32 o 
   2  -1   0     4106.17     3757.65    155.25 o 
   3  -1   0     1072.39     1009.84     42.85 o 
   4  -1   0      202.69      216.72     12.29 o 
   5  -1   0     1493.74     1448.20     62.17 o 
   6  -1   0       19.65       26.84      3.61 o 
   7  -1   0      221.42      212.42      9.45 o 
   8  -1   0      461.37      414.17     15.37 o 
   9  -1   0       57.32       49.16      8.35 o 
  10  -1   0       27.01       40.39     11.94 o 
   1   0   0       24.86       32.83      1.69 o 
   2   0   0     1083.59      962.81     27.79 o 
   3   0   0        7.55        5.49      1.81 o 
   4   0   0     1068.61     1327.72     56.55 o 
   5   0   0      175.13      252.55     14.40 o 
   6   0   0      119.58      136.34      6.93 o 
   7   0   0       82.03       86.69      5.53 o 
   8   0   0        0.13        3.73      4.00 o 
   9   0   0        1.97        3.51      6.22 o 
  10   0   0       33.16       14.40      7.38 o 
   1   1   0     3193.17     2916.16     81.42 o 
   2   1   0     4124.39     3822.90    156.31 o 
   3   1   0     1084.19     1013.81     76.40 o 
   4   1   0      196.23      221.99     12.64 o 
   5   1   0     1493.89     1449.95     62.17 o 
   6   1   0       22.65       22.76      3.63 o 
   7   1   0      217.32      199.29      8.90 o 
   8   1   0      447.16      419.49     16.13 o 
   9   1   0       62.51       54.09     11.59 o 
  10   1   0       23.91       16.16      8.08 o 
   0   2   0    20317.20    17956.15    757.64 o 
   1   2   0      265.63      233.92      6.00 o 
   2   2   0     1984.60     1929.41     75.52 o 
   3   2   0      569.73      598.26     45.66 o 
   4   2   0       35.12       63.19     10.01 o 
   5   2   0      269.93      315.07     17.21 o 
   6   2   0      701.37      637.61     21.54 o 
   7   2   0      170.97      161.29      8.75 o 
   8   2   0      250.05      253.66     11.61 o 
   9   2   0      311.38      289.18     52.34 o 
   1   3   0      300.93      250.74      8.32 o 
   2   3   0     3810.36     3518.45    137.69 o 
   3   3   0     2613.86     2383.57     95.19 o 
   4   3   0      573.93      660.00     28.10 o 
   6   3   0      203.91      216.75      9.87 o 
   7   3   0      186.43      197.27      9.89 o 
   8   3   0      319.25      309.14     13.42 o 
   9   3   0      501.32      584.83     48.12 o 
  10   3   0      242.75      333.33     29.15 o 
   0   4   0    28430.17    25617.57   1079.03 o 
   1   4   0       43.30       34.25      3.73 o 
   2   4   0     1608.46     1523.61     43.28 o 
   3   4   0       15.17       23.18      3.86 o 
   4   4   0     2699.90     2648.76    109.59 o 
   5   4   0      924.46     1087.82     48.47 o 
   6   4   0      949.89      955.44     46.12 o 
   7   4   0      371.04      379.26     18.57 o 
   8   4   0      270.55      267.94     20.90 o 
   9   4   0      474.44      589.75     47.77 o 
  10   4   0      113.16      102.56     19.67 o 
   1   5   0      532.45      569.82     36.71 o 
   2   5   0      334.95      373.50      9.67 o 
   3   5   0       36.22       29.86      4.57 o 
   4   5   0     1274.82     1356.17     57.25 o 
   5   5   0      128.07      133.74      9.49 o 
   6   5   0       54.66       57.92      8.78 o 
   7   5   0      362.86      374.22     20.72 o 
   8   5   0      402.93      363.04     26.52 o 
   9   5   0      168.38      241.31     28.10 o 
  10   5   0        4.53        1.40     10.54 o 
   0   6   0     1924.32     1962.42     84.65 o 
   1   6   0      304.09      308.16     21.25 o 
   2   6   0      183.88      217.90      8.32 o 
   3   6   0      497.73      433.79     20.72 o 
   4   6   0      148.98      173.87     10.89 o 
   5   6   0      105.04      140.89     17.04 o 
   6   6   0      370.74      385.87     18.44 o 
   7   6   0      306.65      301.77     16.34 o 
   8   6   0      520.13      546.43     24.35 o 
   9   6   0       23.82       30.56     14.40 o 
  10   6   0       10.83        7.38     10.54 o 
   1   7   0      859.10      931.31     28.65 o 
   2   7   0      771.21      822.49     25.55 o 
   3   7   0      501.83      458.38     22.13 o 
   4   7   0      115.49      121.53     10.19 o 
   5   7   0       44.44       44.92      6.28 o 
   6   7   0       86.52       90.80      9.29 o 
   7   7   0      109.24      110.90     11.37 o 
   8   7   0      494.29      483.79     22.46 o 
   9   7   0       47.30       63.93     15.81 o 
  10   7   0       51.30       56.90     12.29 o 
   0   8   0      148.17      162.28     11.59 o 
   1   8   0      426.37      459.95     15.62 o 
   2   8   0     1204.15     1233.79     37.46 o 
   3   8   0      102.61      102.21      9.83 o 
   4   8   0      328.03      358.61     13.88 o 
   5   8   0      130.37      117.80     10.16 o 
   6   8   0      646.41      670.19     28.93 o 
   7   8   0      354.85      350.20     18.89 o 
   8   8   0       80.31       85.79      9.37 o 
   9   8   0       10.25       20.37     13.00 o 
   1   9   0      869.38      923.60     36.88 o 
   2   9   0       11.88       13.98      3.84 o 
   3   9   0     2377.80     2270.12     94.84 o 
   4   9   0      689.55      644.01     20.42 o 
   5   9   0       27.00       25.99      6.43 o 
   6   9   0      156.20      160.29     14.05 o 
   7   9   0      308.49      323.74     17.94 o 
   8   9   0       99.03       95.31      9.41 o 
   9   9   0        8.94       27.40     13.00 o 
   0  10   0     2079.36     2344.58     95.89 o 
   1  10   0      102.98      113.01      7.57 o 
   2  10   0        3.05       13.98      5.97 o 
   3  10   0       81.32       85.35     10.19 o 
   4  10   0      452.91      434.51     20.95 o 
   5  10   0      176.34      168.61     12.74 o 
   6  10   0      606.08      595.99     34.25 o 
   7  10   0       20.76       15.13      6.73 o 
   8  10   0      126.43      145.88     10.85 o 
   9  10   0       12.89       10.19     12.29 o 
   1  11   0      651.54      714.04     19.25 o 
   2  11   0      481.02      535.59     18.62 o 
   3  11   0     1162.11     1089.92     49.88 o 
   4  11   0       74.92       72.36     19.67 o 
   5  11   0       66.41       51.17      8.08 o 
   6  11   0       51.40       52.72      8.50 o 
   7  11   0       37.07       50.66     14.93 o 
   8  11   0       31.83       37.78      8.25 o 
   9  11   0        5.61       10.19     11.94 o 
   0  12   0      135.16      134.18     12.64 o 
   1  12   0      102.00      111.50      8.23 o 
   2  12   0      799.21      844.41     22.70 o 
   3  12   0       70.70       80.91      7.90 o 
   4  12   0      360.31      295.05     33.37 o 
   5  12   0       68.25       82.14     10.19 o 
   6  12   0       61.24       56.49      8.13 o 
   7  12   0       49.74       44.35      7.63 o 
   8  12   0       17.59       13.36      5.40 o 
   1  13   0      160.89      181.10      9.11 o 
   2  13   0      169.19      194.94     15.10 o 
   5  13   0      764.55      733.91     33.46 o 
   6  13   0       12.01       14.98      6.85 o 
   7  13   0      163.17      144.78     23.71 o 
   8  13   0       61.25       62.87      7.02 o 
   6  14   0      117.41      111.93     12.29 o 
   7  14   0       73.61       84.22      8.96 o 
   6  15   0       20.73       13.00      7.02 o 
   2  18   0       21.57       21.78      9.13 o 
  -3 -19   1      125.80      109.24     10.19 o 
  -2 -19   1        2.09        2.46      5.62 o 
  -1 -19   1       21.86       17.75      4.70 o 
   0 -19   1      118.11      111.23      8.18 o 
   1 -19   1      223.35      216.72     14.40 o 
   2 -19   1       12.73       16.86      5.62 o 
  -4 -18   1       14.06       15.10      5.97 o 
  -3 -18   1       86.54      102.56     11.59 o 
  -2 -18   1       20.06       13.70      7.02 o 
  -1 -18   1      134.37      139.04      9.81 o 
   0 -18   1       47.64       58.48      6.46 o 
   1 -18   1        9.21       20.72      7.02 o 
   2 -18   1       71.59       65.33      9.48 o 
   3 -18   1      102.45       98.70      9.83 o 
  -5 -17   1        1.26        1.40      5.62 o 
  -4 -17   1       81.19       89.22     10.89 o 
  -3 -17   1       15.72        7.02      7.02 o 
  -2 -17   1      403.02      440.82     25.29 o 
  -1 -17   1       93.86       97.97      9.31 o 
   0 -17   1        4.46        4.42      5.15 o 
   1 -17   1       15.54        8.43      7.02 o 
   2 -17   1       17.81       17.56      6.67 o 
   3 -17   1        4.68        0.35      5.62 o 
   4 -17   1       85.04       74.82      8.43 o 
  -6 -16   1       39.36       25.99      4.92 o 
  -5 -16   1       52.61       47.07      7.73 o 
  -4 -16   1       50.59       42.50      8.08 o 
  -3 -16   1      280.11      315.07     20.37 o 
  -2 -16   1       95.58       76.57     12.64 o 
  -1 -16   1       35.29       28.52     11.59 o 
   0 -16   1       57.76       50.91      7.30 o 
   1 -16   1        2.01       -3.16      6.67 o 
   2 -16   1       10.22       -3.51      6.32 o 
   3 -16   1       25.58       17.21      7.02 o 
   4 -16   1       52.90       45.31      7.38 o 
  -6 -15   1      119.89      117.67     10.54 o 
  -5 -15   1       14.06       14.05      6.67 o 
  -4 -15   1        2.25        4.92      6.67 o 
  -3 -15   1       43.55       39.34      9.48 o 
  -2 -15   1      589.96      604.15     33.02 o 
  -1 -15   1      284.44      302.27     15.15 o 
   0 -15   1       81.62       67.09     11.59 o 
   1 -15   1       43.29       42.50      9.48 o 
   2 -15   1      397.19      435.20     24.94 o 
   3 -15   1       47.31       54.44      9.13 o 
   4 -15   1      114.93       99.40     11.24 o 
   5 -15   1       52.82       37.23      7.73 o 
   6 -15   1      170.39      141.16      7.32 o 
  -7 -14   1      418.44      304.05     14.75 o 
  -6 -14   1       66.71       42.85      7.38 o 
  -5 -14   1       49.91       42.50      8.43 o 
  -4 -14   1       21.48       13.35      7.38 o 
  -3 -14   1        9.19       12.64      7.73 o 
  -2 -14   1      242.03      274.68     20.02 o 
  -1 -14   1       14.89       21.37      6.44 o 
   0 -14   1       14.29       19.67      8.08 o 
   1 -14   1       41.03       28.10      8.78 o 
   2 -14   1       31.91       27.40      7.73 o 
   3 -14   1      103.30      107.83     12.29 o 
   4 -14   1       43.55       38.64      7.73 o 
   5 -14   1      316.00      306.65     10.10 o 
   6 -14   1      105.25       96.82     13.70 o 
   7 -14   1      901.82      783.63     37.23 o 
  -8 -13   1       80.83       55.76      5.45 o 
  -7 -13   1      102.98       86.53      8.43 o 
  -6 -13   1       78.56       68.49     11.24 o 
  -5 -13   1       68.34       76.22     11.59 o 
  -4 -13   1      925.53     1006.68     47.42 o 
  -3 -13   1       36.75       37.23      8.78 o 
  -2 -13   1      190.70      191.78     12.29 o 
  -1 -13   1        1.75        8.86      5.34 o 
   0 -13   1      307.71      293.99     20.02 o 
   1 -13   1      782.52      830.70     41.10 o 
   2 -13   1      812.88      853.18     40.74 o 
   3 -13   1      185.53      163.68     14.05 o 
   4 -13   1      118.20      110.75      8.20 o 
   5 -13   1      357.12      349.93     11.33 o 
   6 -13   1       15.55       18.59     13.17 o 
  -8 -12   1        1.39       -0.63      4.54 o 
  -7 -12   1       92.96       65.88      6.71 o 
  -6 -12   1       29.57       30.95      9.48 o 
  -5 -12   1      246.07      260.98     17.21 o 
  -4 -12   1      107.50      103.97     13.00 o 
  -3 -12   1      614.22      632.46     22.60 o 
  -2 -12   1      175.21      182.38     10.80 o 
  -1 -12   1        7.27        1.05      4.72 o 
   0 -12   1        3.46       -2.81      6.32 o 
   1 -12   1      403.39      423.61     24.24 o 
   2 -12   1       51.48       47.62      5.83 o 
   3 -12   1       28.59       29.28      4.19 o 
   4 -12   1       10.98       11.84      3.74 o 
   5 -12   1      743.33      726.57     19.84 o 
   6 -12   1       32.05       21.17      5.62 o 
   7 -12   1      169.72      161.08     13.52 o 
   8 -12   1       28.11       23.50      4.39 o 
  -9 -11   1       29.24       19.88      3.28 o 
  -8 -11   1      222.69      209.29     13.23 o 
  -7 -11   1       31.54       26.29      3.72 o 
  -6 -11   1      477.79      487.19     13.83 o 
  -5 -11   1      139.50      152.17      9.68 o 
  -4 -11   1      384.41      393.56     16.02 o 
  -3 -11   1      192.14      191.08     15.28 o 
  -2 -11   1      441.86      468.25     29.33 o 
  -1 -11   1       36.51       39.87      6.15 o 
   0 -11   1      108.28      132.42     13.35 o 
   1 -11   1      226.91      237.79     16.86 o 
   2 -11   1      940.13      929.61     30.30 o 
   3 -11   1        7.71        6.37      3.16 o 
   4 -11   1       32.07       38.25      3.66 o 
   5 -11   1       38.41       36.06      3.71 o 
   6 -11   1      571.06      597.54     18.33 o 
   7 -11   1       11.83       10.97      3.47 o 
   8 -11   1       11.83        8.58      2.95 o 
  -9 -10   1      106.66      105.55      6.20 o 
  -8 -10   1      122.91      134.82     13.56 o 
  -7 -10   1       57.68       45.63      4.32 o 
  -6 -10   1      129.71      145.81      8.19 o 
  -5 -10   1      290.91      283.80      9.61 o 
  -4 -10   1        1.09        1.58      3.97 o 
  -3 -10   1     2102.48     2196.35     65.81 o 
  -2 -10   1      675.76      775.20     35.83 o 
   2 -10   1      183.35      181.14      7.28 o 
   3 -10   1      327.76      318.55     10.14 o 
   4 -10   1      590.21      563.69     13.98 o 
   5 -10   1       37.12       28.27      3.39 o 
   6 -10   1      136.08      137.31      7.79 o 
   7 -10   1      269.91      263.06     10.15 o 
   8 -10   1       14.49       12.25      5.80 o 
 -10  -9   1       32.11       33.72      9.83 o 
  -9  -9   1       37.58       40.32      7.43 o 
  -8  -9   1     1034.30     1039.17     30.23 o 
  -7  -9   1      222.14      236.22      8.42 o 
  -6  -9   1     1296.46     1327.20     28.43 o 
  -5  -9   1       26.80       35.92      3.92 o 
  -4  -9   1      240.35      222.30      8.56 o 
  -3  -9   1       49.94       77.27      8.78 o 
   2  -9   1      476.17      472.78     22.83 o 
   3  -9   1      361.77      398.45     10.20 o 
   4  -9   1      125.24      113.55      6.26 o 
   5  -9   1       26.42       24.46      3.16 o 
   6  -9   1      119.47      103.00      7.01 o 
   7  -9   1      126.53      108.86      7.71 o 
   8  -9   1       26.64       41.11      4.07 o 
   9  -9   1       25.54       16.16      3.86 o 
 -10  -8   1       59.06       52.51      6.50 o 
  -9  -8   1      101.98       87.31     10.30 o 
  -8  -8   1      283.74      304.01     12.04 o 
  -7  -8   1      355.50      382.76     13.58 o 
  -6  -8   1      103.96      110.99      6.94 o 
  -5  -8   1      134.94      158.69      8.31 o 
  -4  -8   1       41.04       60.77      8.43 o 
  -3  -8   1     1176.69     1285.57     55.50 o 
   2  -8   1      116.53      134.88      9.83 o 
   3  -8   1     1159.18     1106.10     33.02 o 
   4  -8   1       75.11       76.98      4.01 o 
   5  -8   1       28.35       36.47      3.34 o 
   6  -8   1      163.20      173.64      8.97 o 
   7  -8   1      480.96      508.04     15.81 o 
   8  -8   1       14.90       11.72      4.44 o 
   9  -8   1       51.10       45.31      5.62 o 
 -10  -7   1       22.25       19.28     12.47 o 
  -9  -7   1       83.35       87.65     13.13 o 
  -8  -7   1      150.17      179.37     12.28 o 
  -7  -7   1      102.47      115.23      7.49 o 
  -6  -7   1       94.22      105.09      5.97 o 
  -5  -7   1      261.59      263.88      9.13 o 
  -4  -7   1      364.60      404.64     20.02 o 
  -3  -7   1       21.55       14.75      4.57 o 
   2  -7   1      208.70      203.72     11.94 o 
   3  -7   1      219.43      233.58     13.00 o 
   4  -7   1      557.71      513.68     13.83 o 
   5  -7   1      257.41      239.49      9.01 o 
   6  -7   1       28.60       22.11      3.97 o 
   7  -7   1     1039.45     1144.82     30.70 o 
   8  -7   1       51.45       32.56      6.43 o 
   9  -7   1        9.41        5.28      3.32 o 
 -10  -6   1      113.39      101.64     10.01 o 
  -9  -6   1      131.69      151.09     10.47 o 
  -8  -6   1       80.79       73.57      8.64 o 
  -7  -6   1      644.05      639.00     16.78 o 
  -6  -6   1       22.48       22.76      3.49 o 
  -5  -6   1     1044.85     1181.55     49.00 o 
  -4  -6   1      160.25      167.90     11.24 o 
  -3  -6   1       19.44       23.53      4.92 o 
   2  -6   1       51.62       55.15      6.32 o 
   3  -6   1      119.21      148.93      9.83 o 
   4  -6   1       68.19       85.67      5.83 o 
   5  -6   1     1115.47     1000.01     50.14 o 
   6  -6   1       20.68       15.30      4.79 o 
   7  -6   1      298.23      275.97     24.59 o 
   8  -6   1        4.64        6.40      3.30 o 
   9  -6   1        5.99       -0.44      3.61 o 
 -10  -5   1      619.72      711.28     47.77 o 
  -9  -5   1      137.93      128.96     10.01 o 
  -8  -5   1      278.26      293.92     16.33 o 
  -7  -5   1       41.67       44.24      5.35 o 
  -6  -5   1      534.11      506.49     12.04 o 
  -5  -5   1      212.80      215.67     13.70 o 
  -4  -5   1      349.52      378.29     18.26 o 
  -3  -5   1     2070.70     2184.76     86.76 o 
  -2  -5   1       59.84       73.03      4.59 o 
  -1  -5   1        9.46        5.27      3.16 o 
   1  -5   1      493.54      437.30     21.43 o 
   2  -5   1      983.27      924.13     39.69 o 
   3  -5   1     1026.03     1036.18     43.55 o 
   4  -5   1      122.45      139.09     10.19 o 
   5  -5   1      193.26      200.13      7.38 o 
   6  -5   1      316.79      327.35     12.48 o 
   7  -5   1      697.67      684.03     22.54 o 
   8  -5   1      254.33      234.10     37.41 o 
   9  -5   1       41.46       28.47      5.06 o 
 -10  -4   1      150.16      198.81     22.48 o 
  -9  -4   1       80.42       73.09      7.98 o 
  -8  -4   1      177.06      163.66     11.43 o 
  -7  -4   1      219.57      207.03      9.17 o 
  -6  -4   1       75.60       85.54      5.57 o 
  -5  -4   1       16.68       28.45      5.62 o 
  -4  -4   1        9.10       13.70      4.57 o 
  -3  -4   1      758.03      725.42     75.52 o 
  -2  -4   1    15157.77    14253.49    502.81 o 
  -1  -4   1     4716.14     4392.71    183.35 o 
   1  -4   1       35.91       35.83      4.21 o 
   2  -4   1      550.90      504.39     22.48 o 
   3  -4   1      119.64      154.55      9.13 o 
   4  -4   1      968.97     1052.34     44.96 o 
   5  -4   1      580.06      514.82     25.81 o 
   6  -4   1      179.57      212.99      9.23 o 
   7  -4   1      805.08      827.17     28.81 o 
   8  -4   1      847.98      794.74     69.37 o 
   9  -4   1       47.99       48.23      4.86 o 
  10  -4   1        5.61        3.16      5.27 o 
 -10  -3   1       97.49      117.67     19.67 o 
  -9  -3   1      119.91      114.68      9.05 o 
  -8  -3   1       69.63       68.97      6.14 o 
  -7  -3   1       73.21       75.54      6.52 o 
  -6  -3   1      322.35      286.72     14.26 o 
  -5  -3   1      526.16      648.40     30.21 o 
  -4  -3   1     2628.21     2696.18    112.05 o 
  -3  -3   1     1951.27     1764.46    144.36 o 
  -2  -3   1    12714.27    11157.94    934.85 o 
  -1  -3   1     3451.41     3214.27    136.64 o 
   2  -3   1      553.13      495.96     22.13 o 
   3  -3   1      174.50      166.14      9.48 o 
   4  -3   1       82.38      108.18      8.08 o 
   5  -3   1      140.06      147.53      5.58 o 
   6  -3   1      151.73      165.52     11.86 o 
   7  -3   1      185.63      204.58     13.36 o 
   8  -3   1      901.72      922.34     74.82 o 
   9  -3   1      182.72      169.04     28.28 o 
  10  -3   1       33.12       23.88      6.32 o 
 -11  -2   1       30.26       21.78      3.86 o 
 -10  -2   1        2.41       12.29     11.94 o 
  -9  -2   1       45.83       52.81      7.18 o 
  -8  -2   1      256.99      269.34     14.14 o 
  -7  -2   1      148.79      143.31      8.00 o 
  -6  -2   1      277.72      271.46     16.51 o 
  -5  -2   1      359.44      395.51     20.37 o 
  -4  -2   1     1391.30     1510.37     63.93 o 
  -3  -2   1     2492.74     2343.88     98.00 o 
  -2  -2   1     2574.68     2315.82     70.75 o 
  -1  -2   1     3240.03     2924.49    120.83 o 
   1  -2   1       79.19       61.47      4.21 o 
   2  -2   1       59.16       55.15      4.57 o 
   3  -2   1      384.41      370.92     17.21 o 
   4  -2   1      133.24      153.14      9.48 o 
   5  -2   1      232.80      222.64      9.04 o 
   6  -2   1      124.40      124.70      6.34 o 
   7  -2   1      176.16      177.10      8.45 o 
   8  -2   1       73.25       51.84      8.44 o 
   9  -2   1      189.84      200.17     14.00 o 
  10  -2   1       73.81       74.46      9.13 o 
 -10  -1   1       20.07       24.63      7.33 o 
  -9  -1   1      258.39      226.46     29.33 o 
  -8  -1   1       66.81       66.51      7.92 o 
  -7  -1   1       23.25       22.37      4.37 o 
  -6  -1   1      298.71      256.84     10.68 o 
  -5  -1   1      639.82      730.60     33.02 o 
  -4  -1   1     1813.60     1651.22     70.25 o 
  -3  -1   1      436.69      424.66     19.67 o 
  -2  -1   1    11522.45     9809.23    295.42 o 
  -1  -1   1     2198.55     1859.10     55.23 o 
   0  -1   1    10793.61     9202.00    364.24 o 
   1  -1   1      752.17      716.90     21.25 o 
   2  -1   1      665.87      621.18     34.25 o 
   3  -1   1     1036.18     1071.66     46.01 o 
   4  -1   1      943.67     1065.69     45.66 o 
   5  -1   1       92.25       88.11      5.49 o 
   6  -1   1      528.79      513.09     17.03 o 
   7  -1   1       67.31       72.28      5.16 o 
   8  -1   1       73.75       53.54      8.60 o 
   9  -1   1      135.65      146.90     19.14 o 
  10  -1   1       89.13       89.92     10.19 o 
  -9   0   1     2140.45     1949.04     69.02 o 
  -8   0   1       19.54       14.20      6.01 o 
  -7   0   1        3.64        3.50      3.89 o 
  -6   0   1       40.16       45.42      8.43 o 
  -5   0   1     1831.39     1867.23     79.03 o 
  -4   0   1       11.56       19.32      4.57 o 
  -3   0   1     3605.30     3495.97    143.66 o 
  -2   0   1      223.93      265.89     12.64 o 
  -1   0   1    13666.36    11452.00    268.41 o 
   0   0   1       23.07       23.88      2.46 o 
   1   0   1    11362.95    10446.95    294.79 o 
   2   0   1       41.65       70.70      3.84 o 
   3   0   1     4046.83     3868.34    110.09 o 
   4   0   1      158.97      242.36     13.35 o 
   5   0   1      657.50      627.66     20.49 o 
   6   0   1      101.72      107.99      5.12 o 
   7   0   1       26.61       28.23      3.61 o 
   8   0   1       83.41       78.95      8.55 o 
   9   0   1      255.21      220.23     18.97 o 
  10   0   1       31.26       27.75      6.67 o 
  -9   1   1      258.81      216.37     15.10 o 
  -8   1   1       61.45       67.18      7.43 o 
  -7   1   1       20.68       22.46      4.18 o 
  -6   1   1      302.58      246.27     10.80 o 
  -5   1   1      631.98      720.76     33.37 o 
  -4   1   1     1824.96     1695.12     70.60 o 
  -3   1   1      443.32      435.55     20.02 o 
  -2   1   1    11522.76    10309.72    242.78 o 
  -1   1   1     2198.62     1886.51     44.28 o 
   0   1   1    10789.28     9392.37    364.24 o 
   1   1   1      760.08      744.65     29.50 o 
   2   1   1      675.77      639.65     25.99 o 
   3   1   1     1051.90     1103.67     43.55 o 
   4   1   1      942.95     1064.07     45.31 o 
   5   1   1       87.81       87.71     10.89 o 
   6   1   1      539.50      503.43     22.56 o 
   7   1   1       61.26       66.67      4.99 o 
   8   1   1       70.40       67.27      9.23 o 
   9   1   1      131.33      147.53     30.38 o 
  10   1   1       94.78       76.92      9.48 o 
  -9   2   1       45.69       39.31     10.36 o 
  -8   2   1      266.06      258.57     14.95 o 
  -7   2   1      150.48      158.86     10.93 o 
  -6   2   1      269.61      277.23     11.67 o 
  -5   2   1      370.80      404.64     20.37 o 
  -4   2   1     1382.37     1517.74     64.28 o 
  -3   2   1     2488.29     2404.64     98.35 o 
  -2   2   1     2567.46     2449.24     58.18 o 
  -1   2   1     3243.13     2820.61     67.88 o 
   0   2   1       56.46       83.47      2.84 o 
   1   2   1       77.47       65.33      5.27 o 
   2   2   1       56.26       69.20      5.62 o 
   3   2   1      367.09      381.10     16.86 o 
   4   2   1      127.09      141.90      8.78 o 
   5   2   1      235.86      236.39     12.29 o 
   6   2   1      117.17      117.30      6.74 o 
   7   2   1      187.79      176.58      8.66 o 
   8   2   1       74.08       59.81      9.49 o 
   9   2   1      197.58      189.24     23.01 o 
  10   2   1       69.10       64.98      9.13 o 
 -10   3   1       97.12      105.02     21.43 o 
  -9   3   1      113.57      107.61      9.66 o 
  -8   3   1       59.58       62.71      8.56 o 
  -7   3   1       70.42       71.15      8.38 o 
  -6   3   1      328.54      292.46     17.39 o 
  -3   3   1     1940.30     1822.50     51.93 o 
  -2   3   1    12737.86    11873.02    281.14 o 
  -1   3   1     3451.58     3224.75     96.62 o 
   0   3   1    10322.72     9379.61    269.21 o 
   1   3   1       13.80       26.69      4.57 o 
   2   3   1      546.11      527.22     21.78 o 
   3   3   1      180.21      177.03      9.83 o 
   4   3   1       99.75       91.32      7.73 o 
   5   3   1      147.39      145.94      8.51 o 
   6   3   1      151.26      153.12      7.80 o 
   7   3   1      180.18      185.49      9.34 o 
   8   3   1      915.23      920.73     44.39 o 
   9   3   1      174.00      178.53     23.71 o 
  10   3   1       34.61       21.26      6.85 o 
 -10   4   1      148.22      187.57     24.94 o 
  -9   4   1       86.72       76.17      8.76 o 
  -8   4   1      183.47      167.16     12.43 o 
  -7   4   1      221.92      217.44     20.72 o 
  -6   4   1       75.24       81.58     10.54 o 
  -4   4   1        8.84        4.21      3.16 o 
  -3   4   1      776.31      746.39     18.29 o 
  -2   4   1    15142.56    14436.61    349.34 o 
  -1   4   1     4717.82     4299.12    129.65 o 
   0   4   1     1622.00     1525.88     38.24 o 
   1   4   1       45.10       44.22      3.59 o 
   2   4   1      558.43      527.57     22.48 o 
   3   4   1      127.80      151.04      9.48 o 
   4   4   1      953.77     1018.97     43.20 o 
   5   4   1      569.63      521.78     41.97 o 
   6   4   1      186.86      213.61     10.36 o 
   7   4   1      803.58      839.88     27.72 o 
   8   4   1      831.33      776.62     67.62 o 
   9   4   1       53.49       49.20     10.89 o 
  10   4   1        5.74        1.05      4.40 o 
 -10   5   1      621.22      762.56     57.25 o 
  -9   5   1      130.45      137.32     10.54 o 
  -8   5   1      274.58      282.97     16.53 o 
  -7   5   1       40.89       45.63      7.45 o 
  -6   5   1      531.68      539.73     46.89 o 
  -4   5   1      351.09      343.52     16.51 o 
  -3   5   1     2058.68     2042.91     79.08 o 
  -2   5   1       68.69       73.93      4.95 o 
  -1   5   1        9.49        6.74      2.60 o 
   0   5   1     1228.72     1223.04     37.59 o 
   1   5   1      489.10      490.11     12.36 o 
   2   5   1      977.45      923.43     38.64 o 
   3   5   1     1012.64      989.47     42.15 o 
   4   5   1      130.79      139.45      9.83 o 
   5   5   1      196.61      190.39     11.02 o 
   6   5   1      316.80      328.54     13.94 o 
   7   5   1      712.53      674.48     23.56 o 
   8   5   1      262.80      233.16     42.33 o 
   9   5   1       38.41       32.01      8.08 o 
 -10   6   1      111.51      132.07     21.78 o 
  -9   6   1      134.60      177.88     17.56 o 
  -8   6   1       86.20       76.07     16.33 o 
  -7   6   1      642.33      654.93     28.30 o 
  -6   6   1       21.27       17.56      5.87 o 
  -5   6   1     1058.04     1196.35     54.44 o 
  -4   6   1      155.98      158.76     10.19 o 
  -3   6   1       19.60       26.67      8.43 o 
  -2   6   1      209.11      222.64     10.89 o 
  -1   6   1       27.52       25.41      3.35 o 
   0   6   1     1403.03     1353.57     34.39 o 
   1   6   1      284.09      276.16     10.50 o 
   2   6   1       53.88       67.44      7.38 o 
   3   6   1      130.70      135.58     10.19 o 
   4   6   1       65.91       81.25      6.05 o 
   5   6   1     1117.58     1046.17     85.35 o 
   6   6   1       19.26       21.65      5.55 o 
   7   6   1      277.24      283.56     15.05 o 
   8   6   1        6.13        3.51     12.64 o 
   9   6   1        5.55       19.32     12.29 o 
 -10   7   1       26.16       25.99     12.64 o 
  -9   7   1       87.70       97.69     16.51 o 
  -8   7   1      146.20      164.03     12.91 o 
  -7   7   1      103.39      121.88     12.15 o 
  -6   7   1       95.80       76.16     10.89 o 
  -5   7   1      255.99      260.63     17.21 o 
  -4   7   1      370.50      362.49     18.62 o 
  -3   7   1       22.63       18.15      3.86 o 
  -2   7   1      393.37      400.07     20.02 o 
  -1   7   1      140.83      135.20      5.59 o 
   0   7   1       94.78       73.33      4.31 o 
   1   7   1      248.95      250.96      9.56 o 
   2   7   1      203.11      203.37     11.94 o 
   3   7   1      213.89      213.91     13.35 o 
   4   7   1      556.88      485.16     18.90 o 
   5   7   1      249.90      240.96     13.42 o 
   6   7   1       25.53       25.18      5.90 o 
   7   7   1     1058.45     1053.78     43.08 o 
   8   7   1       44.28       27.40     13.70 o 
   9   7   1        9.39       18.26     11.94 o 
 -10   8   1       54.62       59.01     14.05 o 
  -9   8   1       96.05      102.29      9.05 o 
  -8   8   1      288.78      294.94     17.12 o 
  -7   8   1      351.50      399.38     20.73 o 
  -6   8   1       98.44       94.98     12.82 o 
  -5   8   1      138.02      161.57     13.70 o 
  -4   8   1       39.32       62.87      8.43 o 
  -3   8   1     1176.59     1267.94     55.50 o 
  -2   8   1      738.13      821.57     37.93 o 
  -1   8   1        6.17        9.91      2.63 o 
   0   8   1      369.84      380.47     13.38 o 
   1   8   1      492.49      503.09     16.75 o 
   2   8   1      120.33      124.69     10.19 o 
   3   8   1     1154.93     1023.89     46.01 o 
   4   8   1       77.07       73.94      6.14 o 
   5   8   1       32.65       41.64      6.64 o 
   6   8   1      169.98      152.75     11.84 o 
   7   8   1      466.93      472.73     41.27 o 
   8   8   1       16.81       12.96      4.90 o 
   9   8   1       52.30       68.84     18.62 o 
 -10   9   1       36.10       37.23     12.29 o 
  -9   9   1       39.83       51.33      7.20 o 
  -8   9   1     1031.51     1061.99     60.24 o 
  -7   9   1      230.00      209.34     15.59 o 
  -6   9   1     1296.97     1284.14     51.58 o 
  -5   9   1       28.77       16.16      7.73 o 
  -4   9   1      243.56      242.71     14.40 o 
  -3   9   1       49.09       65.78      9.79 o 
  -2   9   1      199.83      219.51      7.89 o 
  -1   9   1      206.26      220.96      7.95 o 
   0   9   1       53.48       46.17      4.95 o 
   1   9   1        0.77       -2.51      3.04 o 
   2   9   1      474.56      451.00     22.48 o 
   3   9   1      370.16      386.81     15.05 o 
   4   9   1      119.75      109.74      7.47 o 
   5   9   1       28.32       19.61      6.67 o 
   6   9   1      107.76      107.96     10.62 o 
   7   9   1      130.63      101.88     11.94 o 
   8   9   1       27.92       33.52      5.24 o 
   9   9   1       23.40       26.34     11.94 o 
  -9  10   1      108.71      117.26     21.07 o 
  -8  10   1      121.83      122.09     11.59 o 
  -7  10   1       50.57       44.89      8.40 o 
  -6  10   1      129.22      119.06     20.72 o 
  -5  10   1      287.10      272.92     30.56 o 
  -3  10   1     2098.52     2186.63     60.25 o 
  -2  10   1      678.81      759.79     20.24 o 
  -1  10   1      869.85      937.51     29.98 o 
   0  10   1      471.12      502.21     25.64 o 
   1  10   1      475.87      509.51     17.76 o 
   2  10   1      178.40      184.41     13.35 o 
   3  10   1      325.36      308.47     15.33 o 
   4  10   1      602.51      576.60     25.05 o 
   5  10   1       32.00       29.24      6.69 o 
   6  10   1      139.95      147.21     12.01 o 
   7  10   1      271.62      259.65     31.61 o 
   8  10   1       12.30       17.21     13.70 o 
  -9  11   1       27.37       27.59      8.08 o 
  -8  11   1      223.04      216.94     25.82 o 
  -7  11   1       34.18       28.69      9.83 o 
  -6  11   1      476.24      485.80     24.04 o 
  -5  11   1      143.05      152.44     25.64 o 
  -3  11   1      194.45      208.07      8.50 o 
  -2  11   1      440.39      447.07     13.69 o 
  -1  11   1       36.58       30.96      4.72 o 
   0  11   1      109.02      134.68      8.57 o 
   1  11   1      230.25      257.93     11.55 o 
   2  11   1      944.51      931.16     41.80 o 
   3  11   1        7.36       -6.32      6.32 o 
   4  11   1       24.05       37.55      6.86 o 
   5  11   1       37.46       24.63      9.31 o 
   6  11   1      569.41      587.94     26.49 o 
   7  11   1       10.53        4.07     10.36 o 
   8  11   1       12.18       26.34     13.00 o 
  -8  12   1        0.91       -1.05      5.65 o 
  -7  12   1       94.61      102.83     11.00 o 
  -6  12   1       27.44       26.03      8.78 o 
  -5  12   1      242.92      221.99     29.50 o 
  -4  12   1      110.09      110.64     22.48 o 
  -3  12   1      611.77      624.15     24.34 o 
  -2  12   1      176.73      182.60      8.56 o 
  -1  12   1        5.61        0.83      4.09 o 
   0  12   1        3.57        3.56      3.66 o 
   1  12   1      399.78      421.93     16.39 o 
   2  12   1       49.40       50.23      8.08 o 
   4  12   1       12.43       14.82      6.77 o 
   5  12   1      749.17      701.58     38.81 o 
   6  12   1       31.00       23.95      7.02 o 
   7  12   1      169.90      179.49     33.54 o 
   8  12   1       29.17       24.94     11.59 o 
  -8  13   1       83.42       90.42      8.33 o 
  -7  13   1      101.08       93.00     11.77 o 
  -6  13   1       80.92       98.00     24.24 o 
  -5  13   1       70.81       61.47     16.51 o 
  -2  13   1      190.65      151.74     16.51 o 
  -1  13   1        1.78       -4.30      4.30 o 
   0  13   1      307.30      289.78     11.08 o 
   1  13   1      787.86      856.34     40.74 o 
   4  13   1      120.92      100.11     13.70 o 
   5  13   1      349.11      335.01     19.85 o 
   6  13   1       19.36       14.58      6.15 o 
   7  13   1      185.36      154.78     36.71 o 
  -7  14   1      417.25      349.13     39.69 o 
  -6  14   1       69.04       49.17     15.10 o 
  -1  14   1       14.57       17.91     10.54 o 
   5  14   1      319.73      286.62     19.32 o 
   6  14   1       99.85       99.75     10.54 o 
   7  14   1      902.19      851.43     37.58 o 
  -1  15   1      284.25      299.61     22.83 o 
   5  15   1       50.96       36.88      8.43 o 
   6  15   1      178.84      131.37     11.24 o 
   0  16   1       58.35       60.41     12.29 o 
   5  16   1      114.04      105.37     10.54 o 
   0  17   1        3.81        1.40      8.43 o 
   1  17   1       15.02       19.67     10.19 o 
   1  18   1       10.15       18.62      8.08 o 
   2  18   1       73.09       80.44     10.89 o 
  -3 -19   2      146.19      141.20     11.59 o 
  -2 -19   2      394.98      338.60     18.97 o 
  -1 -19   2       27.82       28.45      7.38 o 
   0 -19   2       38.98       23.88      6.67 o 
   1 -19   2        2.29       -4.92      4.92 o 
  -4 -18   2       21.86       10.89      6.32 o 
  -3 -18   2      179.37      174.92     14.05 o 
  -2 -18   2      276.09      293.72     33.02 o 
  -1 -18   2        6.92       -4.92      4.92 o 
   0 -18   2        8.07       10.19      6.67 o 
   1 -18   2       51.52       48.12      8.08 o 
   2 -18   2       22.54       21.07      5.97 o 
  -5 -17   2      304.95      311.56     17.91 o 
  -4 -17   2        7.74        4.21      6.32 o 
  -3 -17   2      121.44      119.78     13.35 o 
  -2 -17   2      395.86      389.26     16.64 o 
  -1 -17   2       21.40       15.35      5.58 o 
   0 -17   2      113.75      119.07     13.00 o 
   1 -17   2       24.78       39.34      7.73 o 
   2 -17   2       31.63       30.56      7.38 o 
   3 -17   2       28.64       36.53      6.32 o 
  -6 -16   2       59.15       62.17      9.13 o 
  -5 -16   2       89.82       68.14     10.89 o 
  -4 -16   2      500.86      518.44     28.10 o 
  -3 -16   2       57.27       89.22     13.35 o 
  -2 -16   2       37.10       48.98     11.59 o 
  -1 -16   2      131.11      144.03     10.93 o 
   0 -16   2       15.61       11.59      7.73 o 
   1 -16   2       23.42       34.07      8.08 o 
   2 -16   2        0.13       -5.97      5.97 o 
   3 -16   2       36.93       58.66      9.48 o 
  -6 -15   2       46.10       26.34      7.02 o 
  -5 -15   2       26.76       20.02      7.73 o 
  -4 -15   2       59.92       61.82     10.54 o 
  -3 -15   2      135.83      127.50     14.75 o 
  -2 -15   2        0.65       -1.32      5.58 o 
  -1 -15   2      334.44      376.59     17.13 o 
   0 -15   2        7.23        0.35      7.38 o 
   1 -15   2       41.27       45.31      9.48 o 
   2 -15   2       23.49       12.29      7.02 o 
   3 -15   2      185.02      176.68     13.70 o 
   4 -15   2      186.09      171.63      8.54 o 
   5 -15   2       63.18       65.35      5.71 o 
  -7 -14   2       10.42       18.97      5.62 o 
  -6 -14   2        0.09       -1.40      6.67 o 
  -5 -14   2       90.80       96.24     12.64 o 
  -4 -14   2       78.10       95.54     13.70 o 
  -3 -14   2      103.11      128.21     15.10 o 
  -2 -14   2      729.74      718.93     26.45 o 
  -1 -14   2      114.14       98.35     14.05 o 
   0 -14   2        5.97        2.11      7.38 o 
   1 -14   2       46.71       49.17      9.48 o 
   2 -14   2     1143.90     1222.69     55.15 o 
   3 -14   2       45.68       22.83      7.02 o 
   4 -14   2      280.67      253.74      9.22 o 
   5 -14   2      297.25      286.85     15.45 o 
   6 -14   2        1.62        0.18      2.98 o 
  -8 -13   2      185.12      130.10      7.82 o 
  -7 -13   2       15.63       14.05      6.32 o 
  -6 -13   2      233.75      221.29     16.86 o 
  -5 -13   2       41.73       48.12      9.48 o 
  -4 -13   2       96.31       89.22     13.70 o 
  -3 -13   2       64.91       63.22     10.54 o 
  -2 -13   2      113.61      114.61      8.17 o 
  -1 -13   2      600.20      599.58     32.31 o 
   0 -13   2       85.28       99.40     13.35 o 
   1 -13   2      276.80      259.22     18.26 o 
   2 -13   2      247.61      255.36     17.56 o 
   3 -13   2       22.11       16.33      4.72 o 
   4 -13   2      121.06      113.65      6.34 o 
   5 -13   2      541.40      555.89     19.47 o 
   6 -13   2       39.94       32.83      4.34 o 
   7 -13   2      248.09      222.69     11.94 o 
  -9 -12   2       47.29       23.18      5.97 o 
  -8 -12   2      138.41      113.57     20.31 o 
  -7 -12   2       54.70       40.91      5.83 o 
  -6 -12   2      107.09      105.73     13.00 o 
  -5 -12   2       44.62       41.10      9.83 o 
  -4 -12   2       58.52       57.60      9.83 o 
  -3 -12   2      143.14      147.83     22.30 o 
  -2 -12   2       89.82       96.97      7.52 o 
  -1 -12   2        2.76       -6.32      6.67 o 
   0 -12   2      736.86      759.05     37.58 o 
   1 -12   2       35.74       26.69      7.38 o 
   2 -12   2      197.83      199.16     10.42 o 
   3 -12   2       14.00        7.38      3.97 o 
   4 -12   2      826.76      801.34     21.39 o 
   5 -12   2      178.47      184.21      9.31 o 
   6 -12   2       22.99       15.98      3.84 o 
   7 -12   2       89.84       81.55      5.30 o 
  -9 -11   2      259.45      237.27     44.26 o 
  -8 -11   2       87.92       69.93      6.27 o 
  -7 -11   2       84.55       71.94     10.78 o 
  -6 -11   2       50.47       37.23      8.78 o 
  -5 -11   2       13.52        3.16      7.02 o 
  -4 -11   2      233.84      258.95     12.66 o 
  -3 -11   2      105.00      103.13      8.79 o 
  -2 -11   2       41.93       41.10      4.84 o 
  -1 -11   2       18.70       11.59      6.32 o 
   0 -11   2       29.01       27.75      7.38 o 
   1 -11   2     1002.55      998.95     46.36 o 
   2 -11   2      107.17      111.05      8.29 o 
   3 -11   2      159.37      149.01      7.15 o 
   4 -11   2      131.60      132.12      6.60 o 
   5 -11   2      237.20      223.59      9.51 o 
   6 -11   2       31.76       37.24      4.59 o 
   7 -11   2       39.98       39.30      4.22 o 
 -10 -10   2       72.83       86.76     17.56 o 
  -9 -10   2      296.80      268.23     25.06 o 
  -8 -10   2      710.59      656.92     20.98 o 
  -7 -10   2      879.08      851.57     21.78 o 
  -6 -10   2       31.62       35.89      5.45 o 
  -5 -10   2       37.12       34.72      5.70 o 
  -4 -10   2      203.50      188.24     10.67 o 
  -3 -10   2       70.09       87.11      7.59 o 
  -2 -10   2       44.25       76.92      9.48 o 
   1 -10   2      111.74      125.40     11.94 o 
   2 -10   2       16.64       19.73      3.82 o 
   3 -10   2      109.17      102.85      5.04 o 
   4 -10   2      453.54      432.45     11.77 o 
   5 -10   2      818.45      832.53     23.69 o 
   6 -10   2       79.31       79.56      6.09 o 
   7 -10   2        1.57       -1.93      2.98 o 
   8 -10   2      175.44      152.09      9.48 o 
 -10  -9   2       40.35       30.84      3.71 o 
  -9  -9   2      188.79      168.85     17.28 o 
  -8  -9   2       49.79       74.29      9.89 o 
  -7  -9   2      361.82      357.04     11.96 o 
  -6  -9   2       94.11      111.22      8.36 o 
  -5  -9   2      690.43      666.44     17.03 o 
  -4  -9   2        3.53        1.17      4.09 o 
  -3  -9   2      120.25      112.05     10.54 o 
  -2  -9   2     2410.90     2664.22    109.94 o 
   2  -9   2      240.41      233.16      7.05 o 
   3  -9   2      359.13      362.43     10.37 o 
   4  -9   2      191.87      181.57      6.74 o 
   5  -9   2       53.82       55.84      5.26 o 
   6  -9   2       34.40       31.01      4.17 o 
   7  -9   2       20.01       15.20      3.29 o 
   8  -9   2       31.22       20.02      4.21 o 
 -10  -8   2      118.73      116.90     10.17 o 
  -9  -8   2       27.46       21.71      4.78 o 
  -8  -8   2      285.66      294.81     18.26 o 
  -7  -8   2       93.82      103.57      8.26 o 
  -6  -8   2      466.22      450.17     13.27 o 
  -5  -8   2      624.09      617.41     21.96 o 
  -4  -8   2      300.78      270.46     16.51 o 
  -3  -8   2      279.16      329.47     17.91 o 
   2  -8   2     1089.14      989.11     44.26 o 
   3  -8   2      443.35      468.79     11.18 o 
   4  -8   2       40.09       38.83      3.60 o 
   5  -8   2       16.53       10.83      3.36 o 
   6  -8   2      152.26      159.05     10.58 o 
   7  -8   2      144.30      143.64      6.77 o 
   8  -8   2       50.67       40.39      5.97 o 
 -10  -7   2       66.12       62.06      5.34 o 
  -9  -7   2      139.10      140.42     12.82 o 
  -8  -7   2       29.22       30.91      4.80 o 
  -7  -7   2      620.25      632.40     17.00 o 
  -6  -7   2      141.19      154.59      7.30 o 
  -5  -7   2     1406.87     1431.26     43.95 o 
  -4  -7   2      924.38      945.56     42.85 o 
  -3  -7   2       12.16       18.62      4.92 o 
  -2  -7   2       33.39       31.61      5.27 o 
   2  -7   2      148.19      147.17      9.48 o 
   3  -7   2      324.34      340.69      9.92 o 
   4  -7   2       60.26       72.52      8.48 o 
   5  -7   2       54.90       55.87      4.88 o 
   6  -7   2      573.75      613.20     18.00 o 
   7  -7   2       98.08      111.72      8.27 o 
   8  -7   2      252.73      243.06     12.29 o 
   9  -7   2       23.04       15.45      6.32 o 
 -11  -6   2        8.00       18.62      9.48 o 
 -10  -6   2       37.95       33.69      5.65 o 
  -9  -6   2      397.69      395.50     28.10 o 
  -8  -6   2      243.22      226.78     10.21 o 
  -7  -6   2      669.67      674.73     17.74 o 
  -6  -6   2      227.65      250.10      7.90 o 
  -5  -6   2       61.40       51.98      7.38 o 
  -4  -6   2     2946.66     3066.40    126.10 o 
  -3  -6   2     1855.23     1894.28     80.44 o 
  -2  -6   2        4.00        8.46      2.70 o 
   2  -6   2     1702.83     1557.43     67.09 o 
   3  -6   2      112.61      157.01      9.83 o 
   4  -6   2      141.24      151.09      7.11 o 
   5  -6   2      281.41      283.52     12.46 o 
   6  -6   2      629.14      690.75     18.12 o 
   7  -6   2       18.77       10.90      3.92 o 
   8  -6   2       89.12       89.97     15.74 o 
   9  -6   2       52.18       57.60      9.13 o 
 -11  -5   2       48.48       49.45      4.57 o 
 -10  -5   2       60.59       63.49      7.18 o 
  -9  -5   2       16.06       17.27      6.59 o 
  -8  -5   2      371.52      355.51     18.32 o 
  -7  -5   2      957.72      928.05     20.30 o 
  -6  -5   2      167.25      177.26      7.15 o 
  -5  -5   2     2123.99     2416.59    101.86 o 
  -4  -5   2     1531.43     1609.07     68.49 o 
  -3  -5   2      899.65      800.85     34.42 o 
  -2  -5   2      257.47      263.79     11.77 o 
  -1  -5   2    20824.22    21186.93    841.59 o 
   2  -5   2      337.68      368.46     17.56 o 
   3  -5   2       71.67       96.24      7.38 o 
   4  -5   2      158.94      152.44      9.48 o 
   5  -5   2       30.64       39.22      4.00 o 
   6  -5   2      124.98      133.58      7.22 o 
   7  -5   2       39.03       28.75      4.32 o 
   8  -5   2       78.25       68.76      6.36 o 
   9  -5   2       12.38       12.64      5.97 o 
 -11  -4   2        4.63        0.42      5.99 o 
 -10  -4   2      132.98      112.22     13.87 o 
  -9  -4   2       22.24       19.55      6.75 o 
  -8  -4   2       23.90       19.53      7.09 o 
  -7  -4   2      565.75      521.84     14.20 o 
  -6  -4   2       42.55       51.30      4.34 o 
  -5  -4   2     2348.05     2397.62    100.81 o 
  -4  -4   2     2127.07     2196.35     91.32 o 
  -3  -4   2     3005.66     2823.33    118.02 o 
  -2  -4   2     2980.89     2716.60     80.81 o 
  -1  -4   2    35324.36    34203.83   1419.74 o 
   2  -4   2     1086.66      939.24     40.39 o 
   3  -4   2      656.75      679.66     30.91 o 
   4  -4   2      445.18      433.09     20.72 o 
   5  -4   2       67.82       79.73      5.58 o 
   6  -4   2      272.21      289.22     10.00 o 
   7  -4   2      153.37      161.32     33.02 o 
   8  -4   2        2.42        3.96      3.17 o 
   9  -4   2        2.33       -4.57      5.27 o 
 -11  -3   2        4.48        0.15      5.90 o 
 -10  -3   2      128.20      130.85     18.44 o 
  -9  -3   2       49.62       42.92      5.45 o 
  -8  -3   2       17.62       22.06      6.54 o 
  -7  -3   2       57.26       58.61      4.74 o 
  -6  -3   2       22.14       23.68      4.70 o 
  -5  -3   2      249.25      352.30     18.62 o 
  -4  -3   2     6526.76     6751.34    272.92 o 
  -3  -3   2      475.76      467.06     17.56 o 
  -2  -3   2     1948.25     1783.74     53.12 o 
  -1  -3   2    30689.53    28373.46   1181.60 o 
   1  -3   2      606.99      541.27     23.88 o 
   2  -3   2       25.44       24.94      3.51 o 
   3  -3   2      211.88      270.46     13.70 o 
   5  -3   2      209.71      197.54     10.55 o 
   6  -3   2      181.99      181.58      8.87 o 
   7  -3   2      139.78      148.71     13.00 o 
   8  -3   2       19.68       18.97      6.43 o 
   9  -3   2        3.80        5.62      5.62 o 
 -11  -2   2       41.75       79.42     17.56 o 
 -10  -2   2      394.11      411.63     17.93 o 
  -9  -2   2      127.74      110.41     10.53 o 
  -8  -2   2      193.68      171.57      9.74 o 
  -7  -2   2       19.41       20.22      3.73 o 
  -6  -2   2      803.97      803.66     36.88 o 
  -5  -2   2      496.74      536.00     24.94 o 
  -4  -2   2      765.77      657.36     44.08 o 
  -3  -2   2     7467.43     6669.15    343.33 o 
  -2  -2   2      372.19      322.47     10.92 o 
  -1  -2   2      398.02      377.50     13.00 o 
   1  -2   2      471.64      375.84     16.86 o 
   2  -2   2      129.41      100.81      5.97 o 
   3  -2   2     1123.23     1067.79     46.36 o 
   5  -2   2      243.89      248.21      8.82 o 
   6  -2   2     1013.42     1015.00     27.85 o 
   7  -2   2      749.15      804.74     35.86 o 
   8  -2   2       78.16      102.87     10.89 o 
   9  -2   2        9.81        9.13      5.97 o 
  10  -2   2       69.23       62.17      6.32 o 
 -11  -1   2       85.60      120.48     13.35 o 
 -10  -1   2      103.81      104.98      7.20 o 
  -9  -1   2       50.73       51.21      7.66 o 
  -8  -1   2       52.29       48.42      7.44 o 
  -7  -1   2      809.28      747.33     18.64 o 
  -6  -1   2      738.17      704.95     33.37 o 
  -5  -1   2     3812.30     4015.47    163.33 o 
  -4  -1   2      108.07       91.54      7.02 o 
  -3  -1   2      575.48      533.88     22.10 o 
  -2  -1   2      535.28      467.22     14.90 o 
  -1  -1   2     3499.52     3059.80     73.25 o 
   0  -1   2      422.62      409.20     17.91 o 
   1  -1   2       10.66        5.22      1.58 o 
   2  -1   2      152.96      142.99      9.48 o 
   3  -1   2      162.13      195.34      7.69 o 
   5  -1   2     2824.91     2645.18    100.97 o 
   6  -1   2      898.68      872.90     24.53 o 
   7  -1   2      538.76      544.95     19.11 o 
   8  -1   2       90.62       92.55     10.48 o 
   9  -1   2       72.60       80.08     10.19 o 
 -10   0   2      277.97      324.01     12.71 o 
  -9   0   2       37.37       36.18      7.07 o 
  -8   0   2       90.89       93.87      7.84 o 
  -7   0   2      170.70      173.93      7.32 o 
  -6   0   2      570.42      549.70     27.05 o 
  -4   0   2      438.00      415.77     30.38 o 
  -3   0   2        1.88        2.78      1.86 o 
  -2   0   2      688.40      630.85     15.38 o 
  -1   0   2       32.10       36.97      2.16 o 
   0   0   2     7189.11     6529.00    256.41 o 
   1   0   2        0.17       -2.46      2.81 o 
   2   0   2      136.21      156.42      6.05 o 
   3   0   2       19.16       16.98      4.39 o 
   4   0   2        9.34       31.26      4.92 o 
   5   0   2      680.42      788.89     37.86 o 
   6   0   2      819.55      834.48     28.82 o 
   7   0   2      172.03      158.17      8.48 o 
   8   0   2       12.22       19.08      6.37 o 
   9   0   2       41.52       39.34      8.43 o 
  10   0   2      175.82      184.76     12.64 o 
 -10   1   2      107.06      108.37      8.43 o 
  -9   1   2       46.87       50.80      7.05 o 
  -8   1   2       49.73       49.37      7.54 o 
  -7   1   2      806.77      760.21     24.40 o 
  -6   1   2      727.28      711.63     33.37 o 
  -5   1   2     3815.18     3882.34    163.33 o 
  -4   1   2      111.00       95.85      4.28 o 
  -3   1   2      581.65      541.35     13.99 o 
  -2   1   2      535.18      480.92     11.86 o 
  -1   1   2     3496.56     3162.24     73.32 o 
   0   1   2      417.11      416.23     17.56 o 
   1   1   2        5.96        9.83      3.16 o 
   2   1   2      159.52      145.42      8.78 o 
   3   1   2      182.24      197.40     10.89 o 
   4   1   2      425.18      435.20     20.02 o 
   5   1   2     2834.05     2492.51    113.57 o 
   6   1   2      919.20      879.40     26.47 o 
   7   1   2      523.08      527.88     22.45 o 
   8   1   2       84.04      106.37     11.06 o 
   9   1   2       73.14       79.03      8.76 o 
  10   1   2       80.33       69.55      6.67 o 
 -10   2   2      388.59      381.10     21.78 o 
  -9   2   2      133.55      120.28      9.07 o 
  -8   2   2      194.23      198.24     13.27 o 
  -7   2   2       18.62       22.99      4.53 o 
  -6   2   2      813.46      779.42     36.88 o 
  -5   2   2      491.43      505.80     24.94 o 
  -4   2   2      775.48      687.95     25.64 o 
  -3   2   2     7454.20     6991.83    216.23 o 
  -2   2   2      369.93      340.17      9.97 o 
  -1   2   2      395.07      377.30     11.78 o 
   0   2   2        1.59       -1.05      2.81 o 
   1   2   2      480.30      417.28     17.56 o 
   2   2   2      126.30      118.72      7.73 o 
   3   2   2     1104.46     1141.56     45.66 o 
   4   2   2      207.79      188.27     11.24 o 
   5   2   2      236.72      238.91      9.77 o 
   6   2   2      997.98      990.13     40.81 o 
   7   2   2      771.14      805.21     38.56 o 
   8   2   2       84.03       92.51     10.37 o 
   9   2   2        9.12        4.52      5.62 o 
 -10   3   2      133.76      127.15     11.24 o 
  -9   3   2       42.06       57.86      7.95 o 
  -8   3   2       18.19       13.20      5.22 o 
  -7   3   2       60.18       62.23      4.90 o 
  -6   3   2       24.09       22.48      7.38 o 
  -4   3   2     6506.41     6611.56    196.01 o 
  -3   3   2      487.16      452.50     10.40 o 
  -2   3   2     1948.43     1781.82     42.96 o 
  -1   3   2    30707.98    28029.28    855.21 o 
   0   3   2     3528.37     3500.87    101.16 o 
   1   3   2      592.57      594.31     24.24 o 
   2   3   2       23.66       39.34      6.32 o 
   3   3   2      219.70      296.80     14.75 o 
   4   3   2       64.93       81.49      8.43 o 
   5   3   2      212.01      193.46     10.92 o 
   6   3   2      181.24      171.49      9.79 o 
   7   3   2      123.95      140.14     24.59 o 
   8   3   2       17.47       20.21      6.41 o 
   9   3   2        2.36        3.09      5.24 o 
 -10   4   2      131.68      136.94     10.17 o 
  -9   4   2       25.09       17.43      6.88 o 
  -8   4   2       17.66       14.85      7.18 o 
  -7   4   2      554.25      521.10     18.91 o 
  -6   4   2       32.18       44.61      8.78 o 
  -4   4   2     2152.97     2167.97    133.12 o 
  -3   4   2     2999.61     2869.81     68.80 o 
  -2   4   2     2977.15     2739.28     65.52 o 
  -1   4   2    35298.56    33695.73   1049.16 o 
   0   4   2     1542.31     1569.84     46.01 o 
   1   4   2      407.42      383.56     17.56 o 
   2   4   2     1087.55      982.09     40.04 o 
   3   4   2      669.39      730.95     30.91 o 
   4   4   2      446.66      443.58     14.90 o 
   5   4   2       72.82       79.97      5.29 o 
   6   4   2      283.23      273.60     11.18 o 
   7   4   2      162.46      173.00     13.69 o 
   8   4   2        2.32        6.22      5.55 o 
   9   4   2        2.38        1.57      4.74 o 
 -10   5   2       55.57       66.87      7.72 o 
  -9   5   2       21.40       10.34      6.73 o 
  -8   5   2      382.55      397.31     20.10 o 
  -7   5   2      971.37      933.49     27.91 o 
  -6   5   2      171.72      185.46     15.10 o 
  -4   5   2     1522.91     1609.56     56.73 o 
  -3   5   2      901.36      772.03     23.78 o 
  -2   5   2      257.38      264.92      9.75 o 
  -1   5   2    20827.30    19627.53    611.29 o 
   0   5   2     2058.42     2055.21     60.01 o 
   1   5   2       39.82       21.43      4.21 o 
   2   5   2      342.96      399.37     18.26 o 
   3   5   2       58.86       96.59      9.13 o 
   4   5   2      152.41      150.43      9.66 o 
   5   5   2       22.87       32.40      4.12 o 
   6   5   2      119.17      126.87      7.55 o 
   7   5   2       32.99       26.45      6.77 o 
   8   5   2       72.44       60.65      8.64 o 
   9   5   2       15.78       11.14      4.77 o 
 -10   6   2       45.36       47.09      7.05 o 
  -9   6   2      385.38      405.35     20.24 o 
  -8   6   2      234.35      243.30     15.86 o 
  -7   6   2      656.72      673.20     29.57 o 
  -6   6   2      234.31      273.62     17.91 o 
  -4   6   2     2937.66     3004.80    118.37 o 
  -3   6   2     1859.37     1930.15     56.52 o 
  -2   6   2        9.46       10.63      2.30 o 
  -1   6   2     2244.88     2156.60     58.88 o 
   0   6   2      616.56      567.03     18.00 o 
   1   6   2       89.63       98.00      8.08 o 
   2   6   2     1694.82     1639.63     65.68 o 
   3   6   2      117.01      135.58     10.89 o 
   4   6   2      150.58      145.76     12.25 o 
   5   6   2      291.04      290.83     11.58 o 
   6   6   2      622.16      682.19     23.70 o 
   7   6   2       18.82       15.85      6.91 o 
   8   6   2       98.62       76.33      9.99 o 
   9   6   2       48.02       54.52     24.41 o 
 -10   7   2       61.71       59.48      7.55 o 
  -9   7   2      148.87      157.23     14.58 o 
  -8   7   2       29.82       44.03      9.13 o 
  -7   7   2      627.08      625.32     28.67 o 
  -6   7   2      136.22      178.43     15.45 o 
  -4   7   2      931.15      970.76     29.75 o 
  -3   7   2        6.32       17.08      3.37 o 
  -2   7   2       33.47       31.48      3.11 o 
  -1   7   2        1.34        5.30      3.51 o 
   0   7   2      206.18      229.15      9.06 o 
   1   7   2       13.11       18.62      4.21 o 
   2   7   2      145.43      152.09     10.89 o 
   3   7   2      331.38      335.24     12.79 o 
   4   7   2       56.06       56.16      4.96 o 
   5   7   2       45.37       47.36      6.75 o 
   6   7   2      585.47      582.30     21.34 o 
   7   7   2      102.19      101.51     12.83 o 
   8   7   2      243.81      224.27     49.17 o 
   9   7   2       25.21       12.94     16.51 o 
 -10   8   2      118.57      124.34     26.69 o 
  -9   8   2       26.36       25.46      7.32 o 
  -8   8   2      289.15      303.40     23.71 o 
  -7   8   2       97.35      104.94     12.56 o 
  -6   8   2      473.26      447.84     26.34 o 
  -4   8   2      297.16      292.61     15.98 o 
  -3   8   2      280.86      342.98     12.64 o 
  -2   8   2        0.23        3.33      2.51 o 
  -1   8   2      261.64      297.29     11.17 o 
   0   8   2       44.34       54.12      5.22 o 
   1   8   2     1159.42     1209.21     36.74 o 
   2   8   2     1095.29     1050.58     43.91 o 
   3   8   2      433.37      450.42     16.92 o 
   4   8   2       33.88       34.25      4.37 o 
   5   8   2       15.51       13.47     14.40 o 
   6   8   2      143.12      148.81     13.70 o 
   7   8   2      137.16      155.75     14.23 o 
   8   8   2       54.82       52.69     14.75 o 
   9   8   2       20.76       22.13     10.54 o 
 -10   9   2       39.39       36.97      7.20 o 
  -9   9   2      183.21      203.53     33.19 o 
  -8   9   2       50.51       60.06     30.21 o 
  -7   9   2      350.08      367.59     28.10 o 
  -4   9   2        3.28        5.19      4.30 o 
  -3   9   2      121.51      120.01      6.73 o 
  -2   9   2     2410.39     2593.83    102.39 o 
  -1   9   2     2005.08     2238.16     66.45 o 
   0   9   2      430.36      515.06     17.38 o 
   1   9   2     1128.50     1220.59     51.63 o 
   2   9   2      234.02      230.41     10.55 o 
   3   9   2      356.43      333.39     13.51 o 
   4   9   2      200.13      188.84     11.52 o 
   5   9   2       64.90       47.82      6.86 o 
   6   9   2       36.85       34.63     10.19 o 
   7   9   2       25.54       24.77      4.95 o 
   8   9   2       32.80       38.29     13.00 o 
 -10  10   2       74.55      108.18     20.72 o 
  -9  10   2      304.47      260.98     17.56 o 
  -8  10   2      706.71      683.57     83.60 o 
  -7  10   2      891.31      869.59     37.17 o 
  -4  10   2      201.63      211.45     15.10 o 
  -3  10   2       69.30       66.60      4.81 o 
  -2  10   2       43.88       64.82      6.92 o 
  -1  10   2       83.36      105.96      7.19 o 
   0  10   2       44.36       42.96      4.97 o 
   1  10   2      114.84      165.18      8.43 o 
   2  10   2       25.13       16.84      4.45 o 
   3  10   2      114.80       94.85      7.57 o 
   4  10   2      448.35      420.16     19.95 o 
   5  10   2      801.79      801.32     33.30 o 
   6  10   2       80.82       90.49      9.08 o 
   7  10   2        2.48        1.27      7.38 o 
   8  10   2      171.83      198.81     23.53 o 
  -9  11   2      254.38      210.75     14.75 o 
  -8  11   2       89.53       80.39     28.80 o 
  -7  11   2       75.87       69.48     20.37 o 
  -6  11   2       52.86       31.26     15.45 o 
  -4  11   2      236.75      247.98     17.56 o 
  -3  11   2      106.79      104.64      6.89 o 
  -2  11   2       42.00       48.25      6.04 o 
  -1  11   2       19.73       12.10      4.34 o 
   0  11   2       30.11       34.83      4.72 o 
   1  11   2     1004.06     1053.74     45.66 o 
   2  11   2      102.54      111.35     12.29 o 
   3  11   2      153.12      142.44     11.59 o 
   4  11   2      131.17      105.01     10.43 o 
   5  11   2      252.69      223.58     13.82 o 
   6  11   2       34.99       33.36      6.31 o 
   7  11   2       36.43       47.32      6.06 o 
   8  11   2       74.78       90.62     18.97 o 
  -9  12   2       48.71       49.98     10.19 o 
  -8  12   2      140.62      131.78     21.78 o 
  -7  12   2       57.22       54.31      9.20 o 
  -6  12   2      101.88      112.05     25.29 o 
  -3  12   2      141.89      142.70      7.55 o 
  -2  12   2       91.08       98.96      7.59 o 
  -1  12   2        2.93       -1.40      8.96 o 
   0  12   2      736.31      772.74     25.95 o 
   1  12   2       33.96       25.29      7.38 o 
   3  12   2       14.50        7.73      7.73 o 
   4  12   2      828.55      750.27     38.99 o 
   5  12   2      173.52      161.81     15.81 o 
   6  12   2       18.13       19.08      5.65 o 
   7  12   2       94.35       95.25      7.21 o 
  -8  13   2      180.09      157.45     30.73 o 
  -7  13   2       15.66       24.59     15.10 o 
  -6  13   2      237.93      238.50     30.91 o 
  -5  13   2       39.35       49.53     16.16 o 
  -3  13   2       62.28       63.58     11.24 o 
  -2  13   2      113.75      104.32     16.51 o 
  -1  13   2      599.40      610.12     32.31 o 
   0  13   2       86.50       74.46     12.29 o 
   3  13   2       26.73       30.56      8.78 o 
   4  13   2      125.01      104.32     12.29 o 
   5  13   2      545.51      546.89     29.15 o 
   6  13   2       43.54       50.97      6.49 o 
  -8  14   2       53.74       42.50     13.70 o 
  -7  14   2        9.98        3.16     13.35 o 
  -6  14   2        0.78        7.73     14.05 o 
  -5  14   2       93.13       90.97     23.53 o 
  -2  14   2      731.25      716.55     39.69 o 
   4  14   2      272.13      246.93     17.21 o 
   5  14   2      290.05      297.51     18.26 o 
   6  14   2        3.20        0.00      5.27 o 
  -7  15   2       12.56       20.02     11.94 o 
  -2  15   2        0.68        9.83      9.48 o 
  -1  15   2      332.71      359.33     25.99 o 
   4  15   2      190.60      155.25     13.35 o 
   5  15   2       70.99       55.15      9.13 o 
  -2  16   2       36.12       40.39     10.89 o 
  -1  16   2      131.71      117.67     17.21 o 
   0  16   2       16.19        6.67     10.54 o 
   4  16   2      247.22      212.51     15.10 o 
  -1  17   2       21.57       22.83      9.13 o 
   0  17   2      115.13       89.92     15.45 o 
   1  17   2       24.66       36.88     10.89 o 
   0  18   2        6.10        4.92      7.38 o 
   1  18   2       50.25       54.44      9.13 o 
   2  18   2       25.42       30.56      8.78 o 
   3  18   2       28.74       35.12      8.78 o 
  -2 -19   3        8.85       11.59      7.02 o 
  -1 -19   3       83.67       93.43     10.19 o 
   0 -19   3       51.95       56.55      8.08 o 
  -4 -18   3        3.23       15.45      6.67 o 
  -3 -18   3      237.67      228.67     11.55 o 
  -2 -18   3      158.91      153.49      9.81 o 
  -1 -18   3       16.24       12.29      7.02 o 
   0 -18   3       89.95       58.66      9.83 o 
   1 -18   3       25.84       27.05      6.32 o 
   2 -18   3      315.74      276.78     15.81 o 
  -6 -17   3      653.31      562.35     26.34 o 
  -5 -17   3       73.82       79.03     10.19 o 
  -4 -17   3       13.03        6.67      7.02 o 
  -3 -17   3      122.34      118.02      9.44 o 
  -2 -17   3      180.27      178.84     14.05 o 
  -1 -17   3        5.29       11.94      7.38 o 
   0 -17   3      363.92      361.43     21.07 o 
   1 -17   3      421.13      445.38     23.53 o 
   2 -17   3       29.73       36.53      6.32 o 
  -6 -16   3       53.48       49.88      8.08 o 
  -5 -16   3      358.34      367.41     21.78 o 
  -4 -16   3      314.97      365.30     22.83 o 
  -3 -16   3      488.82      521.79     20.37 o 
  -2 -16   3       70.93       70.37     10.89 o 
  -1 -16   3       21.17       22.83      8.78 o 
   0 -16   3        6.30        5.27      7.02 o 
   1 -16   3        8.71       11.59      7.02 o 
   2 -16   3      119.48      103.62     10.89 o 
   3 -16   3        6.62        7.73      4.57 o 
   4 -16   3       23.68       18.26      5.27 o 
  -7 -15   3       29.99       26.34      6.32 o 
  -6 -15   3      417.94      433.44     24.24 o 
  -5 -15   3       19.37       15.81      8.08 o 
  -4 -15   3       58.31       46.36      9.83 o 
  -3 -15   3       69.05       62.86      8.07 o 
  -2 -15   3      166.80      174.81     12.41 o 
  -1 -15   3       13.99       18.62      8.43 o 
   0 -15   3        6.34        2.11      7.38 o 
   1 -15   3        6.37       19.67      7.38 o 
   2 -15   3      143.86      173.17     14.05 o 
   3 -15   3      202.80      195.92     10.71 o 
   4 -15   3       46.26       39.42      4.72 o 
   5 -15   3        3.15        2.02      2.85 o 
  -7 -14   3      154.59      149.98     13.35 o 
  -6 -14   3       37.12       40.74      8.78 o 
  -5 -14   3       34.02       29.86      9.13 o 
  -4 -14   3      143.72      133.47     15.45 o 
  -3 -14   3       98.26      115.70     10.55 o 
  -2 -14   3       74.42       86.91      9.25 o 
  -1 -14   3       96.87       87.46     13.70 o 
   0 -14   3       80.03      101.16     13.35 o 
   1 -14   3      771.96      847.91     40.74 o 
   2 -14   3      638.21      668.42     32.67 o 
   3 -14   3      157.94      148.12      7.08 o 
   4 -14   3       14.05        6.86      7.73 o 
   5 -14   3        8.10        7.20      3.23 o 
  -8 -13   3        0.45       -2.11      4.57 o 
  -7 -13   3       65.14       40.39      8.78 o 
  -6 -13   3      199.56      181.95     16.16 o 
  -5 -13   3       14.99       13.70      8.78 o 
  -4 -13   3      402.38      416.93     25.64 o 
  -3 -13   3       24.31       21.01      6.69 o 
  -2 -13   3      132.72      135.71     11.25 o 
  -1 -13   3       13.47       21.07      8.08 o 
   0 -13   3      656.15      699.69     35.12 o 
   1 -13   3       80.95       82.54     11.59 o 
   2 -13   3      449.27      475.57     17.63 o 
   3 -13   3      812.49      789.19     21.11 o 
   4 -13   3        6.06        1.84      3.59 o 
   5 -13   3      145.44      136.79     14.23 o 
   6 -13   3       31.16       24.91      3.35 o 
  -9 -12   3      197.35      142.26     11.59 o 
  -8 -12   3       21.66       23.18      6.32 o 
  -7 -12   3      341.43      312.26     20.72 o 
  -6 -12   3       34.54       39.34      9.83 o 
  -5 -12   3       29.48       46.36     10.19 o 
  -4 -12   3      168.42      180.89     16.16 o 
  -3 -12   3      302.61      319.92     12.02 o 
  -2 -12   3      210.38      210.17     10.18 o 
  -1 -12   3      128.25      117.32     13.70 o 
   0 -12   3       56.61       55.50      9.13 o 
   1 -12   3      790.62      779.07     37.23 o 
   2 -12   3      531.13      531.99     19.00 o 
   3 -12   3      867.14      856.12     22.74 o 
   4 -12   3        6.90       12.12      3.97 o 
   5 -12   3      178.42      173.89      8.81 o 
   6 -12   3      158.48      176.81      7.57 o 
  -9 -11   3       55.47       52.32      6.54 o 
  -8 -11   3       79.78       86.76      9.13 o 
  -7 -11   3       92.79       87.61     10.19 o 
  -6 -11   3      477.91      504.04     28.45 o 
  -5 -11   3       86.95      124.69     14.75 o 
  -4 -11   3        6.46        3.56      9.31 o 
  -3 -11   3      204.30      198.51      9.55 o 
  -2 -11   3      128.64      123.20      8.93 o 
  -1 -11   3       65.81       51.63      9.13 o 
   0 -11   3       15.09        2.46      5.97 o 
   1 -11   3       37.83       31.45      3.84 o 
   2 -11   3     1059.10     1023.02     26.52 o 
   3 -11   3      364.51      334.03     10.80 o 
   4 -11   3      380.46      401.58     22.66 o 
   5 -11   3      166.71      153.01      8.07 o 
   6 -11   3      198.96      170.39      7.94 o 
   7 -11   3       53.17       37.23      5.62 o 
 -10 -10   3       12.77       18.14      5.62 o 
  -9 -10   3      103.28       80.99      8.65 o 
  -8 -10   3       80.05       69.56     11.09 o 
  -7 -10   3      415.75      390.61     19.35 o 
  -6 -10   3      208.67      216.31     29.68 o 
  -5 -10   3       17.33       15.98      5.22 o 
  -4 -10   3      195.18      209.83     11.14 o 
  -3 -10   3      267.88      255.67      9.97 o 
  -2 -10   3        7.43       10.12      4.34 o 
  -1 -10   3        6.75        3.16      5.97 o 
   0 -10   3       54.43       56.55      8.43 o 
   1 -10   3      452.43      442.86     16.14 o 
   2 -10   3     1026.66      986.34     25.78 o 
   3 -10   3      582.61      564.96     15.58 o 
   4 -10   3      908.90      898.10     28.76 o 
   5 -10   3       90.68      104.89      6.83 o 
   6 -10   3      663.16      651.04     21.34 o 
   7 -10   3      269.49      283.46     14.75 o 
 -10  -9   3       40.30       31.94      8.19 o 
  -9  -9   3       62.50       62.96      6.56 o 
  -8  -9   3     1388.36     1288.10     36.96 o 
  -7  -9   3      595.88      581.32     24.41 o 
  -6  -9   3       80.24       77.02      7.41 o 
  -5  -9   3       79.40       78.82      9.47 o 
  -4  -9   3       14.47       21.29      7.38 o 
  -3  -9   3      157.54      164.38     12.64 o 
  -2  -9   3        7.58       13.00      5.27 o 
   1  -9   3       80.48       92.02      5.21 o 
   2  -9   3      210.93      223.78      7.95 o 
   3  -9   3      913.11      900.06     21.02 o 
   4  -9   3      557.06      530.52     16.28 o 
   5  -9   3      130.66      146.48      7.57 o 
   6  -9   3      237.11      219.02      9.19 o 
   7  -9   3      169.91      161.93     10.19 o 
 -10  -8   3      437.91      395.66     26.53 o 
  -9  -8   3       82.90       77.77      9.35 o 
  -8  -8   3      106.88      102.56     15.81 o 
  -7  -8   3     1181.56     1114.12     40.69 o 
  -6  -8   3       12.40       10.64      4.66 o 
  -5  -8   3      369.99      344.18     19.96 o 
  -4  -8   3        2.62       -0.70      4.92 o 
  -3  -8   3      834.52      865.83     40.04 o 
  -2  -8   3     5582.33     6141.57    249.03 o 
   2  -8   3      375.13      372.19     11.14 o 
   3  -8   3      187.08      188.46      6.45 o 
   4  -8   3       27.22       29.49      3.90 o 
   5  -8   3       38.66       33.59      3.83 o 
   6  -8   3       97.01       88.90      5.70 o 
   7  -8   3      436.40      429.93     19.67 o 
   8  -8   3        8.05        4.92      5.97 o 
 -11  -7   3       15.61       11.94      5.99 o 
 -10  -7   3      112.78      121.66     16.86 o 
  -9  -7   3       54.79       53.97     28.10 o 
  -8  -7   3      109.55      104.67      9.02 o 
  -7  -7   3      128.27      141.36      9.12 o 
  -6  -7   3      557.17      494.18     21.93 o 
  -5  -7   3       56.19       56.54      6.33 o 
  -4  -7   3       35.59       30.56      6.32 o 
  -3  -7   3      223.52      231.12     13.70 o 
  -2  -7   3     7027.64     7374.17    216.85 o 
   2  -7   3      141.17      145.77      9.13 o 
   3  -7   3       60.98       65.24      8.50 o 
   4  -7   3       65.05       71.41      4.57 o 
   5  -7   3       20.15       18.51      2.82 o 
   6  -7   3      128.59      134.12      5.80 o 
   7  -7   3      108.63      104.62      6.73 o 
   8  -7   3       16.13       17.21      6.67 o 
 -11  -6   3       43.11       42.15      3.71 o 
 -10  -6   3       86.36       88.42      9.29 o 
  -9  -6   3      661.91      679.19     43.38 o 
  -8  -6   3       14.40       13.39      5.16 o 
  -7  -6   3     1349.49     1247.42     26.49 o 
  -6  -6   3      124.39      122.42     13.79 o 
  -5  -6   3     1966.02     1904.47     83.25 o 
  -4  -6   3      825.32      909.38     40.04 o 
  -3  -6   3      353.83      415.44     14.63 o 
  -2  -6   3     5790.57     5905.75    210.92 o 
   3  -6   3      147.53      141.12      6.30 o 
   4  -6   3       63.44       68.97      3.95 o 
   5  -6   3      145.37      141.49      5.53 o 
   6  -6   3      353.81      364.47     13.31 o 
   7  -6   3        9.92        4.55      3.34 o 
   8  -6   3       33.22       27.40      7.38 o 
 -11  -5   3        5.47        5.91      3.75 o 
 -10  -5   3      603.96      569.48     59.36 o 
  -9  -5   3      388.73      351.70     20.72 o 
  -8  -5   3        5.53        0.02      3.85 o 
  -7  -5   3      794.07      779.60     23.93 o 
  -6  -5   3      331.14      341.25     13.41 o 
  -5  -5   3       77.73       69.55      9.13 o 
  -4  -5   3     2551.78     2521.96    107.48 o 
  -3  -5   3     1560.39     1574.20     48.30 o 
  -2  -5   3     6177.24     6028.06    175.39 o 
   1  -5   3      868.47      763.96     34.07 o 
   3  -5   3     1000.12     1018.64     31.11 o 
   4  -5   3       14.18       12.66      2.19 o 
   5  -5   3       64.66       71.49      4.09 o 
   6  -5   3      661.73      711.20     20.69 o 
   7  -5   3       68.75       61.53      5.24 o 
   8  -5   3       32.71       28.80      7.73 o 
   9  -5   3        5.30        3.86      3.86 o 
 -11  -4   3       88.37       83.14      6.37 o 
 -10  -4   3      295.55      292.04     19.32 o 
  -9  -4   3       47.27       57.87      9.46 o 
  -8  -4   3        1.82        7.57      4.79 o 
  -7  -4   3      565.77      521.55     14.48 o 
  -6  -4   3      105.68      101.85      8.78 o 
  -5  -4   3     1721.86     1761.16     75.52 o 
  -4  -4   3       33.49       48.82      7.38 o 
  -3  -4   3      797.94      649.22     30.91 o 
  -2  -4   3     1309.55     1264.73     37.73 o 
  -1  -4   3     3288.26     3131.38    125.75 o 
   1  -4   3     1228.81     1033.02     45.66 o 
   4  -4   3      350.07      335.03     12.83 o 
   5  -4   3       68.32       69.32      3.21 o 
   6  -4   3      212.53      218.16      8.20 o 
   7  -4   3       90.74       77.16      9.66 o 
   8  -4   3       23.22       15.10      6.67 o 
   9  -4   3       22.75       19.53      6.67 o 
 -11  -3   3       75.85       78.84      6.17 o 
 -10  -3   3      165.76      159.93     11.70 o 
  -9  -3   3      172.43      179.66     13.24 o 
  -8  -3   3      254.84      254.11     11.10 o 
  -7  -3   3      108.97      124.13      6.85 o 
  -6  -3   3      288.89      279.94     16.86 o 
  -5  -3   3      509.58      557.08     26.34 o 
  -4  -3   3      327.80      310.50     16.51 o 
  -3  -3   3      152.76      146.45     11.77 o 
  -2  -3   3      152.13      168.24      6.58 o 
  -1  -3   3      102.31      133.11      5.34 o 
   4  -3   3       76.65       57.75      4.17 o 
   5  -3   3        8.85       11.19      2.68 o 
   6  -3   3      134.87      125.23      4.94 o 
   7  -3   3       43.80       55.84      8.45 o 
   8  -3   3        4.05        3.75      3.70 o 
   9  -3   3        9.87        4.21      3.16 o 
 -11  -2   3      196.35      227.03     17.61 o 
 -10  -2   3       74.52       72.56      6.91 o 
  -9  -2   3      607.39      575.40     24.70 o 
  -8  -2   3      459.02      457.28     13.41 o 
  -7  -2   3      193.59      198.44      8.37 o 
  -6  -2   3      646.21      741.48     33.72 o 
  -5  -2   3      578.35      583.77     26.69 o 
  -4  -2   3     1193.11     1137.69     48.47 o 
  -3  -2   3        8.49        5.52      2.60 o 
  -2  -2   3     2068.26     1982.32     59.20 o 
  -1  -2   3      972.73      838.40     35.30 o 
   0  -2   3      638.58      641.03     27.75 o 
   1  -2   3     3162.56     3051.29    119.42 o 
   4  -2   3      322.76      295.75     23.53 o 
   5  -2   3      259.21      242.05     13.36 o 
   6  -2   3      485.80      473.37     14.85 o 
   7  -2   3      158.33      201.35     13.72 o 
   8  -2   3        3.61        5.85      3.29 o 
 -11  -1   3       46.81       53.71      7.46 o 
 -10  -1   3       11.51       -0.03      4.90 o 
  -9  -1   3       81.95       73.06      9.53 o 
  -8  -1   3      318.81      315.39     13.33 o 
  -7  -1   3       25.33       28.50      4.08 o 
  -6  -1   3      148.58      139.45     11.94 o 
  -5  -1   3      140.82      123.64     10.19 o 
  -4  -1   3      555.09      535.65     24.94 o 
  -3  -1   3     3698.80     3362.28    224.45 o 
  -2  -1   3       19.12       15.24      1.75 o 
  -1  -1   3       45.14       40.74      2.61 o 
   0  -1   3      998.05      972.25     38.99 o 
   1  -1   3      175.53      245.87     12.64 o 
   2  -1   3      139.03      193.89     11.59 o 
   3  -1   3      313.32      310.85     16.16 o 
   4  -1   3     2304.93     2057.26    121.53 o 
   5  -1   3      243.85      282.51     14.38 o 
   6  -1   3     2355.82     2262.62     79.60 o 
   7  -1   3      100.62      100.38      9.80 o 
   8  -1   3        3.25        0.67      3.15 o 
 -11   0   3      204.73      239.74     23.36 o 
 -10   0   3        0.05        2.80      6.46 o 
  -9   0   3      378.64      362.58     18.47 o 
  -8   0   3       36.81       37.17      4.47 o 
  -7   0   3        8.04        7.14      3.59 o 
  -6   0   3       50.00       54.09      8.78 o 
  -5   0   3      161.75      132.77     10.54 o 
  -4   0   3        2.64        7.73      4.57 o 
  -3   0   3       25.17       26.54      3.20 o 
  -2   0   3        0.15       -1.23      1.55 o 
  -1   0   3     2320.46     2127.70     50.31 o 
   0   0   3       45.80       66.74      5.97 o 
   1   0   3     2539.21     2347.74     93.78 o 
   2   0   3       60.76       70.60      7.38 o 
   3   0   3      278.99      251.84     14.05 o 
   5   0   3     1502.59     1355.02     48.94 o 
   6   0   3      823.55      841.95     32.83 o 
   7   0   3      143.02      206.89     27.75 o 
   8   0   3        1.02       -1.17      3.07 o 
 -11   1   3       45.49       55.18      5.70 o 
 -10   1   3        7.96        7.41      7.02 o 
  -9   1   3       84.45       85.97      8.10 o 
  -8   1   3      329.60      316.73     10.57 o 
  -7   1   3       23.49       21.44      3.61 o 
  -6   1   3      140.67      166.14     13.00 o 
  -5   1   3      143.87      140.61      7.19 o 
  -4   1   3      557.79      553.92     24.94 o 
  -3   1   3     3698.93     3329.08    219.35 o 
  -2   1   3       15.37       16.14      1.80 o 
  -1   1   3       43.89       45.79      3.45 o 
   0   1   3      993.61      917.81     38.64 o 
   1   1   3      174.36      240.25     12.64 o 
   2   1   3      155.55      196.70     11.24 o 
   3   1   3      324.31      315.07     16.16 o 
   4   1   3     2288.81     2127.02    111.57 o 
   5   1   3      249.38      289.61     14.22 o 
   6   1   3     2348.71     2234.49    101.77 o 
   7   1   3       96.44       86.05      6.83 o 
   8   1   3        1.64        0.53      3.27 o 
   9   1   3       37.76       41.80     11.59 o 
 -11   2   3      195.45      195.65     13.00 o 
 -10   2   3       78.88       82.73     10.89 o 
  -9   2   3      607.07      563.10     22.70 o 
  -8   2   3      449.57      448.75     13.91 o 
  -7   2   3      199.83      190.07     12.47 o 
  -6   2   3      654.48      681.42     33.37 o 
  -5   2   3      572.62      555.30     18.62 o 
  -4   2   3     1188.87     1128.36     34.77 o 
  -3   2   3        9.10        2.66      1.60 o 
  -2   2   3     2074.41     2014.70     58.13 o 
  -1   2   3      970.93      891.89     25.80 o 
   0   2   3      647.73      668.78     27.75 o 
   1   2   3     3164.86     2945.92    119.42 o 
   2   2   3      614.49      690.55     29.86 o 
   4   2   3      333.80      305.89     11.99 o 
   5   2   3      254.64      257.42     19.67 o 
   6   2   3      496.13      487.12     27.10 o 
   7   2   3      159.99      194.74     16.94 o 
   8   2   3        4.97        1.40      3.22 o 
   9   2   3       39.97       33.72     11.59 o 
 -11   3   3       79.37       66.03      8.08 o 
 -10   3   3      157.21      143.93     10.54 o 
  -9   3   3      166.85      192.20     11.16 o 
  -8   3   3      260.26      240.89      9.66 o 
  -7   3   3      105.44      128.08      6.77 o 
  -5   3   3      505.42      542.53     23.18 o 
  -4   3   3      323.13      318.58     16.51 o 
  -3   3   3      152.95      152.89      5.21 o 
  -2   3   3      145.90      160.44      8.61 o 
  -1   3   3      103.06      134.29      5.58 o 
   0   3   3      721.60      656.48     27.75 o 
   1   3   3      415.81      479.80     21.43 o 
   2   3   3     1784.34     1748.51     71.30 o 
   3   3   3     2433.10     2584.13    104.32 o 
   4   3   3       76.90       55.43      3.72 o 
   5   3   3        8.66       17.78      6.24 o 
   6   3   3      121.96      112.16      7.48 o 
   7   3   3       48.53       46.31      6.72 o 
   8   3   3        3.97        2.33      3.44 o 
   9   3   3       10.05       17.21     10.19 o 
 -11   4   3       84.62       97.30      8.43 o 
 -10   4   3      305.03      315.37     19.85 o 
  -9   4   3       58.11       54.47      6.95 o 
  -8   4   3        2.51        4.65      3.64 o 
  -7   4   3      573.26      512.34     20.67 o 
  -6   4   3      103.67      107.48     13.70 o 
  -5   4   3     1727.39     1778.37     76.57 o 
  -4   4   3       33.67       34.07      6.32 o 
  -3   4   3      796.43      644.70     16.52 o 
  -2   4   3     1314.20     1233.98     30.63 o 
  -1   4   3     3294.48     2907.48     84.56 o 
   0   4   3     1215.28     1263.44     51.63 o 
   1   4   3     1217.81     1163.33     45.66 o 
   2   4   3     1520.83     1709.88     69.90 o 
   3   4   3      503.31      677.56     30.21 o 
   4   4   3      337.54      347.64     14.53 o 
   5   4   3       66.15       60.75      5.14 o 
   6   4   3      221.64      209.85     15.53 o 
   7   4   3       83.67       79.07      8.99 o 
   8   4   3       20.79       15.67      4.06 o 
   9   4   3       21.77       27.43      7.20 o 
 -11   5   3        5.89        4.92      4.92 o 
 -10   5   3      597.76      609.07     36.88 o 
  -9   5   3      379.27      354.32     23.88 o 
  -8   5   3        2.31        3.98      4.12 o 
  -7   5   3      781.94      732.37     25.01 o 
  -6   5   3      329.67      283.81     20.72 o 
  -5   5   3       79.69       90.27      9.48 o 
  -4   5   3     2552.03     2632.25    110.99 o 
  -3   5   3     1560.87     1562.68     38.45 o 
  -2   5   3     6178.88     5930.06    142.18 o 
  -1   5   3     3949.62     4113.74    119.24 o 
   0   5   3      138.95      152.44      9.48 o 
   1   5   3      883.20      843.35     34.42 o 
   2   5   3      786.32      863.72     37.23 o 
   3   5   3     1019.11     1038.74     31.78 o 
   4   5   3       20.27       20.45      2.77 o 
   5   5   3       68.31       80.23      6.08 o 
   6   5   3      663.66      766.84     37.23 o 
   7   5   3       72.75       79.94      9.46 o 
   8   5   3       35.77       39.12     23.01 o 
   9   5   3        6.29        3.49      3.29 o 
 -11   6   3       46.64       56.55      6.32 o 
 -10   6   3       84.35       84.98     14.40 o 
  -9   6   3      667.10      700.73     31.12 o 
  -8   6   3       16.40       12.41      5.24 o 
  -7   6   3     1355.23     1211.35     34.92 o 
  -6   6   3      128.28       96.27      9.56 o 
  -5   6   3     1962.35     1991.58     85.00 o 
  -4   6   3      821.81      889.71     41.10 o 
  -3   6   3      355.94      400.35     11.45 o 
  -2   6   3     5781.77     5857.32    140.23 o 
  -1   6   3      805.97      833.56     25.55 o 
   0   6   3      814.93      829.30     35.48 o 
   1   6   3      118.30      147.52     10.19 o 
   2   6   3      612.86      659.29     29.86 o 
   3   6   3      136.31      133.75      9.83 o 
   4   6   3       68.32       76.88      4.92 o 
   5   6   3      140.26      135.85      7.53 o 
   6   6   3      343.82      381.76     26.69 o 
   7   6   3       11.69       12.55      5.87 o 
   8   6   3       30.20       27.38      5.62 o 
 -10   7   3      121.97      115.32     10.55 o 
  -9   7   3       53.16       68.76      9.41 o 
  -8   7   3      109.78      110.14      8.68 o 
  -7   7   3      129.61      130.31     15.81 o 
  -6   7   3      550.45      439.94     19.25 o 
  -5   7   3       58.04       94.49     10.19 o 
  -4   7   3       38.90       43.55      7.02 o 
  -3   7   3      223.62      230.36      9.60 o 
  -2   7   3     7039.33     7369.77    218.30 o 
  -1   7   3     2442.32     2648.21     77.73 o 
   0   7   3      251.50      247.98     13.70 o 
   1   7   3      264.11      258.17     14.40 o 
   2   7   3      139.35      136.27      7.57 o 
   3   7   3       64.69       56.18      6.62 o 
   4   7   3       54.93       71.22      4.94 o 
   5   7   3       20.54       11.82      4.21 o 
   6   7   3      141.84      140.43     17.74 o 
   7   7   3      103.96      106.84     21.07 o 
   8   7   3       15.49       17.31      9.48 o 
 -10   8   3      426.55      430.60     35.30 o 
  -9   8   3       82.46       90.32     10.66 o 
  -8   8   3      108.44      119.77      8.86 o 
  -6   8   3       11.41       24.24      8.43 o 
  -5   8   3      372.07      326.47     25.79 o 
  -4   8   3        2.87       -5.51      7.90 o 
  -3   8   3      837.68      907.06     28.12 o 
  -2   8   3     5574.23     6015.99    175.63 o 
  -1   8   3       39.26       39.05      5.80 o 
   0   8   3      179.05      206.99      8.68 o 
   1   8   3       39.01       55.15      8.43 o 
   2   8   3      365.17      385.55     14.28 o 
   3   8   3      193.57      198.07     14.40 o 
   4   8   3       29.88       26.88      5.20 o 
   5   8   3       45.84       40.27     10.36 o 
   6   8   3       92.13       88.21      9.28 o 
   7   8   3      442.43      425.85     56.38 o 
   8   8   3        9.02        8.45      4.99 o 
 -10   9   3       47.23       39.73      6.49 o 
  -9   9   3       66.23       61.18      8.81 o 
  -8   9   3     1383.91     1344.70     87.81 o 
  -5   9   3       77.52       71.23      7.69 o 
  -4   9   3       15.47       17.17      4.07 o 
  -3   9   3      157.79      173.80      8.85 o 
  -2   9   3       12.93       12.29      5.62 o 
  -1   9   3       77.73       85.89      6.33 o 
   0   9   3      545.10      609.46     20.24 o 
   1   9   3       77.04       95.90      7.32 o 
   2   9   3      225.00      218.31     10.31 o 
   3   9   3      896.84      868.30     44.38 o 
   4   9   3      569.28      537.21     26.87 o 
   5   9   3      124.00      144.53     10.48 o 
   6   9   3      227.91      215.92     23.01 o 
   7   9   3      165.06      188.62     25.64 o 
   8   9   3       25.58       47.07     12.29 o 
 -10  10   3       11.42        9.02      9.31 o 
  -9  10   3       98.93       95.28     10.71 o 
  -8  10   3       81.39       79.28     10.98 o 
  -7  10   3      409.95      435.55     41.45 o 
  -5  10   3       19.17       15.35      5.95 o 
  -4  10   3      196.62      222.23     12.35 o 
  -3  10   3      266.32      259.36     10.11 o 
  -2  10   3        7.30        6.70      3.70 o 
  -1  10   3        6.78        7.53      3.59 o 
   0  10   3       56.83       57.02      6.15 o 
   1  10   3      448.91      467.51     23.53 o 
   2  10   3     1010.60      997.87     32.24 o 
   3  10   3      602.05      529.37     33.19 o 
   4  10   3      894.05      887.94     35.96 o 
   5  10   3       98.52       91.68      9.25 o 
   6  10   3      679.38      662.72     56.90 o 
   7  10   3      271.71      316.12     30.91 o 
  -9  11   3       58.02       55.27     12.29 o 
  -8  11   3       75.39       68.15     18.79 o 
  -7  11   3       96.28       87.81     20.72 o 
  -5  11   3       88.49      112.05     16.86 o 
  -4  11   3        8.79        9.48      6.32 o 
  -3  11   3      204.25      217.85     19.60 o 
  -2  11   3      127.57      131.09      7.72 o 
  -1  11   3       67.54       70.41      7.08 o 
   0  11   3       10.18        7.45      4.34 o 
   1  11   3       39.49       30.21      7.02 o 
   2  11   3     1077.76      985.22     33.26 o 
   3  11   3      358.41      316.83     20.37 o 
   4  11   3      388.98      373.59     18.83 o 
   5  11   3      160.11      136.68     12.64 o 
   6  11   3      185.16      173.09     25.29 o 
   7  11   3       52.55       49.17     12.64 o 
  -9  12   3      196.80      159.12     12.64 o 
  -8  12   3       23.16       15.36      5.57 o 
  -7  12   3      336.89      365.65     37.23 o 
  -4  12   3      167.22      146.82     17.91 o 
  -3  12   3      301.29      296.75     11.81 o 
  -2  12   3      211.54      231.50     10.05 o 
  -1  12   3      128.73      125.74     11.59 o 
   0  12   3       58.68       54.09      8.78 o 
   2  12   3      522.30      519.85     29.15 o 
   3  12   3      862.69      791.71     41.45 o 
   4  12   3        7.49        3.16      6.32 o 
   5  12   3      183.51      176.99     11.80 o 
   6  12   3      166.08      156.50     20.55 o 
  -8  13   3        0.52      -13.70     13.70 o 
  -7  13   3       67.33       68.49     17.91 o 
  -6  13   3      198.87      193.89     29.50 o 
  -4  13   3      401.62      400.42     27.40 o 
  -3  13   3       24.17       28.80      9.83 o 
  -2  13   3      129.96      146.47     17.91 o 
   3  13   3      826.56      727.43     38.64 o 
   4  13   3        3.73        2.46      5.97 o 
   5  13   3      139.26      147.17     11.59 o 
   6  13   3       25.98       18.97      4.92 o 
  -8  14   3       15.67       14.40     12.29 o 
  -7  14   3      151.56      174.92     26.69 o 
  -6  14   3       35.77       54.79     16.51 o 
  -4  14   3      144.95      106.43     17.21 o 
  -3  14   3      101.20      105.02     17.56 o 
  -2  14   3       74.99       90.62     13.00 o 
  -1  14   3       92.90       88.51     14.05 o 
   3  14   3      143.38      132.77     13.35 o 
   4  14   3       12.27       10.19      6.32 o 
   5  14   3       11.44       11.59      5.97 o 
  -7  15   3       29.15       19.67     13.00 o 
  -6  15   3      417.36      447.49     40.39 o 
  -3  15   3       69.08       90.62     16.16 o 
  -2  15   3      164.67      203.02     19.67 o 
  -1  15   3       14.04       26.69     10.19 o 
   3  15   3      209.21      178.79     14.75 o 
   4  15   3       50.81       39.34      7.38 o 
   5  15   3        3.58        2.46      4.92 o 
  -3  16   3      488.65      493.15     30.56 o 
  -2  16   3       71.54       72.71     11.59 o 
  -1  16   3       19.90       33.37     10.19 o 
   0  16   3        6.05        9.48     10.54 o 
   3  16   3        5.32        2.11      5.97 o 
   4  16   3       22.60       23.88      6.32 o 
  -2  17   3      179.66      186.86     17.56 o 
  -1  17   3        5.58        4.57      8.43 o 
   0  17   3      361.56      348.09     23.88 o 
   1  17   3      416.20      440.47     27.40 o 
   2  17   3       32.91       45.31     10.54 o 
   3  17   3       16.47       20.72      9.13 o 
  -1  18   3       16.85       17.21      7.73 o 
   0  18   3       91.82       71.30     13.00 o 
   1  18   3       29.95       19.32      8.08 o 
   2  18   3      310.69      338.95     20.02 o 
  -4 -18   4        9.73       13.00      6.32 o 
  -3 -18   4       29.12       47.77     13.00 o 
  -2 -18   4        6.01        1.40      6.67 o 
  -1 -18   4       45.04       53.39      8.08 o 
   0 -18   4      224.65      221.29     14.40 o 
  -6 -17   4       19.41       13.70      5.97 o 
  -5 -17   4      101.23       87.11     10.89 o 
  -4 -17   4        0.06       -4.70      4.70 o 
  -3 -17   4      113.70      107.78      9.19 o 
  -2 -17   4        1.35       -1.05      7.02 o 
  -1 -17   4       53.61       55.15      9.13 o 
   0 -17   4       16.53       13.70      6.67 o 
   1 -17   4      279.35      280.65     16.51 o 
  -7 -16   4       22.11       18.97      5.62 o 
  -6 -16   4      114.33      128.21     12.29 o 
  -5 -16   4      169.09      171.41     14.75 o 
  -4 -16   4      112.12      134.34     10.71 o 
  -3 -16   4      137.06      135.65     10.68 o 
  -2 -16   4       58.34       59.36     10.54 o 
  -1 -16   4      159.64      177.03     15.10 o 
   0 -16   4       31.14       43.91      8.43 o 
   1 -16   4        3.18        5.62      5.97 o 
   2 -16   4        0.14        1.76      4.92 o 
   3 -16   4       37.74       31.76      4.34 o 
  -7 -15   4       12.23        2.46      6.67 o 
  -6 -15   4       49.86       29.86      8.43 o 
  -5 -15   4       17.35        4.92      7.38 o 
  -4 -15   4      154.28      147.98     10.92 o 
  -3 -15   4      680.54      685.97     25.71 o 
  -2 -15   4      124.68      133.12     14.75 o 
  -1 -15   4      285.28      313.31     21.07 o 
   0 -15   4      106.69      121.53     13.00 o 
   1 -15   4       42.74       30.91      7.38 o 
   2 -15   4       15.01       17.56      5.97 o 
   3 -15   4       35.67       43.01      7.38 o 
   4 -15   4      236.97      197.06     16.33 o 
  -7 -14   4       98.92       84.30     11.94 o 
  -6 -14   4      416.32      413.77     24.94 o 
  -5 -14   4      227.24      231.12     18.62 o 
  -4 -14   4        6.50        2.44      5.95 o 
  -3 -14   4      462.73      491.47     20.72 o 
  -2 -14   4        2.16       -7.38      7.38 o 
  -1 -14   4      241.15      239.90     18.97 o 
   0 -14   4       19.70       22.83      7.73 o 
   1 -14   4       43.12       46.36      8.43 o 
   2 -14   4       15.08       18.76      3.90 o 
   3 -14   4       14.19       18.27      4.22 o 
   4 -14   4      316.26      298.88     18.26 o 
   5 -14   4       87.70       94.67      9.13 o 
  -8 -13   4       59.68       43.20      7.38 o 
  -7 -13   4        3.96        1.40      7.38 o 
  -6 -13   4      143.15      134.88     15.10 o 
  -5 -13   4       26.82       25.99      9.48 o 
  -4 -13   4       77.99      106.20      9.75 o 
  -3 -13   4      798.13      815.56     29.43 o 
  -2 -13   4     1027.58     1053.39     49.17 o 
  -1 -13   4      515.33      577.45     30.21 o 
   0 -13   4       11.75       10.89      7.38 o 
   1 -13   4       10.91        6.73      4.59 o 
   2 -13   4       91.51       91.98      6.14 o 
   3 -13   4        3.17        2.46      3.73 o 
   4 -13   4       80.77       78.29      6.21 o 
   5 -13   4       43.88       39.69      4.34 o 
  -8 -12   4       77.26       90.27     11.59 o 
  -7 -12   4       72.64       54.09     10.19 o 
  -6 -12   4      313.34      311.21     21.78 o 
  -5 -12   4       31.64       29.15     10.19 o 
  -4 -12   4        0.01       -0.54      5.83 o 
  -3 -12   4      328.79      355.24     13.17 o 
  -2 -12   4        4.14        9.98      5.97 o 
  -1 -12   4      216.69      228.09     14.23 o 
   0 -12   4       28.28       34.77      7.73 o 
   1 -12   4      321.81      330.49     13.66 o 
   2 -12   4      525.77      536.65     15.39 o 
   3 -12   4       15.27       12.64      3.97 o 
   4 -12   4       70.66       62.08      5.96 o 
   5 -12   4       94.76      100.46     11.06 o 
   6 -12   4       88.17       83.95      6.67 o 
  -9 -11   4       10.54        4.73      4.57 o 
  -8 -11   4       45.19       34.51      7.90 o 
  -7 -11   4        6.69       -3.51      8.43 o 
  -6 -11   4      125.74      146.12     15.81 o 
  -5 -11   4      261.83      277.49     19.67 o 
  -4 -11   4       35.17       32.99      7.36 o 
  -3 -11   4      106.14      113.04      7.73 o 
  -2 -11   4       36.36       38.93      5.83 o 
  -1 -11   4      144.45      152.04      9.69 o 
   0 -11   4       23.82       21.07      6.67 o 
   1 -11   4      957.17      956.70     25.36 o 
   2 -11   4      120.64      125.17      6.98 o 
   3 -11   4      261.55      250.45     11.30 o 
   4 -11   4      127.25      126.16      7.45 o 
   5 -11   4       48.35       41.22      4.45 o 
   6 -11   4      137.73      115.91      8.43 o 
 -10 -10   4       15.28        6.54      7.90 o 
  -9 -10   4       25.90       15.63      5.31 o 
  -8 -10   4       73.69       81.52      9.79 o 
  -7 -10   4        4.66       16.55      7.13 o 
  -6 -10   4      208.18      212.15     17.91 o 
  -5 -10   4        7.28        4.96      5.05 o 
  -4 -10   4       15.69       14.29      4.49 o 
  -3 -10   4      210.59      226.00      9.67 o 
  -2 -10   4     2716.94     2800.09     83.82 o 
  -1 -10   4      242.22      252.62     11.91 o 
   0 -10   4      171.79      170.61      9.29 o 
   1 -10   4      563.12      555.61     15.99 o 
   2 -10   4      386.72      354.66     11.27 o 
   3 -10   4      153.97      162.15      8.69 o 
   4 -10   4      145.65      156.81      8.20 o 
   5 -10   4       47.24       44.58      4.59 o 
   6 -10   4      297.48      322.09     16.51 o 
 -10  -9   4      129.96      112.52     25.03 o 
  -9  -9   4      471.34      453.98     28.02 o 
  -8  -9   4       74.54       79.64      9.93 o 
  -7  -9   4      338.11      315.65     17.26 o 
  -6  -9   4       13.76       22.91      6.36 o 
  -5  -9   4      304.96      299.01     13.74 o 
  -4  -9   4      413.43      435.68     16.84 o 
  -3  -9   4      256.63      259.84     12.00 o 
  -2  -9   4     4836.93     4979.67    148.23 o 
  -1  -9   4       47.42       59.36      8.43 o 
   0  -9   4      251.72      245.70     10.54 o 
   1  -9   4       85.69       95.37      5.53 o 
   2  -9   4      107.80       98.72      5.47 o 
   3  -9   4     1337.33     1357.04     40.79 o 
   4  -9   4       32.37       28.95      4.09 o 
   5  -9   4       75.77       74.11      5.55 o 
   6  -9   4      166.66      129.96      9.13 o 
   7  -9   4      211.65      220.58     17.56 o 
 -11  -8   4       39.66       74.11     15.10 o 
 -10  -8   4      327.15      308.39     32.70 o 
  -9  -8   4       95.75       82.92     11.75 o 
  -8  -8   4       17.96       20.78      7.13 o 
  -7  -8   4       66.70       55.44      8.17 o 
  -6  -8   4      650.71      632.48     20.21 o 
  -5  -8   4      204.71      196.06     10.65 o 
  -4  -8   4      124.89      114.86     10.89 o 
  -3  -8   4      381.28      387.30     14.65 o 
  -2  -8   4     7999.15     8069.92    329.47 o 
   0  -8   4      300.43      306.29     16.51 o 
   1  -8   4      308.42      323.75     10.12 o 
   2  -8   4        0.59        2.50      3.14 o 
   3  -8   4      150.84      151.06      7.69 o 
   4  -8   4       62.97       56.92      5.46 o 
   5  -8   4      169.81      185.50      7.95 o 
   6  -8   4      224.71      193.57      9.57 o 
   7  -8   4       83.57       73.41     10.54 o 
 -11  -7   4      584.28      458.38     25.29 o 
 -10  -7   4       33.10       29.49      7.38 o 
  -9  -7   4      428.01      420.97     23.06 o 
  -8  -7   4      354.76      354.33     18.19 o 
  -7  -7   4      146.52      155.97     10.35 o 
  -6  -7   4      325.33      322.00     14.15 o 
  -5  -7   4       34.67       30.89      5.45 o 
  -4  -7   4      155.56      167.55     11.94 o 
  -3  -7   4     1856.01     1803.60     54.63 o 
  -2  -7   4     2827.07     3087.47    128.56 o 
   1  -7   4      274.42      268.14     13.00 o 
   2  -7   4      279.09      282.02     10.54 o 
   3  -7   4      164.84      178.93      7.15 o 
   4  -7   4      670.59      685.17     25.31 o 
   5  -7   4      188.62      199.49      7.02 o 
   6  -7   4      341.41      352.69     14.20 o 
   7  -7   4       78.57       66.74     10.19 o 
   8  -7   4        4.50        2.46      4.21 o 
 -11  -6   4      235.24      280.06     14.52 o 
 -10  -6   4       59.77       44.40      7.39 o 
  -9  -6   4      330.70      329.11     19.45 o 
  -8  -6   4      231.54      221.01     13.94 o 
  -7  -6   4       37.62       42.18      5.72 o 
  -6  -6   4     1472.22     1418.37     43.59 o 
  -5  -6   4       51.82       41.80      7.38 o 
  -4  -6   4      661.09      652.62     30.56 o 
  -3  -6   4     2404.44     2596.54     76.47 o 
  -2  -6   4       13.30       21.17      3.23 o 
   2  -6   4      352.57      351.44     12.39 o 
   3  -6   4       83.44       96.87      8.31 o 
   4  -6   4      116.97      140.66      5.59 o 
   5  -6   4      205.57      225.12      7.32 o 
   6  -6   4       74.36       71.20      5.78 o 
   7  -6   4       13.99       12.29      5.97 o 
   8  -6   4        4.21        8.05      2.95 o 
 -11  -5   4      468.92      472.69     45.22 o 
 -10  -5   4       16.30       12.41      6.59 o 
  -9  -5   4      277.95      303.59     10.86 o 
  -8  -5   4      248.67      252.70     14.61 o 
  -7  -5   4     1412.66     1388.69     67.44 o 
  -6  -5   4      237.21      244.83     11.89 o 
  -5  -5   4     1029.34      919.92     42.85 o 
  -4  -5   4      636.77      573.59     27.05 o 
  -3  -5   4       18.65       32.99      3.84 o 
  -2  -5   4      449.51      512.58     16.75 o 
  -1  -5   4      590.97      544.79     24.59 o 
   2  -5   4      147.66      167.64      6.94 o 
   3  -5   4      222.52      225.09      6.64 o 
   4  -5   4      186.31      212.48      6.52 o 
   5  -5   4       65.57       65.85      8.07 o 
   6  -5   4       63.19       60.70      8.10 o 
   7  -5   4       11.51        5.97      5.62 o 
   8  -5   4        5.24        5.40      3.16 o 
 -11  -4   4       18.09       28.99      8.74 o 
 -10  -4   4       17.95       16.02      6.64 o 
  -9  -4   4       32.51       33.98      5.42 o 
  -8  -4   4      597.29      635.35     20.35 o 
  -7  -4   4      139.18      155.77     10.06 o 
  -6  -4   4     2756.31     2672.66     78.35 o 
  -5  -4   4       17.84        9.83      5.62 o 
  -4  -4   4       58.32       54.79      7.73 o 
  -3  -4   4        3.02        2.28      2.73 o 
  -2  -4   4       53.57       72.14      4.59 o 
  -1  -4   4       41.99       54.44      5.27 o 
   3  -4   4      385.93      388.82      9.44 o 
   4  -4   4      120.80      133.62      4.03 o 
   5  -4   4        9.88        9.13      2.28 o 
   6  -4   4       26.26       29.01      4.29 o 
   7  -4   4       46.35       36.94      5.44 o 
   8  -4   4       23.97       28.10      5.97 o 
 -11  -3   4       54.88       61.93      6.23 o 
 -10  -3   4      256.54      231.29     26.29 o 
  -9  -3   4       80.81       93.02      7.73 o 
  -8  -3   4      127.14      124.85      7.64 o 
  -7  -3   4      800.96      800.48     33.72 o 
  -6  -3   4       16.54       20.72      6.67 o 
  -5  -3   4      351.54      344.22     18.26 o 
  -4  -3   4      176.17      178.06     10.89 o 
  -3  -3   4       32.36       23.12      3.23 o 
  -2  -3   4      463.81      510.46     16.26 o 
  -1  -3   4      925.18      768.53     33.72 o 
   3  -3   4       50.91       46.41      2.83 o 
   4  -3   4      115.05      129.14      9.06 o 
   5  -3   4      406.18      408.74     27.75 o 
   6  -3   4       83.82       82.25      7.96 o 
   7  -3   4       78.75       62.11      5.90 o 
 -11  -2   4        4.70        7.38      4.57 o 
 -10  -2   4       74.19       78.38      8.03 o 
  -9  -2   4       28.84       21.30      5.48 o 
  -8  -2   4     1008.60      996.81     25.08 o 
  -7  -2   4      681.74      696.15     23.09 o 
  -6  -2   4       25.92       27.05      6.67 o 
  -5  -2   4      114.65      148.23     11.24 o 
  -4  -2   4      112.69      123.51      8.08 o 
  -3  -2   4     1091.73     1053.40     32.28 o 
  -2  -2   4      573.10      539.44     17.00 o 
  -1  -2   4     1838.20     1679.67     72.36 o 
   0  -2   4      622.96      576.75     25.64 o 
   1  -2   4     2984.54     3086.07    124.34 o 
   3  -2   4       49.87       54.79     11.94 o 
   4  -2   4      837.57      760.13     29.12 o 
   5  -2   4      710.59      700.41     36.06 o 
   6  -2   4      406.42      456.90     26.30 o 
   7  -2   4       19.26        8.43     11.24 o 
 -11  -1   4       52.20       72.93      5.74 o 
 -10  -1   4      177.92      175.83     10.34 o 
  -9  -1   4      515.33      504.68     17.38 o 
  -8  -1   4      125.12      118.41     10.09 o 
  -7  -1   4      909.35      884.30     49.35 o 
  -6  -1   4       29.72       28.10      6.67 o 
  -5  -1   4     3349.76     3323.51    137.69 o 
  -4  -1   4      324.48      338.16     16.33 o 
  -3  -1   4       53.32       46.76      4.22 o 
  -2  -1   4      271.30      253.80      7.36 o 
  -1  -1   4      172.45      182.30     10.54 o 
   0  -1   4       82.68       83.60      7.38 o 
   1  -1   4      940.75      912.54     38.99 o 
   2  -1   4      846.90      908.33     39.34 o 
   3  -1   4      236.64      217.42     13.35 o 
   4  -1   4      239.54      234.30     16.00 o 
   5  -1   4      351.11      350.93     21.35 o 
   6  -1   4      244.19      224.08     17.95 o 
   7  -1   4       20.65       26.34     11.94 o 
   8  -1   4       21.71       16.86     11.94 o 
 -11   0   4       25.72       18.33      5.40 o 
 -10   0   4       90.19       70.33      7.41 o 
  -9   0   4      104.64      120.72     10.19 o 
  -8   0   4      350.76      305.77     10.76 o 
  -7   0   4       60.01       61.48      5.75 o 
  -6   0   4       19.98       24.49      4.34 o 
  -5   0   4       18.57       28.80      5.97 o 
  -4   0   4      100.64      122.66      6.30 o 
  -3   0   4        0.01       -1.65      1.65 o 
  -2   0   4      188.55      184.74      5.67 o 
  -1   0   4        6.85       10.19      3.51 o 
   0   0   4       43.24       36.88      4.92 o 
   1   0   4       53.54       63.58      7.38 o 
   2   0   4      975.84      992.28     42.50 o 
   3   0   4      104.92      108.54     10.19 o 
   4   0   4      641.59      538.47     28.01 o 
   5   0   4       56.74       57.23      9.35 o 
   6   0   4      619.88      669.35     35.30 o 
   7   0   4       27.60       34.42     12.64 o 
   8   0   4       48.60       50.23     13.00 o 
 -11   1   4       50.45       68.22      7.68 o 
 -10   1   4      172.59      169.02     11.67 o 
  -9   1   4      519.41      495.31     14.96 o 
  -8   1   4      121.28      120.25      6.70 o 
  -7   1   4      898.51      848.46     26.54 o 
  -6   1   4       28.47       34.19      8.43 o 
  -5   1   4     3353.52     3294.36    137.69 o 
  -4   1   4      324.60      323.86     13.17 o 
  -3   1   4       50.24       45.10      3.19 o 
  -2   1   4      275.01      272.30      7.43 o 
  -1   1   4      161.82      197.75     10.54 o 
   0   1   4       78.07       70.60      7.38 o 
   1   1   4      917.13      922.03     38.99 o 
   2   1   4      863.65      930.46     39.69 o 
   3   1   4      234.82      195.65     13.35 o 
   4   1   4      247.09      250.60     13.78 o 
   5   1   4      366.03      351.05     21.40 o 
   6   1   4      245.13      229.61     18.04 o 
   7   1   4       24.23       39.69     13.00 o 
   8   1   4       21.83       -0.35     10.19 o 
 -11   2   4        5.41        5.92     13.87 o 
 -10   2   4       84.80       77.09      9.19 o 
  -9   2   4       26.83       28.03      5.25 o 
  -8   2   4     1012.12     1006.16     24.80 o 
  -7   2   4      689.54      646.50     21.40 o 
  -6   2   4       27.01       21.78      4.34 o 
  -5   2   4      113.30      144.42      7.82 o 
  -4   2   4      114.25      129.08      6.69 o 
  -3   2   4     1095.33     1053.02     25.78 o 
  -2   2   4      566.60      537.55     16.87 o 
  -1   2   4     1852.46     1766.78     68.84 o 
   0   2   4      617.64      591.15     25.64 o 
   1   2   4     3013.70     3122.59    124.34 o 
   2   2   4      453.17      566.91     25.99 o 
   3   2   4       55.33       58.86      6.80 o 
   4   2   4      830.14      765.68     28.31 o 
   5   2   4      690.31      722.35     36.15 o 
   6   2   4      405.99      437.54     26.26 o 
   7   2   4       16.88       17.56     11.94 o 
   8   2   4       16.54       26.34     11.59 o 
 -11   3   4       56.94       61.98      7.40 o 
 -10   3   4      249.33      272.43     13.52 o 
  -9   3   4       80.31       93.88      7.44 o 
  -8   3   4      124.12      150.76      7.41 o 
  -7   3   4      797.08      772.52     25.53 o 
  -6   3   4       17.24       22.72      4.80 o 
  -5   3   4      355.28      329.47     18.26 o 
  -4   3   4      176.21      180.61      8.61 o 
  -3   3   4       27.10       19.82      2.70 o 
  -2   3   4      468.60      501.56     16.01 o 
  -1   3   4      920.14      833.51     33.72 o 
   0   3   4     1581.19     1570.43     63.93 o 
   1   3   4      390.77      466.46     21.78 o 
   2   3   4     1888.26     2111.35     86.06 o 
   3   3   4       38.52       49.63      3.84 o 
   4   3   4      117.04      118.61      8.24 o 
   5   3   4      418.73      411.25     23.94 o 
   6   3   4       79.27       84.30     21.78 o 
   7   3   4       77.82       72.71     15.81 o 
   8   3   4        6.85       -0.70     10.54 o 
 -11   4   4       17.23       15.10      6.67 o 
 -10   4   4       20.21        9.46      5.41 o 
  -9   4   4       31.78       40.42      5.21 o 
  -8   4   4      593.44      613.92     17.19 o 
  -7   4   4      135.54      130.07     10.92 o 
  -6   4   4     2750.59     2628.79    120.64 o 
  -5   4   4       17.24       22.13      6.32 o 
  -4   4   4       57.83       35.48      6.32 o 
  -3   4   4        2.83        1.88      2.12 o 
  -2   4   4       52.21       64.12      4.59 o 
  -1   4   4       43.90       55.50      6.67 o 
   0   4   4     1897.37     1991.22     80.44 o 
   1   4   4      662.99      682.12     30.21 o 
   2   4   4      102.62      144.36     10.89 o 
   3   4   4      399.93      411.26     11.33 o 
   4   4   4      124.89      130.15      6.45 o 
   5   4   4       10.42        9.46      3.15 o 
   6   4   4       33.01       27.72      4.30 o 
   7   4   4       50.68       42.47      4.68 o 
   8   4   4       23.56       50.58     12.64 o 
 -11   5   4      466.71      436.95     24.59 o 
 -10   5   4       18.08       17.90      5.51 o 
  -9   5   4      281.26      303.56     11.31 o 
  -8   5   4      255.17      239.60      9.69 o 
  -7   5   4     1415.54     1284.43     46.79 o 
  -6   5   4      241.19      255.45     17.57 o 
  -5   5   4     1031.88      971.55     43.55 o 
  -4   5   4      636.98      588.69     28.10 o 
  -3   5   4       18.33       32.31      2.88 o 
  -2   5   4      444.15      506.44     16.50 o 
  -1   5   4      585.11      560.21     17.63 o 
   0   5   4     7023.32     7324.58    289.43 o 
   1   5   4       96.22       77.27      8.43 o 
   2   5   4      153.26      174.53      8.00 o 
   3   5   4      212.87      236.69      8.16 o 
   4   5   4      176.94      219.83     11.75 o 
   5   5   4       56.20       68.05      6.89 o 
   6   5   4       59.14       56.16      8.87 o 
   7   5   4        9.17        8.32      3.41 o 
   8   5   4        5.85       18.97     10.89 o 
 -11   6   4      240.34      227.47     24.41 o 
 -10   6   4       56.11       45.88      9.48 o 
  -9   6   4      322.81      339.35     11.83 o 
  -8   6   4      219.34      227.02     10.61 o 
  -7   6   4       39.09       44.69      7.02 o 
  -6   6   4     1472.57     1376.67     55.75 o 
  -5   6   4       50.95       47.86      7.90 o 
  -4   6   4      660.97      661.05     31.96 o 
  -3   6   4     2398.08     2500.89     74.86 o 
  -2   6   4       23.57       20.34      3.10 o 
  -1   6   4      356.36      383.38     13.04 o 
   0   6   4     1252.82     1335.80     55.50 o 
   1   6   4       78.31       84.65      9.13 o 
   2   6   4      345.96      360.48     20.02 o 
   3   6   4       88.67      111.92      5.44 o 
   4   6   4      132.50      127.34      7.82 o 
   5   6   4      214.67      225.85     15.05 o 
   6   6   4       69.44       76.75     14.75 o 
   7   6   4       14.26        9.26      5.09 o 
   8   6   4        4.63        9.69      2.87 o 
 -11   7   4      580.82      583.07     26.34 o 
 -10   7   4       32.94       33.29      8.08 o 
  -9   7   4      433.89      404.78     15.66 o 
  -8   7   4      362.05      339.37     17.01 o 
  -7   7   4      143.15      158.23     13.00 o 
  -6   7   4      321.20      310.35     24.06 o 
  -5   7   4       33.48       36.17      4.71 o 
  -4   7   4      155.59      160.52     12.64 o 
  -3   7   4     1859.91     1776.45     53.54 o 
  -2   7   4     2814.25     3101.00     90.87 o 
  -1   7   4      104.71      141.18      6.94 o 
   0   7   4       80.21       83.60      8.78 o 
   1   7   4      285.44      300.96     11.43 o 
   2   7   4      288.81      276.50     11.77 o 
   3   7   4      166.78      176.58      7.91 o 
   4   7   4      654.12      688.42     23.13 o 
   5   7   4      188.56      204.33     14.47 o 
   6   7   4      354.60      357.91     31.09 o 
   7   7   4       79.59       75.45     14.93 o 
   8   7   4        3.36        1.98      3.60 o 
 -10   8   4      328.91      344.76     41.10 o 
  -9   8   4       94.93       92.27      7.85 o 
  -8   8   4       16.39       15.01      9.03 o 
  -7   8   4       68.87       64.10     14.75 o 
  -6   8   4      659.00      635.69     20.76 o 
  -5   8   4      206.14      197.73      9.43 o 
  -4   8   4      125.35      129.21     26.52 o 
  -3   8   4      378.79      403.79     14.49 o 
  -2   8   4     8008.13     8019.70    232.54 o 
  -1   8   4      487.12      510.35     17.26 o 
   0   8   4      310.91      339.31     17.56 o 
   1   8   4      300.47      339.45     13.04 o 
   2   8   4        0.60        1.54      3.54 o 
   3   8   4      149.27      154.43      8.23 o 
   4   8   4       73.80       56.52     12.64 o 
   5   8   4      163.57      174.35     10.96 o 
   6   8   4      212.11      202.21     51.98 o 
   7   8   4       81.53       78.76     31.61 o 
 -10   9   4      126.70      133.63     15.81 o 
  -9   9   4      471.32      450.87     39.71 o 
  -8   9   4       71.60       86.06     20.02 o 
  -7   9   4      338.52      303.48     22.48 o 
  -6   9   4       13.54       19.19      6.15 o 
  -5   9   4      302.90      292.14     14.45 o 
  -4   9   4      413.60      418.33     14.35 o 
  -3   9   4      258.07      269.49      8.71 o 
  -2   9   4     4822.22     5021.61    118.69 o 
  -1   9   4       50.80       63.28      8.78 o 
   0   9   4      245.83      246.58     15.10 o 
   1   9   4       93.51      106.68      7.57 o 
   2   9   4      102.62      119.84      8.61 o 
   3   9   4     1337.50     1309.64     70.95 o 
   4   9   4       28.74       23.88      5.59 o 
   5   9   4       82.53       76.29     12.29 o 
   6   9   4      173.08      152.09     23.53 o 
   7   9   4      212.99      190.03     16.16 o 
 -10  10   4       18.93       21.08      5.94 o 
  -9  10   4       25.11       17.72      4.76 o 
  -8  10   4       80.84       73.06     20.02 o 
  -7  10   4        5.11       14.05      8.78 o 
  -6  10   4      209.56      183.35     19.32 o 
  -5  10   4        7.37       13.27      7.02 o 
  -4  10   4       16.42        1.82      5.40 o 
  -3  10   4      212.26      213.93      8.11 o 
  -2  10   4     2716.43     2836.24     60.54 o 
  -1  10   4      237.61      274.09     11.42 o 
   0  10   4      173.50      204.08     14.05 o 
   1  10   4      553.86      563.87     20.35 o 
   2  10   4      392.72      367.03     14.78 o 
   3  10   4      155.49      159.47     13.35 o 
   4  10   4      150.23      159.84     10.86 o 
   5  10   4       42.97       48.23      6.46 o 
   6  10   4      300.28      360.73     33.02 o 
   7  10   4       76.85       96.94     18.97 o 
  -9  11   4       13.14        8.78     14.75 o 
  -8  11   4       43.18       53.04     17.56 o 
  -6  11   4      127.40      133.47     17.91 o 
  -5  11   4      259.88      251.49     21.78 o 
  -4  11   4       35.16       32.27      6.44 o 
  -3  11   4      110.16      104.43      8.04 o 
  -2  11   4       37.71       41.82      7.13 o 
  -1  11   4      150.89      152.80      9.31 o 
   0  11   4       23.54       22.83      7.02 o 
   1  11   4      966.49      940.64     46.01 o 
   2  11   4      119.92      102.21     11.94 o 
   3  11   4      254.48      266.95     17.21 o 
   4  11   4      120.88      126.80     11.59 o 
   5  11   4       46.92       34.18      7.20 o 
   6  11   4      132.70      153.50     21.43 o 
  -9  12   4        2.83        8.08     13.70 o 
  -8  12   4       75.22       80.79     18.62 o 
  -7  12   4       70.85      105.73     25.99 o 
  -6  12   4      312.80      293.64     23.18 o 
  -5  12   4       31.22       36.88     10.54 o 
  -4  12   4        0.36        9.83      9.13 o 
  -3  12   4      330.33      343.17     25.64 o 
  -2  12   4        3.23       -3.16      5.06 o 
   1  12   4      314.80      308.75     21.07 o 
   2  12   4      516.19      470.67     28.10 o 
   3  12   4       17.77       15.10      6.67 o 
   4  12   4       79.95       60.41      9.13 o 
   5  12   4      100.68      110.99      9.13 o 
  -9  13   4       83.26      118.72     21.07 o 
  -8  13   4       61.55       66.03     16.51 o 
  -7  13   4        6.77        7.02     15.81 o 
  -5  13   4       26.55       18.26      9.48 o 
  -4  13   4       78.09       86.06     13.00 o 
  -3  13   4      794.35      860.91     45.31 o 
  -2  13   4     1032.72     1000.71     53.39 o 
  -1  13   4      517.07      520.55     34.42 o 
   2  13   4       96.24       79.38     11.94 o 
   3  13   4        4.84        0.70      5.62 o 
   4  13   4       75.81       77.98      9.48 o 
   5  13   4       37.93       41.10      6.67 o 
  -8  14   4      269.09      223.39     12.64 o 
  -7  14   4       96.90      114.16     23.53 o 
  -6  14   4      415.54      473.48     41.80 o 
  -5  14   4      228.48      217.42     20.37 o 
  -4  14   4        6.86        6.67      9.48 o 
  -3  14   4      463.73      510.71     31.61 o 
  -2  14   4        4.74        6.32     10.19 o 
  -1  14   4      244.03      283.46     23.53 o 
   2  14   4       12.15       16.86      7.38 o 
   3  14   4       12.16        6.67      5.97 o 
   4  14   4      314.11      323.50     17.56 o 
   5  14   4       93.14       87.46      7.38 o 
  -7  15   4       11.69       28.45     13.35 o 
  -6  15   4       48.87       68.49     16.16 o 
  -4  15   4      154.16      144.71     17.91 o 
  -3  15   4      674.44      725.33     39.34 o 
  -2  15   4      122.91      160.87     18.97 o 
  -1  15   4      282.24      343.87     24.94 o 
   0  15   4      109.76      118.02     15.45 o 
   2  15   4       13.65        7.73      6.32 o 
   3  15   4       37.83       27.40      6.67 o 
   4  15   4      242.04      226.20     13.35 o 
  -4  16   4      112.17      143.31     16.86 o 
  -3  16   4      137.65      154.90     17.91 o 
  -2  16   4       56.01       52.34     10.89 o 
  -1  16   4      162.38      177.03     19.32 o 
   0  16   4       31.54       39.34     10.54 o 
   1  16   4        3.80       -9.48      9.48 o 
   2  16   4        0.55        8.78      9.13 o 
   3  16   4       38.74       48.42     13.52 o 
  -3  17   4      115.56      113.80     15.10 o 
  -2  17   4        1.37       -5.62      7.73 o 
  -1  17   4       52.04       46.72      9.83 o 
   0  17   4       15.35        6.32      8.78 o 
   1  17   4      284.14      313.66     21.07 o 
   2  17   4      144.40      171.41     15.45 o 
  -2  18   4        4.11       -2.11      7.02 o 
  -1  18   4       43.85       55.85      8.78 o 
   0  18   4      224.20      260.98     17.91 o 
   1  18   4       97.72      103.62     13.00 o 
  -3 -18   5       28.00       38.99      7.02 o 
  -2 -18   5      117.29      121.53     10.54 o 
  -1 -18   5      727.71      698.63     32.67 o 
  -5 -17   5       74.18       77.27     10.89 o 
  -4 -17   5        2.40        3.30      5.09 o 
  -3 -17   5       99.09      102.56     11.94 o 
  -2 -17   5       40.37       43.55      8.08 o 
  -1 -17   5       98.03      109.59     11.59 o 
   0 -17   5      662.49      661.75     31.26 o 
  -6 -16   5       18.73       17.56      7.02 o 
  -5 -16   5       20.54       22.47      5.71 o 
  -4 -16   5       27.24       29.51      6.08 o 
  -3 -16   5       14.17       17.21      8.43 o 
  -2 -16   5       10.60       16.16      7.73 o 
  -1 -16   5      687.88      735.51     35.83 o 
   0 -16   5       62.30       59.36      9.48 o 
   1 -16   5       75.71       86.41      8.78 o 
   2 -16   5      119.82      108.54      9.83 o 
  -7 -15   5        3.42       -2.81      5.97 o 
  -6 -15   5       79.09       82.54     11.94 o 
  -5 -15   5        0.18       10.89      5.71 o 
  -4 -15   5       56.65       67.00      9.66 o 
  -3 -15   5      615.05      640.33     34.07 o 
  -2 -15   5      198.55      233.93     17.56 o 
  -1 -15   5      660.32      712.33     34.77 o 
   0 -15   5       37.22       46.72      8.08 o 
   1 -15   5      654.30      645.24     31.26 o 
   2 -15   5      258.78      241.80     10.55 o 
   3 -15   5       15.87       18.01      3.86 o 
  -8 -14   5        6.18        5.97      5.97 o 
  -7 -14   5       11.64        8.08      7.02 o 
  -6 -14   5       11.50        4.21      8.08 o 
  -5 -14   5       35.27       28.25      6.58 o 
  -4 -14   5      368.15      340.89     36.18 o 
  -3 -14   5      327.65      358.62     23.53 o 
  -2 -14   5      109.82      129.26     15.45 o 
  -1 -14   5      275.68      269.76     19.32 o 
   0 -14   5      258.50      282.75     18.26 o 
   1 -14   5       84.68       83.23      7.57 o 
   2 -14   5       77.16       73.55      6.58 o 
   3 -14   5      264.22      251.95     16.33 o 
   4 -14   5       80.00       76.38      8.08 o 
  -8 -13   5       62.65       75.17     10.89 o 
  -7 -13   5      404.41      348.09     21.43 o 
  -6 -13   5       19.00       23.18      9.13 o 
  -5 -13   5       28.74       26.96     10.71 o 
  -4 -13   5      120.70      125.95     11.30 o 
  -3 -13   5       11.51       14.05      8.78 o 
  -2 -13   5      265.89      292.94     21.07 o 
  -1 -13   5      150.77      152.79     14.75 o 
   0 -13   5      282.03      330.52     20.02 o 
   1 -13   5       50.62       43.59      4.58 o 
   2 -13   5      251.67      258.19     11.53 o 
   3 -13   5      131.63      129.75      7.32 o 
   4 -13   5       23.17       20.31      5.44 o 
   5 -13   5       22.90       20.02      4.21 o 
  -8 -12   5       28.12       36.88      8.78 o 
  -7 -12   5       91.80       89.92     13.70 o 
  -6 -12   5      103.17      105.02     15.81 o 
  -5 -12   5       35.49       36.96      7.32 o 
  -4 -12   5     2035.94     2059.08     63.46 o 
  -3 -12   5      962.82     1001.41     47.42 o 
  -2 -12   5       31.23       40.74      9.48 o 
  -1 -12   5      266.08      284.86     19.67 o 
   0 -12   5       41.87       37.17      5.70 o 
   1 -12   5       53.89       58.64      5.26 o 
   2 -12   5      270.27      267.63      9.06 o 
   3 -12   5       44.00       45.36      7.90 o 
   4 -12   5       27.19       34.22      3.84 o 
   5 -12   5       81.11       72.01      6.67 o 
  -9 -11   5       98.34      103.06      9.52 o 
  -8 -11   5      335.96      343.32     17.78 o 
  -7 -11   5      624.08      582.37     31.96 o 
  -6 -11   5       43.51       34.07      9.83 o 
  -5 -11   5        8.77        9.81      6.33 o 
  -4 -11   5      118.66      119.23     10.80 o 
  -3 -11   5     3442.17     3384.94    122.76 o 
  -2 -11   5        2.96       -5.97      6.32 o 
  -1 -11   5       98.49      109.24     12.29 o 
   0 -11   5       40.80       51.11      5.71 o 
   1 -11   5      188.19      186.45      8.10 o 
   2 -11   5        9.32        5.36      3.09 o 
   3 -11   5       15.36       13.71      6.85 o 
   4 -11   5       81.94       82.58      5.71 o 
   5 -11   5       26.39       16.86      4.21 o 
 -10 -10   5      160.35      139.04     11.31 o 
  -9 -10   5       27.71       33.97      6.64 o 
  -8 -10   5        1.99        5.97      6.75 o 
  -7 -10   5      144.05      136.74     13.00 o 
  -6 -10   5      129.55      132.07     16.16 o 
  -5 -10   5      287.39      286.01     13.55 o 
  -4 -10   5      298.14      271.90     13.40 o 
  -3 -10   5     2448.70     2556.27     76.25 o 
  -2 -10   5      184.78      220.02     11.28 o 
  -1 -10   5        2.89        0.35      5.62 o 
   0 -10   5        1.04        2.49      3.19 o 
   1 -10   5      470.52      462.23     13.77 o 
   2 -10   5      117.67      121.31      7.82 o 
   3 -10   5       60.66       59.19      5.96 o 
   4 -10   5      247.67      250.50      9.93 o 
   5 -10   5       47.60       44.61      6.32 o 
 -10  -9   5       35.63       42.50     12.64 o 
  -9  -9   5       62.00       69.91      8.56 o 
  -8  -9   5       18.16       15.28      7.28 o 
  -7  -9   5       43.76       46.48      8.61 o 
  -6  -9   5      146.84      148.79     13.19 o 
  -5  -9   5      103.52       99.28      9.44 o 
  -4  -9   5      542.32      532.73     16.67 o 
  -3  -9   5      770.37      792.72     30.91 o 
  -2  -9   5     1865.57     1880.31     57.75 o 
  -1  -9   5      184.37      187.99      9.29 o 
   0  -9   5      139.09      121.89      6.19 o 
   1  -9   5       99.83      106.56      5.80 o 
   2  -9   5      511.16      552.91     19.11 o 
   3  -9   5      561.36      585.70     19.22 o 
   4  -9   5       63.09       60.91      9.13 o 
   5  -9   5      165.42      191.08     10.54 o 
   6  -9   5       40.95       28.80      7.38 o 
 -11  -8   5      325.07      380.75     27.40 o 
 -10  -8   5      327.48      421.50     30.56 o 
  -9  -8   5        4.39       -1.11      6.46 o 
  -8  -8   5        2.77        7.98      7.28 o 
  -7  -8   5        4.63        5.68      8.78 o 
  -6  -8   5       87.11       75.95      8.00 o 
  -5  -8   5      154.02      154.97     17.56 o 
  -4  -8   5        6.48        6.08      3.91 o 
  -3  -8   5     1252.39     1229.50     38.25 o 
  -2  -8   5     1645.85     1705.36     51.41 o 
  -1  -8   5      484.13      426.97     15.62 o 
   0  -8   5       97.20      116.37      6.06 o 
   1  -8   5      466.93      484.06     13.64 o 
   2  -8   5      711.53      764.25     24.31 o 
   3  -8   5      357.60      383.89     13.90 o 
   4  -8   5      137.95      116.46      5.91 o 
   5  -8   5      108.71      111.37      6.71 o 
   6  -8   5        2.24        0.00      5.27 o 
   7  -8   5       16.74       12.64      5.27 o 
 -11  -7   5       11.82       13.37      8.52 o 
 -10  -7   5       22.81       18.79      5.65 o 
  -9  -7   5        8.87        6.87      6.91 o 
  -8  -7   5       43.23       34.40      7.66 o 
  -7  -7   5      531.44      536.10     21.47 o 
  -6  -7   5       70.42       59.97      7.05 o 
  -5  -7   5       28.44       25.11      5.65 o 
  -4  -7   5      912.32      843.35     38.64 o 
  -3  -7   5     1516.94     1521.31     46.56 o 
  -2  -7   5     2645.89     2548.66    107.13 o 
   0  -7   5     1954.05     1949.88     48.12 o 
   1  -7   5      361.72      357.85     10.14 o 
   2  -7   5      106.82      108.58      5.88 o 
   3  -7   5      217.61      235.58     10.16 o 
   4  -7   5       36.15       34.36      3.39 o 
   5  -7   5      191.39      203.56      9.48 o 
   6  -7   5       19.58        9.13      5.97 o 
   7  -7   5       40.32       29.15      5.97 o 
 -11  -6   5       64.00       82.66     12.80 o 
 -10  -6   5       97.51       92.99      9.42 o 
  -9  -6   5      355.76      394.46     19.03 o 
  -8  -6   5      788.66      804.41     31.60 o 
  -7  -6   5      432.24      413.66     22.48 o 
  -6  -6   5      140.35      123.55      9.83 o 
  -5  -6   5      360.95      315.65     15.45 o 
  -4  -6   5     1398.15     1275.59     39.85 o 
  -3  -6   5       84.55       71.65      5.83 o 
  -2  -6   5      215.45      281.70     14.05 o 
   0  -6   5      283.58      322.45     16.51 o 
   1  -6   5      106.05      121.20      6.02 o 
   2  -6   5      284.99      329.99      9.64 o 
   3  -6   5      347.30      370.56     12.17 o 
   4  -6   5      234.55      257.91     10.17 o 
   5  -6   5      473.47      481.12     21.38 o 
   6  -6   5       13.49       18.62      6.67 o 
   7  -6   5        0.39        3.51      2.78 o 
 -11  -5   5       12.59        5.72      4.85 o 
 -10  -5   5        4.85        2.29      4.66 o 
  -9  -5   5       96.36      116.01     13.70 o 
  -8  -5   5       48.20       43.22      8.38 o 
  -7  -5   5       50.69       50.10      6.90 o 
  -6  -5   5     1176.75     1099.37     35.39 o 
  -5  -5   5      161.60      182.30     12.64 o 
  -4  -5   5      302.38      301.49     11.80 o 
  -3  -5   5        1.20       -2.98      2.98 o 
  -2  -5   5      926.17      930.36     28.80 o 
   1  -5   5      122.70      135.99      6.44 o 
   2  -5   5       66.89       67.01      5.37 o 
   3  -5   5       62.22       75.84      3.99 o 
   4  -5   5      112.87      125.84      6.36 o 
   5  -5   5      229.45      219.62     24.24 o 
   6  -5   5       61.14       47.33      8.13 o 
   7  -5   5        9.76       16.86      3.20 o 
 -11  -4   5      111.73      130.01     13.98 o 
 -10  -4   5       25.47       27.61      4.62 o 
  -9  -4   5      662.06      698.67     27.46 o 
  -8  -4   5       26.08       13.35      9.13 o 
  -7  -4   5      289.28      263.12     13.41 o 
  -6  -4   5        8.09       11.13      4.70 o 
  -5  -4   5      457.08      425.71     22.83 o 
  -4  -4   5       64.02       67.02     11.94 o 
  -3  -4   5       32.25       28.65      3.59 o 
  -2  -4   5     1438.39     1324.26     57.96 o 
   1  -4   5      367.11      411.83     14.02 o 
   2  -4   5      295.98      314.52      8.97 o 
   3  -4   5      328.64      348.42      8.63 o 
   4  -4   5      248.09      260.64      8.43 o 
   5  -4   5      583.83      658.06     23.42 o 
   6  -4   5      191.60      182.59     16.66 o 
 -11  -3   5       51.83       46.00      5.92 o 
 -10  -3   5        2.72       10.46      4.33 o 
  -9  -3   5      333.95      343.19     17.48 o 
  -8  -3   5      210.53      234.18     27.57 o 
  -7  -3   5      127.78      137.33      9.79 o 
  -6  -3   5     1105.28      995.77     32.16 o 
  -5  -3   5       91.71       88.51      9.83 o 
  -4  -3   5      268.06      248.41     10.06 o 
  -3  -3   5       28.39       33.95      3.95 o 
  -2  -3   5      461.70      539.19     19.14 o 
   2  -3   5      607.00      589.13     17.76 o 
   3  -3   5      133.78      127.48      6.35 o 
   4  -3   5      166.36      181.04     14.95 o 
   5  -3   5      451.04      439.59     25.66 o 
   6  -3   5       82.37       80.08     17.21 o 
 -11  -2   5       46.60       49.67      5.17 o 
 -10  -2   5      338.21      315.48     11.10 o 
  -9  -2   5      271.25      318.11     17.01 o 
  -8  -2   5      452.56      455.05     51.81 o 
  -7  -2   5      100.88      115.06      9.18 o 
  -6  -2   5       89.86       90.27     10.19 o 
  -5  -2   5      777.90      793.12     34.77 o 
  -4  -2   5      335.47      345.80     12.54 o 
  -3  -2   5        2.10        5.36      3.34 o 
  -2  -2   5     2237.48     2356.52    100.81 o 
  -1  -2   5      332.13      325.96     16.51 o 
   0  -2   5       14.09       12.29      4.92 o 
   2  -2   5      267.47      240.93      7.25 o 
   3  -2   5      125.97      131.52      6.06 o 
   4  -2   5      201.86      205.03     15.80 o 
   5  -2   5      286.46      287.95     20.00 o 
   6  -2   5       34.29       30.32      8.05 o 
 -11  -1   5      102.97      106.44     14.41 o 
 -10  -1   5      108.69      109.01     11.00 o 
  -9  -1   5      484.87      476.51     17.47 o 
  -8  -1   5      640.34      587.76     40.04 o 
  -7  -1   5        2.78       11.06      3.62 o 
  -6  -1   5      358.89      334.74     18.62 o 
  -5  -1   5      216.32      222.34     13.70 o 
  -4  -1   5     1417.27     1465.46     44.69 o 
  -3  -1   5        3.41        0.59      2.60 o 
  -2  -1   5      886.31     1028.81     30.77 o 
  -1  -1   5      213.11      220.93     12.64 o 
   0  -1   5      909.19      838.78     35.83 o 
   1  -1   5      358.00      451.00     22.13 o 
   2  -1   5      199.26      175.00      7.12 o 
   3  -1   5       37.60       40.13      7.08 o 
   4  -1   5      273.64      243.05     17.05 o 
   5  -1   5      414.40      408.30     24.75 o 
   6  -1   5       43.52       78.91     12.90 o 
   7  -1   5       62.59       71.65     14.75 o 
 -11   0   5        3.79        2.12      5.47 o 
 -10   0   5        4.69        9.55      4.41 o 
  -9   0   5       40.10       34.33      5.95 o 
  -8   0   5       33.14       38.96      5.79 o 
  -7   0   5        0.32       -3.36      3.36 o 
  -6   0   5        8.42        5.97      5.97 o 
  -5   0   5       92.19       80.79      9.13 o 
  -4   0   5        5.77        6.15      3.23 o 
  -3   0   5       57.28       43.87      3.57 o 
  -2   0   5       26.98       25.74      5.44 o 
  -1   0   5     1176.76     1127.51     47.07 o 
   0   0   5      106.39      132.77      9.83 o 
   1   0   5     2614.13     2858.11    115.21 o 
   2   0   5       28.79       28.91      7.02 o 
   3   0   5      170.17      167.83      9.35 o 
   4   0   5       56.06       54.93      9.66 o 
   5   0   5        3.36        5.65      6.75 o 
   6   0   5       49.21       37.67      8.40 o 
   7   0   5       24.43       65.33     14.75 o 
 -11   1   5       98.28       96.43     27.75 o 
 -10   1   5      114.26      107.99      7.43 o 
  -9   1   5      493.06      482.66     17.37 o 
  -8   1   5      644.30      597.39     24.89 o 
  -7   1   5        2.43        7.31      3.11 o 
  -6   1   5      357.38      331.71     14.10 o 
  -5   1   5      216.17      207.59     13.70 o 
  -4   1   5     1420.30     1465.64     44.69 o 
  -3   1   5        3.75        3.91      2.07 o 
  -2   1   5      896.81     1012.85     30.77 o 
  -1   1   5      219.02      222.69     12.29 o 
   0   1   5      912.81      825.78     35.83 o 
   1   1   5      363.81      451.70     22.13 o 
   2   1   5      195.32      177.48     16.16 o 
   3   1   5       42.24       43.67      5.10 o 
   4   1   5      264.67      239.39     17.15 o 
   5   1   5      396.99      418.43     24.69 o 
   6   1   5       43.44       88.49     13.58 o 
   7   1   5       67.32       84.65     19.32 o 
 -11   2   5       52.66       47.62      8.96 o 
 -10   2   5      331.09      302.87     11.98 o 
  -9   2   5      259.56      310.64     15.15 o 
  -8   2   5      446.26      478.67     17.70 o 
  -7   2   5      101.40      110.88      6.21 o 
  -6   2   5       90.74       88.19     12.67 o 
  -5   2   5      777.05      726.73     34.77 o 
  -4   2   5      333.47      348.61     12.67 o 
  -3   2   5        4.23        7.16      2.60 o 
  -2   2   5     2222.85     2355.67     68.94 o 
  -1   2   5      320.35      318.58     16.16 o 
   0   2   5       12.03       13.00      4.92 o 
   1   2   5      234.30      271.51     15.10 o 
   2   2   5      275.76      248.93      6.99 o 
   3   2   5      125.85      123.64      8.55 o 
   4   2   5      209.98      211.72     15.75 o 
   5   2   5      309.54      308.29     20.49 o 
   6   2   5       37.18       25.99     11.94 o 
   7   2   5       39.38       48.12     13.35 o 
   8   2   5       21.77       13.00      9.83 o 
 -11   3   5       48.69       49.58     11.24 o 
 -10   3   5        5.40        9.27      5.02 o 
  -9   3   5      340.14      340.37     16.15 o 
  -8   3   5      215.34      208.30     10.70 o 
  -7   3   5      125.51      151.95     10.09 o 
  -6   3   5     1102.76      996.07     38.73 o 
  -5   3   5       91.76       77.63      9.83 o 
  -4   3   5      273.28      242.36     14.05 o 
  -3   3   5       27.05       35.67      3.80 o 
  -2   3   5      461.84      541.23     17.26 o 
  -1   3   5      629.25      611.87     27.05 o 
   0   3   5       11.68       23.88      5.27 o 
   1   3   5     1504.87     1566.21     64.98 o 
   2   3   5      598.57      606.02     23.24 o 
   3   3   5      127.40      138.42     12.59 o 
   4   3   5      167.30      167.90     14.50 o 
   5   3   5      433.92      430.99     25.63 o 
   6   3   5       74.36       97.30     21.43 o 
   7   3   5       56.48       77.98     15.10 o 
 -11   4   5      108.62      110.69     11.06 o 
 -10   4   5       23.55       23.93      6.11 o 
  -9   4   5      662.85      668.99     19.90 o 
  -8   4   5       27.55       22.45      5.34 o 
  -7   4   5      290.82      311.69     11.42 o 
  -6   4   5        7.79        2.31      5.43 o 
  -5   4   5      457.44      471.02     23.53 o 
  -4   4   5       63.12       68.49      8.08 o 
  -3   4   5       39.10       31.26      8.78 o 
  -2   4   5     1451.21     1349.38     40.07 o 
  -1   4   5      105.58      164.03     10.89 o 
   0   4   5      168.13      168.95     11.24 o 
   1   4   5      353.39      434.42     14.76 o 
   2   4   5      306.70      325.03      9.69 o 
   3   4   5      332.85      327.79     13.53 o 
   4   4   5      235.93      267.68     10.40 o 
   5   4   5      594.55      613.77     25.30 o 
   6   4   5      201.74      188.60     12.82 o 
   7   4   5       21.66       32.31     11.94 o 
 -11   5   5       13.54       -2.11      7.73 o 
 -10   5   5        6.73        8.30      4.18 o 
  -9   5   5       92.85      116.82      8.49 o 
  -8   5   5       40.30       52.43      6.14 o 
  -7   5   5       51.56       49.65      5.36 o 
  -6   5   5     1177.05     1100.43     37.74 o 
  -5   5   5      161.54      169.53     20.72 o 
  -4   5   5      298.97      280.30     16.51 o 
  -3   5   5        0.95       -1.15      2.60 o 
  -2   5   5      918.17      926.29     28.42 o 
  -1   5   5     1179.79     1207.59     50.58 o 
   0   5   5      957.23      955.39     41.10 o 
   1   5   5      117.85      138.02      7.25 o 
   2   5   5       55.61       62.84      4.25 o 
   3   5   5       62.76       68.37      4.47 o 
   4   5   5      128.36      117.94      9.87 o 
   5   5   5      227.21      194.41     19.17 o 
   6   5   5       58.47       46.72      4.96 o 
   7   5   5       11.87       30.21     11.94 o 
 -11   6   5       61.70       66.03      9.83 o 
 -10   6   5       93.53       87.68      6.51 o 
  -9   6   5      357.30      380.44     13.34 o 
  -8   6   5      797.02      790.97     24.25 o 
  -7   6   5      427.42      439.51     19.25 o 
  -6   6   5      141.54      138.98      8.36 o 
  -5   6   5      363.54      305.99     12.74 o 
  -4   6   5     1402.25     1274.33     57.60 o 
  -3   6   5       77.37       70.88      5.70 o 
  -2   6   5      220.32      248.19     12.29 o 
  -1   6   5     1262.01     1180.54     49.88 o 
   0   6   5      277.47      344.93     17.91 o 
   1   6   5      120.87      142.93      7.40 o 
   2   6   5      296.91      313.83     14.04 o 
   3   6   5      347.05      352.01     18.25 o 
   4   6   5      223.58      260.94     15.98 o 
   5   6   5      469.42      492.62     25.18 o 
   6   6   5       10.89       19.97      5.62 o 
   7   6   5        0.96        2.66      2.76 o 
 -11   7   5       12.40       15.49      5.83 o 
 -10   7   5       29.00       25.82      8.13 o 
  -9   7   5       10.00       14.20      4.82 o 
  -8   7   5       39.31       23.52     13.70 o 
  -7   7   5      535.99      532.22     22.72 o 
  -6   7   5       67.89       67.84      6.91 o 
  -5   7   5       28.36       29.14      4.46 o 
  -4   7   5      911.75      860.78     28.18 o 
  -3   7   5     1527.15     1504.50     45.63 o 
  -2   7   5     2656.48     2579.96     75.77 o 
  -1   7   5      126.21      135.93     10.89 o 
   0   7   5     1952.84     2016.57     59.65 o 
   1   7   5      350.09      391.73     14.28 o 
   2   7   5       91.50      104.51      6.86 o 
   3   7   5      211.38      220.04     10.16 o 
   4   7   5       43.92       34.31      4.46 o 
   5   7   5      200.30      189.65     34.95 o 
   6   7   5       24.26       17.75      5.62 o 
   7   7   5       36.56       36.90      5.38 o 
 -10   8   5      320.50      321.34     47.59 o 
  -9   8   5        2.82        8.55      4.63 o 
  -8   8   5        3.02        8.17      6.69 o 
  -7   8   5        2.16        1.16      6.08 o 
  -6   8   5       88.12       95.68      8.19 o 
  -5   8   5      152.20      162.80      9.68 o 
  -4   8   5        6.14       10.50      5.15 o 
  -3   8   5     1251.20     1216.02     27.45 o 
  -2   8   5     1633.10     1702.21     37.22 o 
  -1   8   5      480.91      464.78     20.20 o 
   0   8   5      102.19      136.87      7.94 o 
   1   8   5      468.88      470.55     17.63 o 
   2   8   5      728.83      717.90     44.43 o 
   3   8   5      370.85      379.88     17.58 o 
   4   8   5      130.36      116.87      7.17 o 
   5   8   5       98.28      105.00     36.18 o 
   6   8   5        1.38        0.05      4.96 o 
   7   8   5       20.53       18.83     11.24 o 
 -10   9   5       43.54       48.12     15.45 o 
  -9   9   5       59.11       56.81     23.18 o 
  -8   9   5       17.90       -4.21      8.78 o 
  -7   9   5       45.16       40.74     10.89 o 
  -6   9   5      149.05      126.80     17.91 o 
  -5   9   5      103.36      111.22     10.29 o 
  -4   9   5      540.19      552.19     30.91 o 
  -3   9   5      764.84      812.86     19.36 o 
  -2   9   5     1876.31     1928.52     41.77 o 
  -1   9   5      190.16      187.92     13.70 o 
   0   9   5      134.37      115.42      8.32 o 
   1   9   5      103.31      105.85      8.15 o 
   2   9   5      497.67      541.62     28.10 o 
   3   9   5      546.51      545.53     25.29 o 
   4   9   5       72.63       50.70      6.46 o 
   5   9   5      174.49      145.09     27.22 o 
   6   9   5       35.64       31.96      6.50 o 
 -10  10   5      156.01      176.68     24.59 o 
  -9  10   5       31.94       34.82      8.61 o 
  -8  10   5        2.34        3.86      9.13 o 
  -7  10   5      145.54      132.42     17.91 o 
  -6  10   5      128.52      130.66     17.91 o 
  -5  10   5      288.99      290.46     15.34 o 
  -4  10   5      296.43      294.54     14.55 o 
  -3  10   5     2455.94     2523.06     54.85 o 
  -2  10   5      181.92      209.40      9.01 o 
  -1  10   5        1.66        0.70      5.62 o 
   0  10   5        1.28       -0.68      4.20 o 
   1  10   5      461.29      462.24     25.64 o 
   2  10   5      123.70      119.42     11.59 o 
   3  10   5       69.33       61.12      9.13 o 
   4  10   5      238.65      242.86     12.75 o 
   5  10   5       42.95       53.74     13.70 o 
   6  10   5       78.05       66.60     20.90 o 
 -10  11   5        3.77       -1.76     12.64 o 
  -9  11   5       96.38       94.63     31.44 o 
  -8  11   5      333.35      397.26     38.64 o 
  -7  11   5      620.34      615.04     34.77 o 
  -6  11   5       44.31       29.86     10.54 o 
  -5  11   5        8.88       15.31      6.44 o 
  -4  11   5      117.23      124.87     26.87 o 
  -3  11   5     3432.30     3446.13     73.44 o 
  -2  11   5        1.06        1.57      3.95 o 
   0  11   5       40.25       43.55      8.78 o 
   1  11   5      194.31      182.30     14.75 o 
   2  11   5       13.95        7.38      6.32 o 
   3  11   5       17.33       17.56      6.32 o 
   4  11   5       85.37       98.35      8.78 o 
  -9  12   5      344.34      444.33     40.39 o 
  -8  12   5       29.02       30.21     16.86 o 
  -7  12   5       94.75       88.16     16.16 o 
  -6  12   5      103.97      111.70     17.56 o 
  -5  12   5       38.73       35.48     10.54 o 
  -4  12   5     2039.66     2012.65     98.00 o 
  -3  12   5      963.90      959.26     51.63 o 
  -2  12   5       30.03       35.12     10.54 o 
  -1  12   5      269.98      308.40     25.29 o 
   1  12   5       50.50       57.96      9.13 o 
   2  12   5      261.52      242.71     17.21 o 
   3  12   5       40.05       46.36      7.38 o 
   4  12   5       29.85       31.26      5.62 o 
  -9  13   5      108.33      108.89     23.18 o 
  -8  13   5       63.17       89.57     22.83 o 
  -7  13   5      401.69      343.52     24.24 o 
  -6  13   5       16.93        7.38      9.48 o 
  -5  13   5       28.74       18.26      9.83 o 
  -4  13   5      121.50      143.66     18.62 o 
  -3  13   5       11.74       -7.02      9.48 o 
  -2  13   5      262.76      297.16     24.59 o 
  -1  13   5      147.95      158.76     20.37 o 
   1  13   5       48.31       42.50      8.43 o 
   2  13   5      259.76      246.58     17.21 o 
   3  13   5      136.39      127.15     11.24 o 
   4  13   5       18.38       15.81      5.27 o 
  -8  14   5        5.59      -11.59     12.29 o 
  -7  14   5       13.94       11.59     14.75 o 
  -6  14   5       11.73       23.53      9.83 o 
  -5  14   5       35.19       29.86     10.54 o 
  -4  14   5      369.67      369.51     25.64 o 
  -3  14   5      325.65      362.49     26.34 o 
  -2  14   5      112.29      170.00     19.67 o 
  -1  14   5      269.41      305.23     23.88 o 
   0  14   5      253.02      294.35     24.24 o 
   1  14   5       96.30       89.22     11.59 o 
   2  14   5       75.14       48.12      8.08 o 
   3  14   5      261.46      264.14     15.81 o 
   4  14   5       85.16       77.45      7.02 o 
  -7  15   5        3.18       -1.76     12.29 o 
  -6  15   5       79.39       75.52     16.51 o 
  -5  15   5        0.17       -8.43      8.43 o 
  -4  15   5       55.68       64.28     11.24 o 
  -3  15   5      618.82      661.40     37.58 o 
  -2  15   5      200.07      204.78     20.72 o 
  -1  15   5      667.91      687.39     39.69 o 
   0  15   5       41.69       46.01     11.24 o 
   1  15   5      643.93      733.41     38.29 o 
   2  15   5      255.45      250.38     34.60 o 
   3  15   5       15.07       14.72      4.41 o 
  -5  16   5       22.31       24.24      8.78 o 
  -4  16   5       26.95       18.97      9.13 o 
  -3  16   5        9.38       15.10      9.48 o 
  -2  16   5       10.55       17.91      9.48 o 
  -1  16   5      685.36      766.42     40.74 o 
   0  16   5       62.01       60.41     10.89 o 
   1  16   5       81.59      119.07     14.75 o 
   2  16   5      124.10      112.06     30.91 o 
  -4  17   5        3.59        1.05      7.38 o 
  -3  17   5      100.58      101.16     14.40 o 
  -2  17   5       43.33       53.74      9.83 o 
  -1  17   5       98.48      151.04     16.16 o 
   0  17   5      662.18      722.52     36.88 o 
   1  17   5        3.82       -2.81      7.02 o 
  -2  18   5      115.08      115.21     13.70 o 
  -1  18   5      729.06      761.15     37.23 o 
  -4 -17   6       29.46       13.35      6.67 o 
  -3 -17   6        5.03        4.57      5.97 o 
  -2 -17   6       36.83       29.86      6.67 o 
  -1 -17   6      139.24      155.25     10.54 o 
  -6 -16   6       94.93       92.03     10.89 o 
  -5 -16   6        2.29        7.93      4.95 o 
  -4 -16   6        8.20        7.38      7.38 o 
  -3 -16   6       62.02       51.98      9.13 o 
  -2 -16   6      329.89      388.48     21.78 o 
  -1 -16   6      131.51      141.55     11.94 o 
   0 -16   6      115.69      118.72      9.13 o 
  -7 -15   6       15.64        6.32      6.32 o 
  -6 -15   6        6.18        4.51      9.31 o 
  -5 -15   6       47.90       38.82      6.46 o 
  -4 -15   6        6.00        5.27      7.73 o 
  -3 -15   6       46.68       63.22     10.19 o 
  -2 -15   6       29.49       20.72      8.08 o 
  -1 -15   6      504.11      547.60     28.10 o 
   0 -15   6      130.26      127.15     10.54 o 
   1 -15   6       42.80       42.14      5.09 o 
   2 -15   6       18.67       16.69      3.59 o 
  -8 -14   6      122.99      125.40     11.59 o 
  -7 -14   6       21.89       15.45      7.73 o 
  -6 -14   6       15.63        9.89     13.35 o 
  -5 -14   6       59.99       42.32      7.19 o 
  -4 -14   6       14.21        9.48      8.78 o 
  -3 -14   6      589.22      615.04     31.96 o 
  -2 -14   6      386.44      399.72     23.53 o 
  -1 -14   6       41.19       35.83      8.43 o 
   0 -14   6       89.06       92.73     10.54 o 
   1 -14   6       14.91       12.11      4.09 o 
   2 -14   6       70.80       72.32      5.83 o 
   3 -14   6       24.88       27.67      6.67 o 
  -8 -13   6        1.81       -3.51      6.67 o 
  -7 -13   6        2.78        9.48      7.38 o 
  -6 -13   6        0.32       -0.76      5.58 o 
  -5 -13   6      154.10      160.63     11.42 o 
  -4 -13   6       80.36       97.65     14.05 o 
  -3 -13   6      426.30      527.93     28.45 o 
  -2 -13   6       62.79       69.20     11.24 o 
  -1 -13   6       33.83       43.91      9.13 o 
   0 -13   6       68.46       63.04      6.55 o 
   1 -13   6        1.51        2.15      4.04 o 
   2 -13   6       60.06       64.69      6.08 o 
   3 -13   6       13.53       12.64      3.48 o 
   4 -13   6       82.58       59.01      5.62 o 
  -9 -12   6        4.02       -5.27      5.97 o 
  -8 -12   6       17.59       13.00      7.73 o 
  -7 -12   6       96.22       95.54     13.70 o 
  -6 -12   6        0.28       -0.88      5.71 o 
  -5 -12   6      265.13      267.02     18.79 o 
  -4 -12   6      229.52      204.43     18.62 o 
  -3 -12   6     2687.52     2934.33    122.59 o 
  -2 -12   6       68.90       71.65     11.24 o 
  -1 -12   6       41.37       39.34      8.78 o 
   0 -12   6      181.34      171.34      8.04 o 
   1 -12   6       19.39       16.34      4.18 o 
   2 -12   6      263.81      267.19     11.42 o 
   3 -12   6       91.94       91.14      6.08 o 
   4 -12   6       41.33       46.36      5.62 o 
  -9 -11   6      102.27       84.42      9.41 o 
  -8 -11   6       56.84       36.18      9.48 o 
  -7 -11   6      150.58      133.12     14.75 o 
  -6 -11   6      413.85      368.78     17.51 o 
  -5 -11   6       28.51       24.33      7.19 o 
  -4 -11   6       29.21       25.29      9.48 o 
  -3 -11   6       78.25       87.11     14.05 o 
  -2 -11   6      570.77      675.10     33.37 o 
  -1 -11   6       99.54       99.78      8.54 o 
   0 -11   6      233.46      223.28      9.18 o 
   1 -11   6      151.14      140.85      6.95 o 
   2 -11   6       78.37       89.06      6.83 o 
   3 -11   6      431.00      403.71     14.40 o 
   4 -11   6        9.13       13.70      4.57 o 
   5 -11   6       38.32       26.34      4.21 o 
 -10 -10   6        2.18        4.82      4.61 o 
  -9 -10   6       15.13       22.70      6.89 o 
  -8 -10   6      176.73      193.57     13.51 o 
  -7 -10   6      108.19      107.31     12.72 o 
  -6 -10   6      373.20      360.27     17.25 o 
  -5 -10   6       56.71       80.86      9.04 o 
  -4 -10   6     1613.84     1703.55     73.06 o 
  -3 -10   6       31.13       35.12      9.13 o 
  -2 -10   6      264.12      223.04     17.56 o 
  -1 -10   6      209.02      221.59     11.14 o 
   0 -10   6       25.18       32.60      4.17 o 
   1 -10   6        9.01       12.55      3.49 o 
   2 -10   6       29.33       38.51      4.84 o 
   3 -10   6      106.20      113.06      6.58 o 
   4 -10   6       38.83       44.96      6.32 o 
   5 -10   6       62.36       83.25      5.62 o 
 -10  -9   6       51.04       52.04      6.45 o 
  -9  -9   6      194.56      214.79     24.41 o 
  -8  -9   6       77.60       80.24     17.56 o 
  -7  -9   6      764.64      716.98     30.53 o 
  -6  -9   6      406.31      345.98     24.59 o 
  -5  -9   6      134.61      143.78      9.06 o 
  -4  -9   6     1186.22     1196.70     54.09 o 
  -3  -9   6      286.84      285.21     19.32 o 
  -2  -9   6       43.71       43.55      8.78 o 
  -1  -9   6       27.06       33.20      5.22 o 
   0  -9   6       62.87       63.41      5.54 o 
   1  -9   6      133.64      122.31      6.19 o 
   2  -9   6       52.51       45.99      4.84 o 
   3  -9   6      119.42      124.59      6.95 o 
   4  -9   6       14.24       18.62      4.92 o 
   5  -9   6        5.64        0.00      5.97 o 
 -11  -8   6       18.91       28.10     10.89 o 
 -10  -8   6       33.47       34.09      5.59 o 
  -9  -8   6       27.14       29.07      7.77 o 
  -8  -8   6      215.67      248.97     16.68 o 
  -7  -8   6        1.75        1.40      9.13 o 
  -6  -8   6       12.52        7.80     12.29 o 
  -5  -8   6      156.71      148.04      9.00 o 
  -4  -8   6     2084.52     2066.26     52.17 o 
  -3  -8   6       83.15      100.11     12.29 o 
  -2  -8   6       63.09       67.06      6.49 o 
  -1  -8   6      102.04      109.45      6.06 o 
   0  -8   6      407.55      419.70     12.56 o 
   1  -8   6      531.71      572.03     17.73 o 
   2  -8   6       33.69       29.71      3.92 o 
   3  -8   6      257.72      238.36      9.14 o 
   4  -8   6      117.53      124.63      7.12 o 
   5  -8   6       90.14       87.11     11.94 o 
   6  -8   6       20.93       18.97      5.62 o 
 -11  -7   6       21.00       24.74      7.00 o 
 -10  -7   6        8.12        6.25      5.06 o 
  -9  -7   6       62.95       68.26      9.16 o 
  -8  -7   6      211.57      234.01     15.92 o 
  -7  -7   6      124.09      133.12     16.16 o 
  -6  -7   6      510.68      461.42     19.08 o 
  -5  -7   6      622.90      564.38     17.34 o 
  -4  -7   6      522.47      562.89     16.28 o 
  -3  -7   6      958.82      957.50     43.55 o 
  -2  -7   6       79.93       83.97      6.20 o 
  -1  -7   6     1112.06     1081.85     25.93 o 
   0  -7   6      215.29      212.24      9.23 o 
   1  -7   6      634.67      652.57     19.31 o 
   2  -7   6       69.06       87.19      5.62 o 
   3  -7   6      207.67      211.15      8.15 o 
   4  -7   6      998.18     1042.50     31.35 o 
   5  -7   6       73.78       70.44     12.12 o 
   6  -7   6       53.64       46.72      7.38 o 
 -11  -6   6      238.21      247.23     14.84 o 
 -10  -6   6       28.25       33.95      5.89 o 
  -9  -6   6      136.81      116.13     12.13 o 
  -8  -6   6       10.51       13.00      9.48 o 
  -7  -6   6       51.58       42.67      7.15 o 
  -6  -6   6     2069.24     1885.22     84.12 o 
  -5  -6   6      100.71      102.15      7.41 o 
  -4  -6   6      729.60      729.15     19.80 o 
  -3  -6   6      157.83      151.17      9.66 o 
  -2  -6   6       59.61       55.21      5.45 o 
  -1  -6   6      131.30      153.25      6.30 o 
   0  -6   6       29.17       27.28      3.03 o 
   1  -6   6      767.72      761.22     21.57 o 
   2  -6   6      606.58      658.04     17.22 o 
   3  -6   6      939.71      980.87     30.06 o 
   4  -6   6      526.96      577.64     18.95 o 
   5  -6   6      133.14      127.64     23.18 o 
   6  -6   6      164.78      174.97      9.06 o 
 -11  -5   6       36.73       56.64      8.32 o 
 -10  -5   6       66.30       70.53      7.55 o 
  -9  -5   6      148.66      195.23     20.72 o 
  -8  -5   6       98.53       85.00     13.00 o 
  -7  -5   6        4.43       -5.45      5.45 o 
  -6  -5   6      192.05      199.62     11.60 o 
  -5  -5   6      839.32      749.18     25.08 o 
  -4  -5   6      133.93      151.01      8.07 o 
  -3  -5   6      603.24      573.24     27.40 o 
  -1  -5   6      661.40      635.47     21.29 o 
   0  -5   6       19.93       17.41      3.14 o 
   1  -5   6      257.72      249.46      9.96 o 
   2  -5   6      122.20      120.93      5.21 o 
   3  -5   6      143.70      152.96      7.10 o 
   4  -5   6      156.94      172.25      7.30 o 
   5  -5   6      924.46      970.64     54.19 o 
   6  -5   6      103.49       89.65      6.19 o 
 -11  -4   6      131.25      146.93     13.55 o 
 -10  -4   6       24.07       26.42      5.92 o 
  -9  -4   6      523.61      558.50     19.96 o 
  -8  -4   6      170.06      186.86     17.56 o 
  -7  -4   6      403.73      385.26     21.07 o 
  -6  -4   6     1178.67     1132.94     38.29 o 
  -5  -4   6       33.61       33.37      6.67 o 
  -4  -4   6      546.15      511.08     17.75 o 
  -3  -4   6       14.71       19.32      5.27 o 
   0  -4   6      387.07      373.34     12.99 o 
   1  -4   6      160.76      169.52      7.11 o 
   2  -4   6       65.95       62.76      3.95 o 
   3  -4   6      178.36      206.23      7.31 o 
   4  -4   6      394.49      401.31     16.06 o 
   5  -4   6      494.89      482.55     30.73 o 
 -11  -3   6      130.53      139.06     11.71 o 
 -10  -3   6      255.16      269.15     12.53 o 
  -9  -3   6      176.62      197.99     11.72 o 
  -8  -3   6      100.10      110.99     14.75 o 
  -7  -3   6      248.09      223.78     14.58 o 
  -6  -3   6     1490.29     1386.86     43.96 o 
  -5  -3   6      138.86      113.10     10.89 o 
  -4  -3   6     1714.37     1715.52     52.38 o 
  -3  -3   6       13.80       29.15      5.27 o 
   0  -3   6      590.54      619.43     20.33 o 
   1  -3   6       79.73       92.37      4.32 o 
   2  -3   6       50.33       59.66      3.21 o 
   3  -3   6      109.41      132.09      5.48 o 
   4  -3   6      850.84      915.21     31.40 o 
   5  -3   6      410.29      449.95     34.07 o 
   6  -3   6       58.75       78.33     16.86 o 
 -12  -2   6      134.41      180.89     14.75 o 
 -11  -2   6      153.90      141.78     14.96 o 
 -10  -2   6      265.39      290.14     13.08 o 
  -9  -2   6     1002.00     1093.32     40.04 o 
  -8  -2   6        9.08        9.44      5.19 o 
  -7  -2   6        1.26        6.23      4.33 o 
  -6  -2   6      174.12      152.22      7.29 o 
  -5  -2   6      109.30      107.12      7.08 o 
  -4  -2   6      197.62      243.02     10.04 o 
  -3  -2   6     1638.07     1685.29     72.71 o 
   0  -2   6      212.72      229.03      8.90 o 
   1  -2   6       56.49       64.39      3.49 o 
   2  -2   6      190.57      176.50      5.15 o 
   3  -2   6      161.01      148.33      7.02 o 
   4  -2   6      240.76      240.43     18.10 o 
   5  -2   6       23.82       20.37      9.83 o 
   6  -2   6      135.47      123.99     18.62 o 
 -12  -1   6       25.14       25.29      7.38 o 
 -11  -1   6       60.27       62.20      7.12 o 
 -10  -1   6       67.39       75.59      8.76 o 
  -9  -1   6      184.64      206.78     12.95 o 
  -8  -1   6       25.34       22.30      5.45 o 
  -7  -1   6      449.01      422.37     12.86 o 
  -6  -1   6        2.02        7.33      3.85 o 
  -5  -1   6      264.19      268.68     11.05 o 
  -4  -1   6     3411.97     3328.40     98.56 o 
  -3  -1   6      463.63      499.83     24.24 o 
  -2  -1   6      103.09      122.94     10.19 o 
  -1  -1   6     2022.29     2019.68     82.19 o 
   0  -1   6      656.67      658.59     30.21 o 
   1  -1   6      197.31      190.59      5.71 o 
   2  -1   6      333.93      356.97     12.61 o 
   3  -1   6       19.44       23.39      6.83 o 
   4  -1   6       88.15      117.52     14.25 o 
   5  -1   6       68.53       62.22      9.53 o 
   6  -1   6      159.14      179.49     21.07 o 
 -12   0   6      302.35      331.23     20.72 o 
 -11   0   6        0.59       -1.14      5.12 o 
 -10   0   6      278.15      303.02     13.31 o 
  -9   0   6        6.14        2.71      6.44 o 
  -8   0   6      911.76      880.98     29.66 o 
  -7   0   6        6.89        2.44      3.82 o 
  -6   0   6        0.63       -3.65      3.65 o 
  -5   0   6        2.65        1.01      3.69 o 
  -4   0   6     1191.86     1130.49     35.13 o 
  -3   0   6       58.52       59.97      5.62 o 
  -2   0   6      384.50      386.37     18.97 o 
  -1   0   6      229.55      302.78     16.51 o 
   0   0   6       10.70       19.32      5.62 o 
   1   0   6       34.20       36.60      2.95 o 
   2   0   6      514.20      435.61     12.54 o 
   3   0   6        5.05        6.19      5.83 o 
   4   0   6        1.00       -1.11      6.40 o 
   5   0   6       46.07       87.86     13.00 o 
   6   0   6        2.71       10.08      7.00 o 
 -12   1   6       24.38       19.32      7.73 o 
 -11   1   6       56.52       57.88     19.49 o 
 -10   1   6       64.43       85.02      8.20 o 
  -9   1   6      177.33      192.15     13.17 o 
  -8   1   6       24.35       18.43      4.73 o 
  -7   1   6      448.65      440.50     11.31 o 
  -6   1   6        2.05        6.82      3.60 o 
  -5   1   6      263.40      268.53     11.18 o 
  -4   1   6     3401.23     3286.61     98.56 o 
  -3   1   6      472.20      513.30     16.64 o 
  -2   1   6      107.19      121.18      9.83 o 
  -1   1   6     2016.91     2008.79     82.19 o 
   0   1   6      640.64      662.10     30.21 o 
   1   1   6      190.01      184.54      5.40 o 
   2   1   6      345.47      351.43     10.67 o 
   3   1   6       25.45       21.64      5.04 o 
   4   1   6       95.11      100.67     13.50 o 
   5   1   6       67.81       90.03     13.05 o 
   6   1   6      168.06      213.56     25.64 o 
 -11   2   6      158.21      160.35     18.44 o 
 -10   2   6      271.30      298.52     14.50 o 
  -9   2   6     1010.29     1047.61     27.98 o 
  -8   2   6        8.76        5.90      5.05 o 
  -7   2   6        1.13       -3.80      3.80 o 
  -6   2   6      178.31      161.03      8.46 o 
  -5   2   6      110.29       96.94      9.83 o 
  -4   2   6      207.62      259.22     14.40 o 
  -3   2   6     1625.78     1669.63     49.86 o 
  -2   2   6      854.49      844.40     36.18 o 
  -1   2   6      420.74      527.93     24.59 o 
   0   2   6      233.51      245.17      7.72 o 
   1   2   6       60.41       65.15      3.43 o 
   2   2   6      179.77      187.11      5.62 o 
   3   2   6      152.06      147.14     10.08 o 
   4   2   6      223.21      233.92     17.79 o 
   5   2   6       26.45       20.49      7.40 o 
   6   2   6      124.80      135.23     22.13 o 
 -11   3   6      129.01      146.37     19.49 o 
 -10   3   6      249.50      253.21     13.65 o 
  -9   3   6      169.72      195.14     10.97 o 
  -8   3   6       98.78      137.83      9.71 o 
  -7   3   6      246.43      250.01      9.34 o 
  -6   3   6     1490.85     1425.17     58.07 o 
  -5   3   6      138.95      117.36      8.27 o 
  -4   3   6     1704.79     1722.52     75.17 o 
  -3   3   6       20.14       25.62      3.35 o 
  -2   3   6       77.87       97.65      9.48 o 
  -1   3   6      279.85      284.16     16.16 o 
   0   3   6      575.08      659.62     16.94 o 
   1   3   6       85.80       91.59      7.56 o 
   2   3   6       55.14       61.09      3.29 o 
   3   3   6      118.38      133.48      6.16 o 
   4   3   6      872.56      858.45     44.96 o 
   5   3   6      404.02      441.53     25.89 o 
   6   3   6       64.66       98.35     20.02 o 
   7   3   6       66.36      131.02     19.67 o 
 -11   4   6      127.22      133.32     16.16 o 
 -10   4   6       29.72       19.98      6.30 o 
  -9   4   6      529.07      554.80     18.92 o 
  -8   4   6      172.34      162.28     10.48 o 
  -7   4   6      405.76      416.45     14.66 o 
  -6   4   6     1178.91     1160.58     32.47 o 
  -5   4   6       34.35       30.84      5.70 o 
  -4   4   6      549.36      510.01     24.94 o 
  -3   4   6       15.03       19.64      3.35 o 
  -2   4   6      131.07      102.92      9.83 o 
  -1   4   6       75.40       87.81      9.48 o 
   0   4   6      393.85      390.38     14.03 o 
   1   4   6      152.13      165.41      6.25 o 
   2   4   6       66.53       69.49      4.23 o 
   3   4   6      168.42      195.77      8.86 o 
   4   4   6      382.88      402.44     15.41 o 
   5   4   6      503.02      531.36     33.02 o 
   6   4   6       50.83       72.36     14.75 o 
   7   4   6       51.81       70.25     17.21 o 
 -11   5   6       43.98       34.91     17.21 o 
 -10   5   6       63.76       83.03      7.63 o 
  -9   5   6      143.70      168.25     10.40 o 
  -8   5   6      100.62       88.56      8.41 o 
  -7   5   6        9.08       -0.37      5.05 o 
  -6   5   6      192.07      213.72     10.22 o 
  -5   5   6      838.46      744.91     24.90 o 
  -4   5   6      136.57      153.31     12.12 o 
  -3   5   6      599.67      569.76     18.87 o 
  -2   5   6       69.26       74.82      9.13 o 
  -1   5   6      659.36      674.75     21.95 o 
   0   5   6       21.79       15.02      3.80 o 
   1   5   6      256.23      245.87     12.07 o 
   2   5   6      125.12      118.55      6.03 o 
   3   5   6      160.92      132.00     11.94 o 
   4   5   6      150.77      155.51     14.76 o 
   5   5   6      917.33     1015.44     45.40 o 
   6   5   6      104.96      155.95     21.78 o 
   7   5   6       44.94       62.17     16.16 o 
 -11   6   6      233.07      236.23     15.63 o 
 -10   6   6       29.90       30.62      6.53 o 
  -9   6   6      139.75      132.19      9.46 o 
  -8   6   6        7.11       12.16      5.67 o 
  -7   6   6       52.23       37.69      5.81 o 
  -6   6   6     2072.28     1943.61     44.47 o 
  -5   6   6      101.77       95.34      7.87 o 
  -4   6   6      727.40      714.58     18.61 o 
  -3   6   6      161.46      164.17      6.31 o 
  -2   6   6       62.95       61.91      5.55 o 
  -1   6   6      129.11      175.58      7.09 o 
   0   6   6       21.70       29.30      4.30 o 
   1   6   6      786.11      755.32     36.71 o 
   2   6   6      600.70      638.83     19.52 o 
   3   6   6      915.21      974.40     31.32 o 
   4   6   6      548.08      601.10     29.86 o 
   5   6   6      133.31      104.44     36.71 o 
   6   6   6      159.35      140.50     11.94 o 
 -10   7   6        8.11        4.67      4.99 o 
  -9   7   6       61.13       72.19      6.75 o 
  -8   7   6      214.14      232.30     14.90 o 
  -7   7   6      123.40      108.62     12.28 o 
  -6   7   6      510.39      483.05     14.18 o 
  -5   7   6      627.88      564.90     18.37 o 
  -4   7   6      527.28      544.79     16.80 o 
  -3   7   6      953.88      948.18     21.98 o 
  -2   7   6       75.87       89.10     10.57 o 
  -1   7   6     1106.49     1114.38     25.01 o 
   0   7   6      223.69      214.32     10.17 o 
   1   7   6      612.82      640.59     30.73 o 
   2   7   6       72.98       80.54     12.12 o 
   3   7   6      229.12      206.15     17.29 o 
   4   7   6      975.20     1028.45     56.90 o 
   5   7   6       81.30       58.84     14.40 o 
   6   7   6       58.71       49.07     10.82 o 
 -10   8   6       34.80       35.53      6.68 o 
  -9   8   6       26.09       41.28      6.08 o 
  -8   8   6      214.22      238.85     15.14 o 
  -7   8   6        1.82        7.73      6.71 o 
  -6   8   6       13.87       12.22      5.06 o 
  -5   8   6      158.37      155.35     10.97 o 
  -4   8   6     2079.71     2103.83     53.71 o 
  -3   8   6       85.63       82.22      5.59 o 
  -2   8   6       62.55       49.46      4.90 o 
  -1   8   6      106.64       93.03      6.02 o 
   0   8   6      402.98      415.83     16.14 o 
   1   8   6      545.31      563.05     28.80 o 
   2   8   6       37.10       37.93      6.67 o 
   3   8   6      245.81      244.55     10.84 o 
   4   8   6      126.59      114.82     21.60 o 
   5   8   6       83.33       95.89     15.81 o 
   6   8   6       20.71       24.02      4.74 o 
 -10   9   6       48.96       44.70     14.75 o 
  -9   9   6      194.04      232.58     24.52 o 
  -8   9   6       76.65       67.09     11.94 o 
  -7   9   6      760.18      799.79     42.15 o 
  -6   9   6      406.13      388.81     17.75 o 
  -5   9   6      134.67      133.85     11.06 o 
  -4   9   6     1192.66     1162.92     32.00 o 
  -3   9   6      284.80      276.27      9.22 o 
  -2   9   6       46.02       38.63      4.78 o 
  -1   9   6       27.80       28.88      4.66 o 
   0   9   6       60.66       80.45      7.65 o 
   1   9   6      127.85      142.26     11.94 o 
   2   9   6       47.40       50.23      8.43 o 
   3   9   6      121.55      138.81      9.30 o 
   4   9   6       17.08       14.40     10.89 o 
   5   9   6        6.75       12.10      5.47 o 
   6   9   6       46.28       39.34      5.97 o 
 -10  10   6        2.45       15.45     13.70 o 
  -9  10   6       14.92       13.53      5.65 o 
  -8  10   6      180.30      187.92     19.32 o 
  -7  10   6      107.61      103.97     17.56 o 
  -6  10   6      370.25      358.94     17.55 o 
  -5  10   6       55.62       64.94      9.83 o 
  -4  10   6     1606.76     1615.75     43.33 o 
  -3  10   6       32.48       35.89      4.22 o 
  -2  10   6      255.14      246.05     13.42 o 
  -1  10   6      202.93      213.21     20.72 o 
   0  10   6       30.76       27.05      7.38 o 
   1  10   6       10.43       17.21      6.67 o 
   2  10   6       30.98       27.40      6.67 o 
   3  10   6      109.60      112.05      9.48 o 
   5  10   6       67.83       67.07      8.70 o 
  -9  11   6      101.49       99.53     25.82 o 
  -8  11   6       55.69       55.50     10.89 o 
  -7  11   6      151.17      162.63     18.62 o 
  -6  11   6      414.19      407.86     28.28 o 
  -5  11   6       24.28       32.40      7.09 o 
  -4  11   6       29.44       40.41      7.09 o 
  -3  11   6       85.64       98.20     14.23 o 
  -2  11   6      578.30      604.50     37.58 o 
  -1  11   6      106.52       98.70     17.91 o 
   0  11   6      227.43      235.59     13.74 o 
   1  11   6      150.54      152.79     13.00 o 
   2  11   6       81.72       72.36      9.83 o 
   3  11   6      425.85      406.75     21.07 o 
  -9  12   6        3.86       -1.13      5.45 o 
  -8  12   6       16.13       30.21      9.48 o 
  -7  12   6       95.36       55.15     11.24 o 
  -6  12   6        0.52        2.84      6.15 o 
  -5  12   6      266.25      257.07     14.90 o 
  -4  12   6      224.51      241.31     21.78 o 
  -3  12   6     2674.76     2842.30    135.58 o 
  -2  12   6       67.18       65.33     12.29 o 
  -1  12   6       39.36       48.82     11.94 o 
   0  12   6      186.04      179.69     16.86 o 
   1  12   6       20.71       14.48      5.20 o 
   2  12   6      259.60      262.25     13.33 o 
   3  12   6       95.99       91.69      7.36 o 
  -8  13   6        1.71      -13.70     13.70 o 
  -7  13   6        4.42       -8.43      8.43 o 
  -6  13   6        0.29       -0.70      9.13 o 
  -5  13   6      155.00      151.74     18.97 o 
  -4  13   6       78.89       87.46     13.35 o 
  -3  13   6      431.16      444.68     31.26 o 
  -2  13   6       64.94       64.98     12.64 o 
  -1  13   6       34.33       42.15     11.59 o 
   0  13   6       65.73       72.21      7.59 o 
   1  13   6        0.60       -0.93      4.56 o 
   2  13   6       62.06       59.41      6.75 o 
   3  13   6       12.03       13.84      4.09 o 
  -8  14   6      123.51      164.74     22.48 o 
  -7  14   6       21.65       21.43      8.43 o 
  -6  14   6       14.18       22.83      9.48 o 
  -5  14   6       60.47       36.88     10.54 o 
  -4  14   6       16.93        6.67      9.83 o 
  -3  14   6      583.79      595.01     35.83 o 
  -2  14   6      389.20      406.04     28.10 o 
  -1  14   6       42.60       50.93     10.89 o 
   0  14   6       94.09      119.42     16.86 o 
   1  14   6       13.27        8.10      5.80 o 
   2  14   6       69.27       73.14      7.90 o 
   3  14   6       27.54       26.67      4.92 o 
  -7  15   6       17.92       26.34     13.70 o 
  -6  15   6        6.22        9.83      8.43 o 
  -5  15   6       48.04       31.96      9.83 o 
  -4  15   6        6.45       22.83      9.13 o 
  -3  15   6       47.17       51.98     11.24 o 
  -2  15   6       27.83       46.36     10.89 o 
  -1  15   6      500.36      581.32     33.02 o 
   0  15   6      125.92      130.66     16.86 o 
   1  15   6       45.90       43.97     12.12 o 
   2  15   6       17.79       17.68      4.35 o 
  -5  16   6        2.15       10.19      8.08 o 
  -4  16   6       10.11        9.13      8.43 o 
  -3  16   6       63.74       47.77     10.54 o 
  -2  16   6      332.61      404.64     25.64 o 
  -1  16   6      134.50      165.44     16.86 o 
   0  16   6      116.87      145.77     15.10 o 
   1  16   6       37.65       57.96      9.13 o 
  -4  17   6       28.84       22.83      7.73 o 
  -3  17   6        7.16       24.94      7.73 o 
  -2  17   6       35.32       40.04      8.78 o 
  -1  17   6      136.30      185.11     15.81 o 
   0  17   6       11.45       24.59      7.38 o 
  -5 -16   7       64.22       56.55      8.78 o 
  -4 -16   7      808.19      755.53     36.18 o 
  -3 -16   7       36.11       35.83      7.02 o 
  -2 -16   7       33.80       28.10      5.97 o 
  -6 -15   7        6.42        4.21      4.59 o 
  -5 -15   7       34.14       69.90     11.24 o 
  -4 -15   7      731.59      711.63     35.12 o 
  -3 -15   7        7.48       14.40      6.67 o 
  -2 -15   7       56.07       56.90      8.08 o 
  -1 -15   7        0.68       11.94      5.27 o 
   0 -15   7       52.54       51.98      8.08 o 
  -8 -14   7       22.32       18.97      6.67 o 
  -7 -14   7        8.15        8.57      5.09 o 
  -6 -14   7        2.65        3.98     12.47 o 
  -5 -14   7      324.58      339.31     21.07 o 
  -4 -14   7     1264.81     1251.50     57.25 o 
  -3 -14   7       43.49       31.61      8.43 o 
  -2 -14   7      101.36       91.32     11.59 o 
  -1 -14   7       80.65       96.24     10.19 o 
   0 -14   7        1.32        4.99      4.09 o 
   1 -14   7       17.72       13.00      3.73 o 
   2 -14   7       56.01       43.49      4.22 o 
  -8 -13   7        8.06        7.73      7.02 o 
  -7 -13   7       27.87       20.02      5.71 o 
  -6 -13   7       78.11       67.48      8.00 o 
  -5 -13   7      554.27      548.30     29.15 o 
  -4 -13   7      133.09      159.82     15.45 o 
  -3 -13   7      395.78      419.74     24.59 o 
  -2 -13   7      189.75      186.16     15.45 o 
  -1 -13   7       39.11       45.66      7.73 o 
   0 -13   7       13.40        6.94      4.34 o 
   1 -13   7      155.06      144.60      7.94 o 
   2 -13   7      199.18      202.41      8.57 o 
  -9 -12   7       39.10       22.48      7.02 o 
  -8 -12   7       73.78       67.09     10.19 o 
  -7 -12   7       16.45       14.92      6.19 o 
  -6 -12   7       17.79       10.62      5.83 o 
  -5 -12   7       10.46        1.40      7.73 o 
  -4 -12   7       10.94        4.92      8.78 o 
  -3 -12   7      148.50      217.42     17.91 o 
  -2 -12   7      802.82      860.91     41.45 o 
  -1 -12   7       20.93       19.97      8.08 o 
   0 -12   7       15.26        9.75      3.66 o 
   1 -12   7       87.72       76.01     11.59 o 
   2 -12   7      137.86      145.39      7.32 o 
   3 -12   7       13.21        7.38      3.86 o 
  -9 -11   7        4.23       -2.11      6.67 o 
  -8 -11   7      263.87      269.41     18.97 o 
  -7 -11   7       25.13       23.77      7.90 o 
  -6 -11   7       24.50       15.99      8.43 o 
  -5 -11   7      205.79      206.53     17.91 o 
  -4 -11   7      308.47      326.31     21.78 o 
  -3 -11   7      699.96      755.53     38.29 o 
  -2 -11   7      112.48      163.68     14.75 o 
  -1 -11   7       57.07       72.74      8.36 o 
   0 -11   7       26.15       23.17      5.88 o 
   1 -11   7      569.09      546.13     18.97 o 
   2 -11   7       13.94       17.02      3.69 o 
   3 -11   7       11.55       11.93      2.85 o 
   4 -11   7        2.68       -2.81      2.81 o 
 -10 -10   7       45.04       47.68      8.96 o 
  -9 -10   7      209.78      202.99     12.80 o 
  -8 -10   7       26.52       23.08      7.59 o 
  -7 -10   7       97.90      113.06     10.50 o 
  -6 -10   7      122.92      136.08     21.78 o 
  -5 -10   7       93.38       76.22     12.29 o 
  -4 -10   7      947.92     1076.93     48.82 o 
  -3 -10   7       39.24       50.23      9.83 o 
  -2 -10   7       22.15       46.36      9.13 o 
  -1 -10   7       32.42       36.83      4.56 o 
   0 -10   7       69.27       62.62      5.43 o 
   1 -10   7       76.55       87.58     13.87 o 
   2 -10   7       13.92        9.63      3.35 o 
   3 -10   7       18.48       20.25      3.20 o 
   4 -10   7       47.08       39.69      5.27 o 
 -10  -9   7       44.02       54.06     17.39 o 
  -9  -9   7        8.26        8.71      6.54 o 
  -8  -9   7      255.84      284.24     16.62 o 
  -7  -9   7       75.16       77.27     13.00 o 
  -6  -9   7      533.00      530.21     21.85 o 
  -5  -9   7     2015.04     1959.96     85.00 o 
  -4  -9   7      173.99      130.66     15.45 o 
  -3  -9   7       28.62       37.23      9.48 o 
  -2  -9   7        4.53        2.83      6.32 o 
  -1  -9   7      172.02      157.24      7.64 o 
   0  -9   7      383.97      403.67     12.30 o 
   1  -9   7        9.70        7.63      4.09 o 
   2  -9   7      322.83      351.71     13.16 o 
   3  -9   7       55.16       69.55      7.38 o 
   4  -9   7      155.88      177.38      9.48 o 
   5  -9   7       20.68       18.62      5.62 o 
 -11  -8   7       88.49      121.18     19.32 o 
 -10  -8   7       21.07       18.73      5.23 o 
  -9  -8   7       17.52       27.11      7.66 o 
  -8  -8   7      844.58      862.47     51.11 o 
  -7  -8   7      190.00      171.06     18.62 o 
  -6  -8   7       62.73       56.06      7.94 o 
  -5  -8   7     1773.07     1753.20     55.32 o 
  -4  -8   7       22.11       17.91      8.43 o 
  -3  -8   7       25.52       32.68      6.69 o 
  -2  -8   7       11.37        4.11      4.14 o 
  -1  -8   7       57.22       55.40      4.70 o 
   0  -8   7       49.60       56.59      4.84 o 
   1  -8   7       42.56       42.44      4.59 o 
   2  -8   7      177.45      178.29      7.80 o 
   3  -8   7      126.29      148.89      8.66 o 
   4  -8   7      235.55      204.82     23.71 o 
   5  -8   7        2.79        4.21      4.57 o 
 -11  -7   7      104.66      138.74     19.32 o 
 -10  -7   7      494.70      542.86     47.89 o 
  -9  -7   7      213.19      237.57     12.19 o 
  -8  -7   7      660.81      642.43     35.83 o 
  -7  -7   7       11.04       17.56      9.83 o 
  -6  -7   7       39.67       44.71      7.57 o 
  -5  -7   7      166.08      184.04     11.14 o 
  -4  -7   7       12.43        9.83      7.38 o 
  -3  -7   7      311.68      371.97     20.72 o 
  -2  -7   7        1.12        5.37      5.36 o 
  -1  -7   7       25.50       28.92      3.60 o 
   0  -7   7      111.62       94.99      5.32 o 
   1  -7   7      269.16      246.68      9.62 o 
   2  -7   7      450.62      460.73     14.38 o 
   3  -7   7      216.63      212.52     10.35 o 
   4  -7   7      580.47      701.89     32.51 o 
   5  -7   7       81.62       64.28      8.78 o 
 -11  -6   7       28.51       30.16      4.67 o 
 -10  -6   7       42.83       54.43      6.65 o 
  -9  -6   7        3.59       10.91      5.88 o 
  -8  -6   7      868.91      819.47     31.11 o 
  -7  -6   7      534.95      520.55     31.26 o 
  -6  -6   7      340.20      350.64     16.70 o 
  -5  -6   7      344.83      363.34     15.26 o 
  -4  -6   7        4.59       10.65      4.55 o 
  -3  -6   7      992.18      969.85     47.07 o 
  -2  -6   7       40.92       34.37      3.68 o 
  -1  -6   7      453.51      440.19     12.04 o 
   0  -6   7      520.45      527.58     16.43 o 
   1  -6   7      173.74      213.05      8.48 o 
   2  -6   7      414.14      417.70     12.17 o 
   3  -6   7      193.77      210.33      8.86 o 
   4  -6   7      467.43      370.93     47.77 o 
   5  -6   7      167.60      169.89      9.91 o 
 -11  -5   7        6.76        4.27      4.46 o 
 -10  -5   7      149.17      164.46     15.22 o 
  -9  -5   7       20.01       22.00      6.37 o 
  -8  -5   7       46.60       50.81      8.07 o 
  -7  -5   7      131.55      135.88      9.29 o 
  -6  -5   7       25.20       34.56      5.55 o 
  -5  -5   7       47.84       58.86      7.05 o 
  -4  -5   7      690.15      702.11     23.84 o 
  -3  -5   7       73.52       76.02      6.90 o 
  -2  -5   7      680.65      626.87     18.20 o 
  -1  -5   7      221.93      231.41      7.70 o 
   0  -5   7     1465.56     1494.34     40.75 o 
   1  -5   7      233.67      241.69      8.30 o 
   2  -5   7       21.23       24.81      3.08 o 
   3  -5   7      119.01       95.75      9.16 o 
   4  -5   7      726.03      884.73     38.02 o 
   5  -5   7       59.73       57.73      6.98 o 
 -11  -4   7      225.00      255.84     25.30 o 
 -10  -4   7        0.07        3.39      5.78 o 
  -9  -4   7      111.22      109.90     11.53 o 
  -8  -4   7      889.78      845.02     36.53 o 
  -7  -4   7      105.62       86.60      7.75 o 
  -6  -4   7      103.76      105.16      7.76 o 
  -5  -4   7       34.30       35.56     12.64 o 
  -4  -4   7       51.06       68.27      7.05 o 
  -3  -4   7        5.83       12.80      5.27 o 
  -2  -4   7      162.31      164.37      7.06 o 
  -1  -4   7      610.45      575.47     14.78 o 
   0  -4   7      335.11      369.28     11.95 o 
   1  -4   7     1092.67     1085.80     27.12 o 
   2  -4   7       61.50       72.08      4.19 o 
   3  -4   7      252.78      268.48     10.15 o 
   4  -4   7      159.08      191.16      9.44 o 
   5  -4   7       25.38       47.77     10.89 o 
 -11  -3   7       40.20       41.04      6.14 o 
 -10  -3   7        4.69        9.80      6.22 o 
  -9  -3   7     1734.71     1819.34     60.36 o 
  -8  -3   7      254.48      262.30     14.88 o 
  -7  -3   7     1021.66      951.96     29.57 o 
  -6  -3   7      715.96      659.59     17.12 o 
  -5  -3   7      211.75      223.15     11.03 o 
  -4  -3   7      561.46      548.30     18.74 o 
  -3  -3   7       47.45       47.15      5.45 o 
  -2  -3   7     1691.04     1582.55     39.35 o 
  -1  -3   7       58.31       44.41      3.76 o 
   0  -3   7      131.58      153.21      6.16 o 
   1  -3   7      744.95      723.17     19.11 o 
   2  -3   7      158.78      162.83      7.66 o 
   3  -3   7       98.35       89.05      6.54 o 
   4  -3   7      203.10      178.61     24.94 o 
   5  -3   7       27.33       24.59     10.19 o 
 -12  -2   7       42.15       30.21      8.78 o 
 -11  -2   7      378.07      407.88     21.84 o 
 -10  -2   7        1.67        4.26      6.30 o 
  -9  -2   7       54.09       71.76     18.26 o 
  -8  -2   7      330.30      321.85     16.50 o 
  -7  -2   7      214.86      192.42     10.09 o 
  -6  -2   7      960.06      901.30     23.81 o 
  -5  -2   7       46.07       42.28      8.61 o 
  -4  -2   7      208.05      207.32      9.90 o 
  -2  -2   7      565.30      558.83     19.44 o 
  -1  -2   7        4.71        6.45      2.99 o 
   0  -2   7      287.13      294.33      9.08 o 
   1  -2   7      947.88      916.88     23.27 o 
   2  -2   7       46.55       51.97      4.09 o 
   3  -2   7      145.40      161.63      8.37 o 
   4  -2   7      776.09      830.35     56.55 o 
   5  -2   7       20.27       24.94      9.48 o 
 -12  -1   7      138.27      171.76     14.40 o 
 -11  -1   7       20.88       16.51      5.25 o 
 -10  -1   7      281.98      307.71     17.47 o 
  -9  -1   7      737.72      762.57     29.05 o 
  -8  -1   7      274.11      286.51     15.62 o 
  -7  -1   7      251.71      240.94     12.02 o 
  -6  -1   7      106.39       91.31      6.39 o 
  -5  -1   7        1.15        0.02      3.50 o 
  -4  -1   7      127.95      144.01     11.24 o 
  -2  -1   7      406.25      408.57     23.18 o 
  -1  -1   7       18.55       24.35      3.03 o 
   0  -1   7       17.07       25.49      2.74 o 
   1  -1   7      101.98      107.66      4.91 o 
   2  -1   7      116.37      113.04      5.01 o 
   3  -1   7      322.42      325.39     12.40 o 
   4  -1   7      196.72      168.25     20.72 o 
   5  -1   7        7.67        7.02      8.08 o 
 -12   0   7        2.87        3.86      6.67 o 
 -11   0   7       48.35       61.06     14.97 o 
 -10   0   7       17.32       12.86      5.88 o 
  -9   0   7        6.06       13.47     16.16 o 
  -8   0   7        1.82       -5.20      5.20 o 
  -7   0   7      343.03      332.55     11.26 o 
  -6   0   7        0.13       -2.52      3.21 o 
  -5   0   7      233.77      206.73     12.79 o 
  -4   0   7       29.29       52.34      8.43 o 
  -3   0   7       78.48       88.87      9.48 o 
  -2   0   7       14.48       24.21      5.62 o 
  -1   0   7      151.43      132.79      5.67 o 
   0   0   7        0.61       -2.04      2.04 o 
   1   0   7       10.82        8.55      2.49 o 
   2   0   7       83.66       80.51      4.31 o 
   3   0   7      460.37      470.53     27.30 o 
   4   0   7       19.24       23.50      7.55 o 
   5   0   7       21.75       23.88      9.83 o 
 -12   1   7      137.47      178.43     14.40 o 
 -11   1   7       22.00       15.81      8.08 o 
 -10   1   7      280.25      325.31     13.79 o 
  -9   1   7      742.83      760.43     32.84 o 
  -8   1   7      275.86      287.32     12.99 o 
  -7   1   7      251.87      252.74      9.75 o 
  -6   1   7      105.38       96.01      6.74 o 
  -5   1   7        1.10       -1.07      3.07 o 
  -4   1   7      126.06      148.23     10.89 o 
  -3   1   7      433.99      441.87     21.43 o 
  -2   1   7      413.54      409.14     14.52 o 
  -1   1   7       20.87       23.27      3.10 o 
   0   1   7       24.29       21.69      3.26 o 
   1   1   7      108.01      109.00      4.41 o 
   2   1   7      114.00      114.60      5.88 o 
   3   1   7      314.00      333.44     21.49 o 
   4   1   7      182.62      202.93     17.21 o 
   5   1   7        8.30        4.59      6.65 o 
 -11   2   7      377.77      391.02     16.44 o 
 -10   2   7        1.26       -4.52      6.08 o 
  -9   2   7       45.02       68.38     12.81 o 
  -8   2   7      332.64      335.00     13.95 o 
  -7   2   7      213.54      205.29      9.17 o 
  -6   2   7      956.95      946.95     22.80 o 
  -5   2   7       42.49       37.77      5.68 o 
  -4   2   7      212.49      206.46      9.65 o 
  -3   2   7        8.51       16.16      5.27 o 
  -2   2   7      554.89      589.57     15.86 o 
  -1   2   7        3.57        6.52      2.62 o 
   0   2   7      275.96      299.18     10.32 o 
   1   2   7      933.51      932.91     23.81 o 
   2   2   7       51.31       57.91      4.88 o 
   3   2   7      154.56      159.99      8.26 o 
   4   2   7      798.18      868.40     47.95 o 
   5   2   7       22.64       32.81      7.68 o 
 -11   3   7       40.64       38.24      6.50 o 
 -10   3   7        7.14       -1.05      5.96 o 
  -9   3   7     1741.51     1808.93     49.90 o 
  -8   3   7      250.50      271.11     12.93 o 
  -7   3   7     1021.54     1021.44     29.25 o 
  -6   3   7      714.90      677.82     20.67 o 
  -5   3   7      214.90      224.34      8.32 o 
  -4   3   7      560.12      523.72     37.17 o 
  -3   3   7       49.91       50.97      5.31 o 
  -2   3   7     1698.52     1605.35     33.93 o 
  -1   3   7       55.53       56.61      3.79 o 
   0   3   7      146.85      148.23      6.27 o 
   1   3   7      763.20      749.72     18.48 o 
   2   3   7      148.95      176.84     10.19 o 
   3   3   7       91.81       96.24      6.04 o 
   4   3   7      186.61      200.16     16.03 o 
   5   3   7       23.83       31.97      7.84 o 
 -11   4   7      225.87      231.35     17.74 o 
 -10   4   7        0.13       10.52      6.19 o 
  -9   4   7      109.56      120.15      9.88 o 
  -8   4   7      892.72      879.63     26.75 o 
  -7   4   7      100.43       97.14      7.74 o 
  -6   4   7      102.97      103.89      7.80 o 
  -5   4   7       33.69       32.48      4.06 o 
  -4   4   7       49.53       77.75      5.62 o 
  -3   4   7        9.98       12.82      3.73 o 
  -2   4   7      160.57      185.90      7.56 o 
  -1   4   7      619.04      597.34     16.14 o 
   0   4   7      325.94      366.90     17.03 o 
   1   4   7     1074.14     1079.89     35.39 o 
   2   4   7       67.51       73.02      4.86 o 
   3   4   7      253.57      270.64     11.66 o 
   4   4   7      165.84      180.43     13.08 o 
   5   4   7       27.24       55.50     13.35 o 
 -11   5   7        6.05        4.38      5.62 o 
 -10   5   7      149.53      153.25     11.50 o 
  -9   5   7       20.28       24.75      6.11 o 
  -8   5   7       47.87       33.34      6.35 o 
  -7   5   7      131.62      136.67     13.75 o 
  -6   5   7       24.34       29.49      5.41 o 
  -5   5   7       49.12       42.05      4.39 o 
  -4   5   7      691.93      707.51     22.16 o 
  -3   5   7       70.70       96.29      6.70 o 
  -2   5   7      683.07      624.48     15.41 o 
  -1   5   7      215.02      226.02      8.50 o 
   0   5   7     1458.81     1505.44     46.03 o 
   1   5   7      241.47      244.58      8.99 o 
   2   5   7       28.37       22.47      3.76 o 
   3   5   7      116.22       93.15     24.94 o 
   4   5   7      724.58      827.32     57.76 o 
   5   5   7       62.63       86.41     19.67 o 
 -11   6   7       30.19       20.51      4.68 o 
 -10   6   7       44.41       54.05      5.74 o 
  -9   6   7        6.79       11.69      5.74 o 
  -8   6   7      865.97      847.72     32.83 o 
  -7   6   7      536.58      543.96     21.06 o 
  -6   6   7      338.50      345.76     14.02 o 
  -5   6   7      342.11      357.19     11.43 o 
  -4   6   7        4.35        4.92      3.68 o 
  -3   6   7      989.73      962.67     25.82 o 
  -2   6   7       38.42       38.93      3.79 o 
  -1   6   7      455.80      434.52     13.17 o 
   0   6   7      532.72      519.42     18.87 o 
   1   6   7      178.30      196.84     16.16 o 
   2   6   7      397.59      428.02     15.55 o 
   3   6   7      200.11      201.73     15.28 o 
   4   6   7      466.33      363.08     69.37 o 
   5   6   7      160.19      161.04     23.64 o 
 -10   7   7      492.24      540.71     16.45 o 
  -9   7   7      210.76      267.32     13.49 o 
  -8   7   7      666.75      704.70     28.31 o 
  -7   7   7       10.94        3.10      5.15 o 
  -6   7   7       43.70       27.16      6.93 o 
  -5   7   7      167.39      181.91     11.10 o 
  -4   7   7        9.46       18.14      4.14 o 
  -3   7   7      318.06      337.55     13.99 o 
  -2   7   7        3.90        5.01      3.21 o 
  -1   7   7       25.30       26.03      3.61 o 
   0   7   7       99.50       93.43     10.19 o 
   1   7   7      256.12      227.26     15.10 o 
   2   7   7      462.73      451.03     16.53 o 
   3   7   7      206.65      192.05     14.29 o 
   4   7   7      585.04      720.50     48.12 o 
   5   7   7       88.20       69.13     10.91 o 
 -10   8   7       21.07       26.22      5.46 o 
  -9   8   7       16.65       16.59     11.77 o 
  -8   8   7      841.79      859.86     47.07 o 
  -7   8   7      193.98      181.37     13.15 o 
  -6   8   7       63.77       53.00      9.83 o 
  -5   8   7     1766.15     1720.88     45.62 o 
  -4   8   7       22.57       13.72      4.48 o 
  -3   8   7       18.66       24.80      4.48 o 
  -2   8   7       10.27       10.51      4.00 o 
  -1   8   7       59.54       59.40      7.40 o 
   0   8   7       53.01       68.05      7.25 o 
   1   8   7       53.01       40.39      7.02 o 
   2   8   7      177.42      170.00     11.59 o 
   3   8   7      135.21      124.04     11.86 o 
   4   8   7      228.96      193.59     27.92 o 
   5   8   7        2.25        4.94      3.83 o 
 -10   9   7       44.74       39.80     15.63 o 
  -9   9   7        7.99       10.99      6.15 o 
  -8   9   7      253.42      276.08     23.18 o 
  -7   9   7       75.25       83.17      9.04 o 
  -6   9   7      536.05      539.81     31.44 o 
  -5   9   7     2023.28     1936.17     62.94 o 
  -4   9   7      163.82      172.92     11.98 o 
  -3   9   7       30.51       27.97      6.16 o 
  -2   9   7        5.74        4.89     10.54 o 
  -1   9   7      165.79      175.08     11.29 o 
   0   9   7      386.99      390.26     17.35 o 
   1   9   7       11.60       16.16      5.97 o 
   2   9   7      319.47      358.27     18.97 o 
   4   9   7      161.94      163.20     26.69 o 
   5   9   7       17.81       24.24      5.27 o 
 -10  10   7       46.66       64.68     11.94 o 
  -9  10   7      209.47      205.24     31.26 o 
  -8  10   7       27.26       14.40      9.83 o 
  -7  10   7       94.02       75.04      8.79 o 
  -6  10   7      123.80      117.73     11.73 o 
  -5  10   7       91.29       98.76     15.10 o 
  -4  10   7      955.64      982.17     35.56 o 
  -3  10   7       43.00       43.07      7.09 o 
  -2  10   7       23.90       38.64     11.24 o 
  -1  10   7       39.38       35.91      6.56 o 
   0  10   7       67.09       69.45      7.80 o 
   1  10   7       66.14       77.97      7.68 o 
   2  10   7       15.15        0.35      4.92 o 
  -9  11   7        4.52       -1.93      4.83 o 
  -8  11   7      260.42      275.73     21.78 o 
  -7  11   7       24.98       18.25      6.23 o 
  -6  11   7       24.54        8.93     10.19 o 
  -5  11   7      208.26      224.05     13.74 o 
  -4  11   7      302.21      307.48     16.03 o 
  -3  11   7      691.62      754.48     42.50 o 
  -2  11   7      105.49      135.23     19.32 o 
  -1  11   7       54.01       66.32      8.96 o 
   0  11   7       29.80       18.90      5.52 o 
   1  11   7      581.83      520.76     20.50 o 
   2  11   7       18.39        8.43      4.92 o 
  -9  12   7       37.58       43.71     27.05 o 
  -8  12   7       74.57       63.58     10.54 o 
  -7  12   7       17.34       18.62      9.83 o 
  -6  12   7       17.52       12.63      6.33 o 
  -5  12   7       11.29       11.59     10.54 o 
  -4  12   7       11.77       12.29     10.19 o 
  -3  12   7      158.69      189.67     21.07 o 
  -2  12   7      813.38      880.93     47.42 o 
  -1  12   7       18.68       19.23      5.78 o 
   0  12   7       13.73        8.16      7.20 o 
   1  12   7       78.87       83.57      8.12 o 
   2  12   7      131.67      131.72     10.19 o 
  -8  13   7        7.12       20.03      6.91 o 
  -7  13   7       27.95       22.83      9.48 o 
  -6  13   7       79.88       69.20     11.94 o 
  -5  13   7      550.89      509.31     32.67 o 
  -4  13   7      138.81      146.12     19.32 o 
  -3  13   7      389.77      442.92     29.15 o 
  -2  13   7      181.48      214.26     20.37 o 
  -1  13   7       41.44       53.74     11.24 o 
   0  13   7       14.56       15.14      4.73 o 
   1  13   7      161.01      142.96      9.35 o 
   2  13   7      201.87      214.26     12.29 o 
  -8  14   7       21.92       14.75      5.97 o 
  -7  14   7        7.48        9.83      8.08 o 
  -6  14   7        2.53       16.51      9.48 o 
  -5  14   7      326.97      342.47     24.59 o 
  -4  14   7     1257.47     1294.70     63.93 o 
  -3  14   7       44.46       41.45     10.89 o 
  -2  14   7      104.82      105.37     16.86 o 
  -1  14   7       78.70      132.07     16.16 o 
   0  14   7        1.33       -1.17      4.15 o 
   1  14   7       16.39       11.67      4.47 o 
   2  14   7       57.72       58.66      6.32 o 
  -6  15   7        5.83       -4.92      7.73 o 
  -5  15   7       33.31       56.20     10.19 o 
  -4  15   7      738.88      749.56     39.69 o 
  -3  15   7        7.88       15.10      9.83 o 
  -2  15   7       57.24       83.95     14.75 o 
  -1  15   7        0.68        9.83      8.78 o 
   0  15   7       51.05       66.58     22.30 o 
   1  15   7       24.75       22.33      4.29 o 
  -5  16   7       64.74       54.09      9.13 o 
  -4  16   7      803.10      826.49     41.10 o 
  -3  16   7       35.36       34.77      8.78 o 
  -2  16   7       31.82       20.72      8.43 o 
  -1  16   7       27.44       40.39      8.78 o 
   0  16   7       26.03       29.50      7.38 o 
  -5 -15   8      210.40      214.96     14.40 o 
  -4 -15   8      309.76      271.16     16.86 o 
  -3 -15   8        2.28        7.38      5.27 o 
  -2 -15   8       13.47        5.97      4.57 o 
  -7 -14   8       19.97        8.78      8.08 o 
  -6 -14   8       80.23       75.57     12.47 o 
  -5 -14   8       38.15       47.77      8.43 o 
  -4 -14   8       80.48       99.75     10.89 o 
  -3 -14   8        3.79       10.89      5.97 o 
  -2 -14   8       41.92       49.88      7.02 o 
  -1 -14   8       28.39       41.45      7.38 o 
   0 -14   8       39.58       35.26      7.73 o 
  -8 -13   8        3.31        1.76      6.67 o 
  -7 -13   8      176.08      165.02     10.04 o 
  -6 -13   8       42.94       49.27      6.69 o 
  -5 -13   8        0.10        0.70      7.02 o 
  -4 -13   8        1.62        2.81      6.67 o 
  -3 -13   8      122.63      126.10     12.29 o 
  -2 -13   8       37.70       40.04      7.02 o 
  -1 -13   8      129.25      132.84      8.43 o 
   0 -13   8       30.67       34.69      6.67 o 
   1 -13   8       68.59       62.78      5.22 o 
  -9 -12   8       12.19        5.27      6.32 o 
  -8 -12   8      134.08      128.56     13.35 o 
  -7 -12   8       10.60       13.18      5.70 o 
  -6 -12   8       12.17        7.55      7.55 o 
  -5 -12   8        7.38       14.75      8.08 o 
  -4 -12   8       63.07       88.51     12.29 o 
  -3 -12   8       70.75       78.33     11.59 o 
  -2 -12   8      359.16      354.06     20.02 o 
  -1 -12   8       53.57       58.39      5.17 o 
   0 -12   8       28.41       20.78      5.09 o 
   1 -12   8       10.79       10.01      3.48 o 
   2 -12   8       17.77       26.14      3.34 o 
  -9 -11   8      297.00      289.08     17.91 o 
  -8 -11   8        2.32        0.35      7.38 o 
  -7 -11   8       21.89       13.44      6.85 o 
  -6 -11   8        2.91        3.95      5.80 o 
  -5 -11   8       31.90       78.33     12.64 o 
  -4 -11   8       31.13       36.18      9.13 o 
  -3 -11   8       24.90       16.16      8.08 o 
  -2 -11   8      333.36      328.14     37.41 o 
  -1 -11   8       89.18       68.88      5.57 o 
   0 -11   8       38.40       41.54      5.22 o 
   1 -11   8        7.04        2.78      5.27 o 
   2 -11   8       24.58       18.89      3.20 o 
 -10 -10   8      119.51      107.13     10.19 o 
  -9 -10   8       58.15       64.32     16.16 o 
  -8 -10   8       80.60      101.56     11.37 o 
  -7 -10   8        2.82        5.42      5.82 o 
  -6 -10   8       74.34       95.19     13.35 o 
  -5 -10   8      102.16      121.18     14.75 o 
  -4 -10   8        7.67       -1.05      7.73 o 
  -3 -10   8       27.84       17.91      8.08 o 
  -2 -10   8      452.14      431.73     23.36 o 
  -1 -10   8       53.15       46.72      4.49 o 
   0 -10   8       88.48       71.14      6.71 o 
   1 -10   8       25.25       25.64      4.39 o 
   2 -10   8      107.16      118.88      6.33 o 
   3 -10   8      230.49      192.84     10.19 o 
 -10  -9   8       44.03       41.39      6.49 o 
  -9  -9   8       10.87        9.21      7.55 o 
  -8  -9   8       81.53       72.24      9.27 o 
  -7  -9   8      657.84      598.91     23.46 o 
  -6  -9   8       57.86       67.44     11.59 o 
  -5  -9   8       76.25       84.65     13.70 o 
  -4  -9   8        1.85       -5.62      8.08 o 
  -3  -9   8       19.17       22.13      8.08 o 
  -2  -9   8       16.30       22.74      4.42 o 
  -1  -9   8      170.74      142.99      7.11 o 
   0  -9   8       39.88       36.40      5.09 o 
   1  -9   8      101.97      114.47      7.08 o 
   2  -9   8       18.00       18.71      3.45 o 
   3  -9   8      190.64      221.64     11.59 o 
 -10  -8   8       82.90       72.68     13.87 o 
  -9  -8   8      478.03      541.92     44.96 o 
  -8  -8   8      460.59      454.51     27.05 o 
  -7  -8   8      135.21      146.98     11.75 o 
  -6  -8   8       48.50       53.04     10.89 o 
  -5  -8   8       89.13       89.92     13.70 o 
  -4  -8   8       34.87       37.93      9.13 o 
  -3  -8   8       29.40       33.49      7.18 o 
  -2  -8   8      139.59      138.17      7.14 o 
  -1  -8   8      610.63      566.18     15.07 o 
   0  -8   8      224.14      239.36     10.07 o 
   1  -8   8      364.32      352.46     12.32 o 
   2  -8   8      147.82      150.13      6.71 o 
   3  -8   8       37.59       31.83      4.40 o 
   4  -8   8      257.25      264.84     19.32 o 
 -11  -7   8       67.85       68.49     13.00 o 
 -10  -7   8        9.30        9.30      6.64 o 
  -9  -7   8       11.49       23.35      7.59 o 
  -8  -7   8       24.89       34.77     10.54 o 
  -7  -7   8        2.20        2.32      6.55 o 
  -6  -7   8      249.24      247.28     19.32 o 
  -5  -7   8     1512.03     1519.85     66.03 o 
  -4  -7   8      118.74      113.10     13.35 o 
  -3  -7   8      280.28      307.97     12.08 o 
  -2  -7   8      278.19      267.30      9.34 o 
  -1  -7   8      264.31      272.02      9.33 o 
   0  -7   8       66.43       68.52      8.45 o 
   1  -7   8      395.17      420.80     13.93 o 
   2  -7   8      193.41      185.79     12.47 o 
   3  -7   8       60.96       55.66     10.06 o 
   4  -7   8      162.52      118.76     25.11 o 
 -11  -6   8       46.14       41.27     14.40 o 
 -10  -6   8      471.32      519.38     18.49 o 
  -9  -6   8      495.23      544.79     30.91 o 
  -8  -6   8       20.85        6.67     10.19 o 
  -7  -6   8     1304.12     1231.18     41.84 o 
  -6  -6   8       67.51       63.22     10.89 o 
  -5  -6   8      214.01      195.90     11.75 o 
  -4  -6   8        1.50       11.94      7.38 o 
  -3  -6   8       93.30      109.57     10.59 o 
  -2  -6   8       56.82       69.40      5.48 o 
  -1  -6   8      410.71      408.07     11.65 o 
   0  -6   8      116.35      113.63      6.94 o 
   1  -6   8      127.19      123.61      8.11 o 
   2  -6   8      901.51      987.88     29.80 o 
   3  -6   8      150.07      178.35      7.77 o 
   4  -6   8      126.78      175.34     13.00 o 
 -11  -5   8       69.25       79.52      7.23 o 
 -10  -5   8       35.04       25.17      5.96 o 
  -9  -5   8       61.35       82.81     10.04 o 
  -8  -5   8       16.92       32.67     11.59 o 
  -7  -5   8      553.86      573.04     29.68 o 
  -6  -5   8      115.53      124.64     13.00 o 
  -5  -5   8     1335.86     1273.51     62.52 o 
  -4  -5   8        2.62        5.97      6.67 o 
  -3  -5   8      338.09      333.35     13.78 o 
  -2  -5   8      510.16      506.60     13.95 o 
  -1  -5   8      819.65      793.81     25.25 o 
   0  -5   8      117.55      123.04     14.05 o 
   1  -5   8      398.68      420.74     13.50 o 
   2  -5   8      179.32      166.89     12.51 o 
   3  -5   8       22.52       29.24      5.90 o 
   4  -5   8       46.59       56.03      8.49 o 
 -11  -4   8       22.22       21.14      5.70 o 
 -10  -4   8       33.35       36.51      7.36 o 
  -9  -4   8      420.43      439.60     19.85 o 
  -8  -4   8      128.76      145.30     21.95 o 
  -7  -4   8       53.32       55.75      9.83 o 
  -6  -4   8      109.53      100.18      9.31 o 
  -5  -4   8      365.39      377.76     15.49 o 
  -4  -4   8        6.01       -1.40      6.32 o 
  -3  -4   8      113.00      112.63      7.69 o 
  -2  -4   8      900.05      892.66     21.73 o 
  -1  -4   8      192.64      205.23     12.34 o 
   0  -4   8     1501.21     1560.31     41.78 o 
   1  -4   8      191.24      205.11      9.18 o 
   2  -4   8       25.61       25.01      3.83 o 
   3  -4   8       80.27       75.60      7.95 o 
   4  -4   8       16.38       13.40      3.26 o 
   5  -4   8       12.91       16.16      8.43 o 
 -11  -3   8      253.50      295.55     22.98 o 
 -10  -3   8      137.41      148.65     10.24 o 
  -9  -3   8       82.82       78.59     10.29 o 
  -8  -3   8      212.18      214.35     14.93 o 
  -7  -3   8      165.07      169.37      9.90 o 
  -6  -3   8        2.50        9.60      5.34 o 
  -5  -3   8       49.71       42.52      5.80 o 
  -4  -3   8       72.36       67.44     10.89 o 
  -3  -3   8       98.97      106.88      6.28 o 
  -2  -3   8       93.81      105.91      5.56 o 
  -1  -3   8      368.79      328.02      9.74 o 
   0  -3   8      574.70      624.42     18.94 o 
   1  -3   8      322.75      331.60     10.29 o 
   2  -3   8      431.85      402.80     14.29 o 
   3  -3   8       75.05       81.56      6.39 o 
   4  -3   8       15.77       30.83     10.36 o 
   5  -3   8       74.15       86.76     14.40 o 
 -11  -2   8      437.26      464.38     20.77 o 
 -10  -2   8      106.09      103.83      9.77 o 
  -9  -2   8      889.31      928.39     34.25 o 
  -8  -2   8      422.17      413.80     19.67 o 
  -7  -2   8      132.67      127.56      9.05 o 
  -6  -2   8      160.36      159.60     13.20 o 
  -5  -2   8     1175.43     1268.38     38.62 o 
  -4  -2   8      193.69      183.70     14.05 o 
  -3  -2   8      466.18      441.94     13.28 o 
  -2  -2   8      397.19      391.95     11.19 o 
  -1  -2   8      608.18      617.97     18.73 o 
   0  -2   8      904.29      925.63     23.64 o 
   1  -2   8      338.48      344.92     10.53 o 
   2  -2   8     1072.92     1093.77     33.27 o 
   3  -2   8      155.80      157.94      8.20 o 
   4  -2   8      123.75      144.36     17.91 o 
   5  -2   8       26.20       24.24      8.78 o 
 -11  -1   8      327.09      351.56     16.90 o 
 -10  -1   8        0.86        4.38      6.58 o 
  -9  -1   8       17.25       28.84     12.47 o 
  -8  -1   8      250.26      245.46     15.14 o 
  -7  -1   8      594.77      563.69     16.11 o 
  -6  -1   8       16.68        8.89      4.02 o 
  -5  -1   8       56.33       46.91      5.80 o 
  -4  -1   8       10.41       22.48      6.67 o 
  -3  -1   8      270.34      256.30      9.17 o 
  -2  -1   8      156.83      180.69      7.39 o 
  -1  -1   8      521.07      560.76     17.44 o 
   0  -1   8       51.31       47.16      4.32 o 
   1  -1   8       34.99       39.51      3.62 o 
   2  -1   8      333.97      296.88     12.57 o 
   3  -1   8      308.31      316.85     12.97 o 
   4  -1   8       90.90      103.27     16.16 o 
   5  -1   8        2.92        3.86      7.73 o 
 -11   0   8        7.73       -1.11      5.16 o 
 -10   0   8       25.01       36.25      8.71 o 
  -9   0   8        3.02        2.99      6.95 o 
  -8   0   8       14.56       20.11      6.12 o 
  -7   0   8        0.04       -4.17      4.17 o 
  -6   0   8     1126.41     1070.81     25.98 o 
  -5   0   8       16.89       17.98      3.95 o 
  -4   0   8      138.14      134.10     18.79 o 
  -3   0   8       17.94       22.39      3.76 o 
  -2   0   8      771.74      738.93     16.13 o 
  -1   0   8      141.87      144.42      6.49 o 
   0   0   8     1041.47     1069.91     25.96 o 
   1   0   8       27.76       23.44      3.02 o 
   2   0   8      158.16      171.04     11.89 o 
   3   0   8      167.09      161.51     16.05 o 
   4   0   8      178.87      215.67     21.43 o 
   5   0   8        0.12       -3.86      7.38 o 
 -11   1   8      319.63      365.81     28.28 o 
 -10   1   8        1.01       -1.96      6.99 o 
  -9   1   8       17.79       16.80      7.44 o 
  -8   1   8      250.05      275.16     17.11 o 
  -7   1   8      592.97      557.83     16.13 o 
  -6   1   8       16.96       16.56      3.94 o 
  -5   1   8       50.04       48.73      4.46 o 
  -4   1   8       10.67       13.70      4.47 o 
  -3   1   8      276.98      247.21      7.96 o 
  -2   1   8      163.69      176.50      6.19 o 
  -1   1   8      512.12      569.64     18.76 o 
   0   1   8       54.71       52.39      3.60 o 
   1   1   8       42.38       39.58      4.04 o 
   2   1   8      325.79      304.28     13.01 o 
   3   1   8      312.56      308.11     13.01 o 
   4   1   8       92.39      114.16     16.86 o 
   5   1   8        2.45       11.24      7.73 o 
 -11   2   8      442.83      467.49     36.88 o 
 -10   2   8      102.62       90.50      8.98 o 
  -9   2   8      891.85      943.31     28.71 o 
  -8   2   8      424.12      436.77     21.24 o 
  -7   2   8      133.82      131.59      8.23 o 
  -6   2   8      163.25      157.70      7.77 o 
  -5   2   8     1186.59     1192.71     31.69 o 
  -4   2   8      189.04      186.51     14.05 o 
  -3   2   8      456.02      431.92     11.53 o 
  -2   2   8      390.79      393.98     10.39 o 
  -1   2   8      624.10      615.22     15.90 o 
   0   2   8      894.36      907.93     24.01 o 
   1   2   8      325.98      363.99     12.89 o 
   2   2   8     1087.40     1123.27     41.24 o 
   3   2   8      147.98      151.90      6.79 o 
   4   2   8      120.82      145.77     17.91 o 
 -11   3   8      249.09      268.55     14.93 o 
 -10   3   8      139.80      138.79     11.39 o 
  -9   3   8       77.32       88.90      8.27 o 
  -8   3   8      212.15      214.04     11.80 o 
  -7   3   8      168.05      162.35      8.88 o 
  -6   3   8        2.28       -2.89      4.11 o 
  -5   3   8       38.86       48.08      4.47 o 
  -4   3   8       75.80       80.90      7.94 o 
  -3   3   8      107.28      105.41      6.61 o 
  -2   3   8       96.33       95.25      5.84 o 
  -1   3   8      352.80      317.69     12.13 o 
   0   3   8      585.51      617.32     19.50 o 
   1   3   8      334.85      344.07     12.65 o 
   2   3   8      419.21      423.65     23.61 o 
   3   3   8       85.05       64.04      5.16 o 
   4   3   8       18.61       32.31      9.13 o 
 -11   4   8       22.80       13.95      5.40 o 
 -10   4   8       28.87       47.33      7.32 o 
  -9   4   8      422.29      453.89     16.82 o 
  -8   4   8      126.63      142.33     10.96 o 
  -7   4   8       52.51       58.90      5.82 o 
  -6   4   8      112.40      100.75      7.09 o 
  -5   4   8      371.14      380.73     11.77 o 
  -4   4   8        2.82        6.94      5.97 o 
  -3   4   8      108.75      107.79     10.11 o 
  -2   4   8      903.05      881.79     23.55 o 
  -1   4   8      200.74      194.21      9.30 o 
   0   4   8     1495.76     1499.98     71.65 o 
   1   4   8      183.55      203.05      8.61 o 
   2   4   8       32.32       24.60      4.96 o 
   3   4   8       73.19       68.31      6.41 o 
   4   4   8       12.47       16.13      2.51 o 
 -11   5   8       71.69       74.45      7.84 o 
 -10   5   8       35.63       27.83      5.83 o 
  -9   5   8       59.02       82.27     10.37 o 
  -8   5   8       17.39       16.58      5.26 o 
  -7   5   8      556.51      551.71     20.03 o 
  -6   5   8      117.46      111.44      8.09 o 
  -5   5   8     1330.67     1312.79     50.87 o 
  -4   5   8        2.05        0.38      4.94 o 
  -3   5   8      340.59      338.64     11.77 o 
  -2   5   8      498.13      509.24     14.99 o 
  -1   5   8      820.21      811.69     21.31 o 
   0   5   8      116.00      111.35     10.54 o 
   1   5   8      404.84      398.57     15.79 o 
   2   5   8      179.65      174.79     23.36 o 
   3   5   8       18.47       16.21      5.27 o 
   4   5   8       52.06       62.87      7.38 o 
 -11   6   8       44.77       44.26      6.67 o 
 -10   6   8      472.48      547.39     16.64 o 
  -9   6   8      493.51      586.91     19.53 o 
  -8   6   8       16.42       14.98      4.96 o 
  -7   6   8     1301.37     1294.90     39.94 o 
  -6   6   8       64.94       46.01      7.68 o 
  -5   6   8      216.79      239.66     10.26 o 
  -4   6   8        4.26       -0.56      4.94 o 
  -3   6   8       90.58      120.21     10.62 o 
  -2   6   8       70.30       89.10      9.91 o 
  -1   6   8      399.99      405.69     22.83 o 
   0   6   8      122.19      115.91     10.89 o 
   1   6   8      128.58      126.76      9.14 o 
   2   6   8      899.01      927.41     44.89 o 
   3   6   8      161.00      172.09     12.33 o 
   4   6   8      122.83      157.07     25.64 o 
 -10   7   8        9.56        6.88      5.53 o 
  -9   7   8       16.08       17.08      7.05 o 
  -8   7   8       24.86       15.41      5.20 o 
  -7   7   8        1.06       -5.78      5.78 o 
  -6   7   8      251.49      245.81     14.52 o 
  -5   7   8     1510.38     1436.85     48.45 o 
  -4   7   8      114.94      128.21     10.63 o 
  -3   7   8      278.67      297.34     14.43 o 
  -2   7   8      268.99      262.41     10.56 o 
  -1   7   8      282.00      278.19     17.56 o 
   0   7   8       62.73       56.20      8.78 o 
   1   7   8      386.13      419.04     22.13 o 
   2   7   8      196.70      164.89     44.26 o 
   3   7   8       52.35       51.25      9.31 o 
   4   7   8      163.55      101.16      9.83 o 
 -10   8   8       83.51       76.12      8.11 o 
  -9   8   8      476.03      550.73     38.11 o 
  -8   8   8      461.71      451.16     15.84 o 
  -7   8   8      134.27      132.43     11.90 o 
  -6   8   8       44.07       48.30      7.90 o 
  -5   8   8       90.32       87.30     27.57 o 
  -4   8   8       36.00       46.56     10.71 o 
  -3   8   8       31.49       28.87      6.49 o 
  -2   8   8      143.85      141.20      9.11 o 
  -1   8   8      597.49      542.68     29.50 o 
   0   8   8      226.25      236.74     16.16 o 
   1   8   8      376.12      362.14     19.67 o 
   3   8   8       39.93       34.77      7.38 o 
   4   8   8      260.94      267.30     17.91 o 
 -10   9   8       45.21       51.23      8.29 o 
  -9   9   8       11.87       21.05      6.55 o 
  -8   9   8       81.60       69.79      9.13 o 
  -7   9   8      658.93      640.83     39.52 o 
  -6   9   8       58.58       68.23     10.36 o 
  -5   9   8       71.91       80.93      8.75 o 
  -4   9   8        2.45       -0.25      5.90 o 
  -3   9   8       18.81       18.24      6.04 o 
  -2   9   8       17.81        5.67      5.46 o 
  -1   9   8      175.62      148.68     11.77 o 
   0   9   8       42.62       44.96      7.38 o 
   1   9   8       94.68      112.40      9.83 o 
 -10  10   8      120.41      121.18     10.19 o 
  -9  10   8       57.54       47.13      8.25 o 
  -8  10   8       81.36       83.47      7.15 o 
  -7  10   8        2.94       10.68      5.97 o 
  -6  10   8       75.88       86.96     10.45 o 
  -5  10   8      104.42      113.66     11.03 o 
  -4  10   8        4.66        8.53      5.90 o 
  -3  10   8       30.34       31.96     11.24 o 
  -2  10   8      447.32      408.62     50.05 o 
  -1  10   8       56.40       55.26      7.73 o 
   0  10   8       84.56       71.30     10.19 o 
   1  10   8       28.51       18.97      5.27 o 
  -9  11   8      298.02      284.88     39.16 o 
  -8  11   8        2.31        2.67      4.38 o 
  -7  11   8       22.37       28.17      6.30 o 
  -6  11   8        3.20       -5.32      5.32 o 
  -5  11   8       32.22       45.81      7.34 o 
  -4  11   8       32.72       31.61     10.89 o 
  -3  11   8       22.13       25.64     10.89 o 
  -2  11   8      339.36      377.24     25.29 o 
  -1  11   8       84.98       88.96     20.02 o 
   0  11   8       41.40       39.11      5.74 o 
   1  11   8        4.64       14.05      5.27 o 
  -9  12   8       12.63       18.62      5.97 o 
  -8  12   8      135.88      132.72     19.14 o 
  -7  12   8       10.91        7.02      9.48 o 
  -6  12   8       12.23       14.05      9.83 o 
  -5  12   8        6.79       -3.51      9.13 o 
  -4  12   8       61.99       76.92     12.64 o 
  -3  12   8       73.37       84.30     12.64 o 
  -2  12   8      354.07      388.83     25.99 o 
  -1  12   8       56.82       61.15      8.96 o 
   0  12   8       26.27       16.95      4.87 o 
   1  12   8       12.09        8.78      4.92 o 
  -8  13   8        3.30        5.57      4.89 o 
  -7  13   8      177.58      184.76     17.21 o 
  -6  13   8       42.05       58.66     11.59 o 
  -5  13   8        0.15       -1.40      9.13 o 
  -4  13   8        1.41       -6.32      8.78 o 
  -3  13   8      120.96      128.21     17.91 o 
  -2  13   8       39.97       40.39     10.54 o 
  -1  13   8      127.84      138.08     28.63 o 
   0  13   8       33.39       38.66      5.62 o 
   1  13   8       66.38       71.30      7.38 o 
  -7  14   8       19.60       15.45      7.73 o 
  -6  14   8       81.18       98.70     14.75 o 
  -5  14   8       36.96       36.53     10.19 o 
  -4  14   8       82.90       78.68     11.59 o 
  -3  14   8        3.37        9.48      8.78 o 
  -2  14   8       42.77       63.22     10.54 o 
  -1  14   8       27.58       19.10      7.90 o 
   0  14   8       36.21       39.22      7.38 o 
  -6  15   8        2.54       -5.97      7.02 o 
  -5  15   8      209.97      221.99     17.91 o 
  -4  15   8      306.04      325.61     21.07 o 
  -3  15   8        3.61       -3.51      7.38 o 
  -2  15   8       12.60       12.29      7.73 o 
  -1  15   8       72.08       81.49     12.29 o 
  -6 -14   9       65.63       48.47      7.02 o 
  -5 -14   9       33.84       35.83      6.67 o 
  -4 -14   9       26.29       25.29      5.62 o 
  -3 -14   9       77.32       67.44      7.02 o 
  -7 -13   9        6.66        8.43      5.97 o 
  -6 -13   9       14.40       28.45      7.02 o 
  -5 -13   9       10.73       20.37      6.67 o 
  -4 -13   9        0.79        1.05      5.62 o 
  -3 -13   9        5.90       -2.81      4.92 o 
  -1 -13   9       50.73       46.27      9.48 o 
  -8 -12   9       19.37       21.07      7.38 o 
  -7 -12   9       99.42       91.77      8.44 o 
  -6 -12   9       13.99       22.13      7.38 o 
  -5 -12   9       29.64       34.42      8.08 o 
  -4 -12   9       77.41       64.98     10.54 o 
  -3 -12   9       10.20       18.97      5.97 o 
  -2 -12   9       10.99       20.83      3.86 o 
  -1 -12   9       38.63       26.00      4.59 o 
   0 -12   9       38.66       32.29      4.09 o 
  -8 -11   9      233.78      233.23     15.45 o 
  -7 -11   9       15.64       21.00      5.65 o 
  -6 -11   9       99.43      100.81     12.29 o 
  -5 -11   9        0.06       -6.32      7.02 o 
  -4 -11   9      153.47      162.98     14.05 o 
  -3 -11   9       93.31       93.78     10.54 o 
  -2 -11   9       14.45       24.51      3.82 o 
  -1 -11   9       85.25      100.12      7.20 o 
   0 -11   9       94.14      104.95      6.71 o 
   1 -11   9       74.99       56.75      4.45 o 
  -9 -10   9       31.24       35.48      8.08 o 
  -8 -10   9       30.79       28.15      5.80 o 
  -7 -10   9       43.46       50.35     10.01 o 
  -6 -10   9        3.96       -7.38      7.38 o 
  -5 -10   9        8.18       -7.02      7.02 o 
  -4 -10   9       32.84       30.21      8.43 o 
  -3 -10   9      110.01      109.59     11.94 o 
  -2 -10   9       35.84       37.33      4.34 o 
  -1 -10   9       22.88       33.88      5.34 o 
   0 -10   9       47.85       59.51      5.96 o 
   1 -10   9      290.26      300.80     13.52 o 
   2 -10   9       43.74       35.83      5.27 o 
 -10  -9   9       53.43       52.34      7.73 o 
  -9  -9   9        8.11        8.44      6.37 o 
  -8  -9   9      135.79      143.25      9.14 o 
  -7  -9   9       19.96       18.01      6.15 o 
  -6  -9   9        3.85        4.92      7.38 o 
  -5  -9   9       47.18       43.91      9.48 o 
  -4  -9   9        0.07       -6.67      6.67 o 
  -3  -9   9      305.22      308.37     12.84 o 
  -2  -9   9      126.68      146.63      8.88 o 
  -1  -9   9       44.79       51.05      5.26 o 
   0  -9   9       89.15       92.81      6.85 o 
   1  -9   9       52.40       48.98      4.84 o 
   2  -9   9      180.24      192.84     10.54 o 
 -10  -8   9       83.95       93.06     13.52 o 
  -9  -8   9       42.37       63.33     13.17 o 
  -8  -8   9        1.96       -2.39      8.43 o 
  -7  -8   9       36.05       30.42      6.65 o 
  -6  -8   9       14.52       14.05      8.78 o 
  -5  -8   9      137.13      154.78     12.54 o 
  -4  -8   9       53.40       54.74     10.01 o 
  -3  -8   9      971.96      937.39     27.55 o 
  -2  -8   9       16.40       16.91      3.70 o 
  -1  -8   9      120.02      135.07      8.00 o 
   0  -8   9      269.44      250.94     10.13 o 
   1  -8   9       11.47        9.63      3.23 o 
   2  -8   9      136.14      129.49      8.43 o 
   3  -8   9       12.75        2.81      4.92 o 
 -10  -7   9      365.71      370.66     42.50 o 
  -9  -7   9       27.31       29.59      7.66 o 
  -8  -7   9      124.49      119.67     10.00 o 
  -7  -7   9      131.21      116.96     10.75 o 
  -6  -7   9        6.15       24.59      9.13 o 
  -5  -7   9       32.01       47.07      9.83 o 
  -4  -7   9      445.68      428.39     23.53 o 
  -3  -7   9      178.37      199.19      9.82 o 
  -2  -7   9        7.32        6.39      3.52 o 
  -1  -7   9       74.99       76.25      6.85 o 
   0  -7   9      333.88      332.13     11.99 o 
   1  -7   9       10.99       14.68      3.36 o 
   2  -7   9      328.84      347.18     13.92 o 
   3  -7   9      114.33      102.20      8.76 o 
 -11  -6   9      138.85      211.80     20.02 o 
 -10  -6   9       57.18       56.28      7.90 o 
  -9  -6   9        9.07        9.48      8.78 o 
  -8  -6   9      119.27      120.13     10.50 o 
  -7  -6   9      210.83      186.56     17.04 o 
  -6  -6   9      330.96      336.85     22.13 o 
  -5  -6   9      112.59      107.83     13.70 o 
  -4  -6   9      310.40      286.51     15.92 o 
  -3  -6   9     1076.87     1025.80     25.28 o 
  -2  -6   9       40.35       41.75      4.37 o 
  -1  -6   9       50.96       60.18      8.22 o 
   0  -6   9      208.35      213.08      9.19 o 
   1  -6   9       51.26       53.05      4.84 o 
   2  -6   9       91.68       72.15      7.98 o 
   3  -6   9       65.84       48.08      6.41 o 
 -11  -5   9       23.27       31.21      6.41 o 
 -10  -5   9        5.62       15.47      6.91 o 
  -9  -5   9        5.70        5.62      9.13 o 
  -8  -5   9       46.01       39.87      7.17 o 
  -7  -5   9        5.11        0.86      6.37 o 
  -6  -5   9      106.85      113.10     14.05 o 
  -5  -5   9      331.85      305.59     20.72 o 
  -4  -5   9      173.68      203.02     15.45 o 
  -3  -5   9      570.56      597.54     16.28 o 
  -2  -5   9       71.07       83.21      5.67 o 
  -1  -5   9      439.09      422.64     14.67 o 
   0  -5   9      442.13      495.84     15.89 o 
   1  -5   9      139.92      136.16     11.40 o 
   2  -5   9        1.51        2.96      3.22 o 
   3  -5   9       25.30       33.32      5.72 o 
   4  -5   9       42.66       34.42      8.08 o 
 -11  -4   9       27.97       35.30      5.51 o 
 -10  -4   9       35.00       39.55      7.25 o 
  -9  -4   9      604.04      604.64     25.28 o 
  -8  -4   9      120.10       97.73     10.63 o 
  -7  -4   9      110.49      125.13     11.22 o 
  -6  -4   9      532.86      550.41     29.50 o 
  -5  -4   9       54.53       72.36     11.59 o 
  -4  -4   9       28.13       24.03      8.96 o 
  -3  -4   9      250.02      264.26      9.27 o 
  -2  -4   9      555.03      536.56     14.66 o 
  -1  -4   9       68.70       76.68     10.71 o 
   0  -4   9       82.58       75.20      5.74 o 
   1  -4   9      134.10      128.58      6.14 o 
   2  -4   9       23.01       21.18      3.43 o 
   3  -4   9      183.07      222.43     12.90 o 
   4  -4   9       16.03       23.53      8.08 o 
 -11  -3   9        1.95        7.53      4.87 o 
 -10  -3   9        7.13       13.04      6.80 o 
  -9  -3   9      767.72      781.60     30.00 o 
  -8  -3   9       64.42       54.26      6.76 o 
  -7  -3   9       56.65       60.24      8.35 o 
  -6  -3   9      990.17      971.20     45.31 o 
  -5  -3   9        6.48       13.35      8.08 o 
  -4  -3   9      377.16      361.36     16.16 o 
  -3  -3   9      651.12      634.46     16.73 o 
  -2  -3   9      764.98      763.23     19.09 o 
  -1  -3   9       35.31       35.84      4.59 o 
   0  -3   9      185.85      175.00      8.71 o 
   1  -3   9        1.58        1.88      3.27 o 
   2  -3   9       33.04       30.22      7.20 o 
   3  -3   9      316.95      262.72     26.58 o 
   4  -3   9        4.09        4.92      7.38 o 
 -11  -2   9      174.00      214.03     13.71 o 
 -10  -2   9      348.97      394.64     23.88 o 
  -9  -2   9      455.70      477.75     20.93 o 
  -8  -2   9        6.90       -0.06      5.21 o 
  -7  -2   9        5.83        7.24      6.84 o 
  -6  -2   9       97.07      116.26     14.05 o 
  -5  -2   9      273.39      286.97     18.97 o 
  -4  -2   9      288.64      304.65     13.27 o 
  -3  -2   9       26.57       29.26      3.96 o 
  -2  -2   9       51.60       45.63      6.13 o 
  -1  -2   9      323.95      327.76     12.05 o 
   0  -2   9     1373.38     1400.16     38.56 o 
   1  -2   9       89.66       97.10      6.66 o 
   2  -2   9       14.53       11.76      4.79 o 
   3  -2   9      486.85      511.73     18.91 o 
   4  -2   9        4.68       13.70      7.73 o 
 -11  -1   9       83.43       83.38      8.13 o 
 -10  -1   9       24.21       14.02      6.94 o 
  -9  -1   9      379.49      395.58     37.41 o 
  -8  -1   9      158.41      161.53      9.80 o 
  -7  -1   9       61.11       62.69      6.00 o 
  -6  -1   9     1041.42     1059.01     48.47 o 
  -5  -1   9      160.95      150.33     14.75 o 
  -4  -1   9       25.01       19.55      4.84 o 
  -3  -1   9       19.23       21.27      3.72 o 
  -2  -1   9       67.67       66.45      5.13 o 
  -1  -1   9       88.29       85.64     12.43 o 
   0  -1   9     1150.83     1191.88     34.03 o 
   1  -1   9       56.17       47.76      5.05 o 
   2  -1   9       27.76       24.46      5.37 o 
   3  -1   9      126.22      108.66      7.42 o 
   4  -1   9       31.86       57.25     13.00 o 
 -11   0   9      310.59      354.67     13.85 o 
 -10   0   9        0.50       -1.07      6.30 o 
  -9   0   9      241.67      273.09     15.63 o 
  -8   0   9        1.55        8.89      4.75 o 
  -7   0   9      257.12      233.31     11.96 o 
  -6   0   9       43.88       47.87      5.98 o 
  -5   0   9      683.40      694.07     34.42 o 
  -4   0   9        1.14        4.35      4.34 o 
  -3   0   9      231.54      210.43      8.13 o 
  -2   0   9       29.10       28.98      3.69 o 
  -1   0   9      208.69      226.10     11.98 o 
   0   0   9      440.15      429.12     35.44 o 
   1   0   9        9.23       15.36      5.69 o 
   2   0   9       10.40        7.46      5.97 o 
   3   0   9       36.21       46.61      7.76 o 
   4   0   9       38.92       33.37      9.13 o 
 -11   1   9       82.07       97.48      8.12 o 
 -10   1   9       28.19       29.22      7.30 o 
  -9   1   9      379.20      417.44     19.22 o 
  -8   1   9      158.26      159.17     11.20 o 
  -7   1   9       59.70       57.47      5.78 o 
  -6   1   9     1040.81     1028.46     29.96 o 
  -5   1   9      156.36      181.95     14.75 o 
  -4   1   9       20.34       19.14      5.22 o 
  -3   1   9       19.27       15.23      3.29 o 
  -2   1   9       66.83       66.36      4.55 o 
  -1   1   9       90.29       75.33      6.49 o 
   0   1   9     1168.72     1261.09     45.02 o 
   1   1   9       52.72       46.59      7.66 o 
   2   1   9       26.44       28.09      5.42 o 
   3   1   9      121.40      101.09     17.45 o 
   4   1   9       32.69       46.01      9.83 o 
 -11   2   9      176.62      216.40     11.95 o 
 -10   2   9      347.56      402.26     18.19 o 
  -9   2   9      457.37      486.69     28.51 o 
  -8   2   9        6.78       -0.70      4.82 o 
  -7   2   9        8.96       12.98      4.86 o 
  -6   2   9      100.52      105.49     11.37 o 
  -5   2   9      276.97      253.25     18.26 o 
  -4   2   9      297.31      331.23     19.67 o 
  -3   2   9       36.12       27.91      3.95 o 
  -2   2   9       49.98       46.72      5.19 o 
  -1   2   9      319.99      316.95     15.78 o 
   0   2   9     1346.29     1395.47     50.86 o 
   1   2   9       95.27       84.80      9.30 o 
   2   2   9       14.39       15.74      8.61 o 
   3   2   9      492.73      516.63     22.26 o 
   4   2   9        3.94        6.32      7.38 o 
 -11   3   9        1.74       11.08      5.62 o 
 -10   3   9       10.01       17.73      6.80 o 
  -9   3   9      767.47      808.83     25.02 o 
  -8   3   9       66.96       66.58      6.14 o 
  -7   3   9       55.26       67.54      6.14 o 
  -6   3   9      984.14      941.14     28.13 o 
  -5   3   9        7.54        8.05      5.99 o 
  -4   3   9      372.60      398.32     21.78 o 
  -3   3   9      637.09      629.49     17.34 o 
  -2   3   9      773.32      759.00     22.65 o 
  -1   3   9       33.02       24.35      5.51 o 
   0   3   9      206.36      185.21     10.66 o 
   1   3   9        0.77        1.91      3.68 o 
   2   3   9       35.07       33.28      5.78 o 
   3   3   9      311.17      253.75     10.91 o 
 -11   4   9       25.48       34.89      5.80 o 
 -10   4   9       34.53       26.67      7.08 o 
  -9   4   9      605.80      664.74     21.30 o 
  -8   4   9      119.02      132.60      8.32 o 
  -7   4   9      109.57      115.73     11.61 o 
  -6   4   9      539.31      544.42     30.38 o 
  -5   4   9       50.27       53.55     10.89 o 
  -4   4   9       28.91       23.72      6.54 o 
  -3   4   9      265.80      255.96     11.18 o 
  -2   4   9      542.82      547.82     17.41 o 
  -1   4   9       81.29       66.37      7.73 o 
   0   4   9       76.30       67.63      7.18 o 
   1   4   9      128.12      119.14     10.45 o 
   2   4   9       19.72       13.92      6.49 o 
   3   4   9      184.55      207.65     17.21 o 
 -11   5   9       23.94       28.10      7.02 o 
 -10   5   9        3.85       -3.46      5.06 o 
  -9   5   9        5.71        1.21      5.66 o 
  -8   5   9       46.58       47.28      5.60 o 
  -7   5   9        5.43       -1.49      5.28 o 
  -6   5   9       99.98      118.07     11.47 o 
  -5   5   9      338.00      327.64     16.00 o 
  -4   5   9      179.16      187.41     24.76 o 
  -3   5   9      559.98      601.56     21.79 o 
  -2   5   9       83.38       83.08      8.61 o 
  -1   5   9      424.52      423.25     23.18 o 
   0   5   9      439.90      478.75     24.94 o 
   1   5   9      147.76      126.10     13.70 o 
   2   5   9        0.78        3.51      5.27 o 
   3   5   9       29.41       28.45      6.32 o 
 -11   6   9      139.24      133.83     10.89 o 
 -10   6   9       57.75       46.67      7.15 o 
  -9   6   9        6.14        6.57      4.63 o 
  -8   6   9      118.46      129.80     12.13 o 
  -7   6   9      214.07      214.89     13.81 o 
  -6   6   9      335.33      338.70     16.69 o 
  -5   6   9      103.69      116.88     10.78 o 
  -4   6   9      303.73      300.72     14.77 o 
  -3   6   9     1083.68     1005.64     52.16 o 
  -2   6   9       36.66       48.34      5.55 o 
  -1   6   9       61.58       40.74      7.73 o 
   0   6   9      214.41      193.89     13.70 o 
   2   6   9       96.33       70.25      9.48 o 
   3   6   9       58.42       47.77      7.02 o 
 -10   7   9      364.24      358.18     18.57 o 
  -9   7   9       27.28       15.46      4.71 o 
  -8   7   9      121.83      125.09      8.80 o 
  -7   7   9      129.73      131.05      9.17 o 
  -6   7   9        4.32        5.56      8.43 o 
  -5   7   9       32.55       34.89      7.07 o 
  -4   7   9      450.71      436.25     18.54 o 
  -3   7   9      181.79      187.12     16.79 o 
  -2   7   9        8.95        2.46      5.97 o 
  -1   7   9       69.70       74.82      9.83 o 
   0   7   9      323.56      324.90     18.62 o 
   1   7   9       13.61       11.59      3.86 o 
   2   7   9      327.01      310.15     23.18 o 
   3   7   9      123.31      108.55      6.95 o 
 -10   8   9       84.81       88.07      8.69 o 
  -9   8   9       42.53       47.27      6.49 o 
  -8   8   9        1.87        0.42      4.64 o 
  -7   8   9       36.80       28.03      6.74 o 
  -6   8   9       15.28       22.47     10.36 o 
  -5   8   9      137.84      148.11     11.69 o 
  -4   8   9       51.51       45.12      7.34 o 
  -3   8   9      965.87      949.18     32.50 o 
  -2   8   9       17.45        9.13      6.67 o 
  -1   8   9      121.20      122.94     11.94 o 
   0   8   9      279.83      245.87     15.45 o 
   1   8   9        8.57        4.92      3.86 o 
   3   8   9        9.70        6.94      3.10 o 
 -10   9   9       53.01       51.22      5.99 o 
  -9   9   9        8.07        4.19      4.25 o 
  -8   9   9      135.43      134.51      8.69 o 
  -7   9   9       19.37        8.57     15.10 o 
  -6   9   9        4.26       11.84      6.04 o 
  -5   9   9       45.19       40.36      7.17 o 
  -4   9   9        0.23       -3.10      5.72 o 
  -3   9   9      311.76      331.23     24.24 o 
  -2   9   9      124.64      149.70     10.59 o 
  -1   9   9       48.38       35.83      7.38 o 
   0   9   9       81.92       80.44      9.48 o 
   1   9   9       54.71       47.42      5.97 o 
  -9  10   9       30.27       45.47     15.27 o 
  -8  10   9       30.36       28.63      5.84 o 
  -7  10   9       43.63       56.64     15.28 o 
  -6  10   9        4.08       -1.80      5.46 o 
  -5  10   9       10.37        2.59      5.64 o 
  -4  10   9       34.00       32.31      6.67 o 
  -3  10   9      102.58      137.69     17.56 o 
  -2  10   9       38.41       35.49      8.96 o 
  -1  10   9       18.37       26.34      7.02 o 
   0  10   9       50.16       47.77      7.73 o 
   1  10   9      289.27      294.70     14.75 o 
  -9  11   9       73.92       47.07      7.73 o 
  -8  11   9      232.36      231.21     24.28 o 
  -7  11   9       16.23       16.17      5.64 o 
  -6  11   9      101.62       87.12      9.42 o 
  -5  11   9        0.02        3.86      9.83 o 
  -4  11   9      149.61      177.73     19.32 o 
  -3  11   9       97.86       98.35     13.00 o 
  -2  11   9       11.53       13.93      5.31 o 
  -1  11   9       89.76       88.51      9.83 o 
   0  11   9       96.37       99.40      9.13 o 
  -8  12   9       19.18       12.68     13.17 o 
  -7  12   9       98.90      110.29     14.75 o 
  -6  12   9       13.19       27.40      9.13 o 
  -5  12   9       29.09       36.18     10.54 o 
  -4  12   9       80.48       75.52     11.59 o 
  -3  12   9        8.48       19.67      9.83 o 
  -2  12   9       12.26       16.49      5.13 o 
  -1  12   9       33.22       41.64      8.61 o 
   0  12   9       35.31       33.02      5.62 o 
  -7  13   9        6.36        5.27      7.38 o 
  -6  13   9       12.28       -2.46      8.08 o 
  -5  13   9       11.76        4.21      8.43 o 
  -4  13   9        0.70       -7.02      8.43 o 
  -3  13   9        5.39        5.62      8.43 o 
  -2  13   9      130.99      134.83     14.75 o 
  -1  13   9       53.91       40.30      4.80 o 
   0  13   9        6.52        3.51      3.86 o 
  -6  14   9       67.39       50.58      8.78 o 
  -5  14   9       33.98       43.20      9.13 o 
  -4  14   9       24.71       17.21      8.43 o 
  -3  14   9       77.27      125.40     14.05 o 
  -2  14   9       81.33       69.90     12.29 o 
  -5 -13  10      101.36      107.83      8.78 o 
  -7 -12  10       74.59       68.14      8.43 o 
  -6 -12  10      185.37      174.57     12.64 o 
  -5 -12  10       24.96       29.50      6.32 o 
  -4 -12  10      129.22      134.18      9.83 o 
  -2 -12  10      117.40       98.00      9.48 o 
  -8 -11  10       53.58       47.77      8.08 o 
  -7 -11  10       32.63       32.31      7.38 o 
  -6 -11  10       54.82       41.45      7.73 o 
  -5 -11  10       48.19       59.71      9.48 o 
  -4 -11  10        8.54       15.45      5.62 o 
  -2 -11  10      249.95      209.46      9.79 o 
  -1 -11  10       64.82       62.52      5.34 o 
  -8 -10  10       75.58       69.20      9.83 o 
  -7 -10  10       42.08       45.31      8.08 o 
  -6 -10  10      147.76      161.57     13.70 o 
  -5 -10  10       14.61       10.54      6.67 o 
  -4 -10  10       98.80       96.94     10.19 o 
  -3 -10  10       18.62       18.72      4.41 o 
  -2 -10  10      396.52      374.86     14.38 o 
  -1 -10  10       69.26       74.75      7.55 o 
   0 -10  10       91.75       90.59      5.34 o 
  -9  -9  10      160.95      148.04      9.18 o 
  -8  -9  10        1.10       -3.28      4.89 o 
  -7  -9  10        4.82       19.32      7.38 o 
  -6  -9  10        3.34       20.37      7.38 o 
  -5  -9  10       22.86       20.51      6.77 o 
  -4  -9  10       24.00       24.61      6.10 o 
  -3  -9  10      244.79      239.30      8.39 o 
  -2  -9  10      116.84      130.33      7.68 o 
  -1  -9  10      188.02      214.30      9.56 o 
   0  -9  10       85.11       79.22      5.34 o 
   1  -9  10       65.79       79.73      6.67 o 
  -9  -8  10       28.05       17.26      6.80 o 
  -8  -8  10       14.42       22.58      7.02 o 
  -7  -8  10       48.11       51.98      9.48 o 
  -6  -8  10      276.96      248.64     14.81 o 
  -5  -8  10      257.54      267.50     15.05 o 
  -4  -8  10      164.89      144.69     15.63 o 
  -3  -8  10      164.20      145.57      9.53 o 
  -2  -8  10       53.95       60.97      5.92 o 
  -1  -8  10       32.78       35.73      4.48 o 
   0  -8  10      261.00      266.96      9.56 o 
   1  -8  10       59.12       76.40      6.28 o 
 -10  -7  10      178.60      165.44     13.70 o 
  -9  -7  10       16.24       23.78      5.20 o 
  -8  -7  10        3.42        2.82      5.31 o 
  -7  -7  10       26.61       30.21      8.78 o 
  -6  -7  10      135.48      174.22     14.75 o 
  -5  -7  10       28.45       22.78      8.08 o 
  -4  -7  10      186.56      157.82     11.79 o 
  -3  -7  10      391.16      351.35     11.02 o 
  -2  -7  10       21.57       21.45      4.80 o 
  -1  -7  10       36.04       45.71      4.89 o 
   0  -7  10       62.53       50.98      4.81 o 
   1  -7  10       66.18       59.34     11.59 o 
   2  -7  10       30.26       24.59      8.08 o 
 -10  -6  10      260.66      266.66     40.39 o 
  -9  -6  10       22.08       28.56     14.93 o 
  -8  -6  10        6.91       12.35     10.19 o 
  -7  -6  10       22.86       15.45      8.08 o 
  -6  -6  10       26.95       21.43      8.43 o 
  -5  -6  10        2.53       10.28      6.54 o 
  -4  -6  10       15.94        7.39      6.22 o 
  -3  -6  10      179.68      171.97      7.40 o 
  -2  -6  10      223.08      206.58      9.57 o 
  -1  -6  10       36.51       37.16      4.55 o 
   0  -6  10       60.49       61.94      6.76 o 
   1  -6  10      140.32      164.40     11.94 o 
   2  -6  10      162.63      154.75     25.99 o 
 -10  -5  10        0.91        2.77      6.59 o 
  -9  -5  10      108.38       92.87      9.10 o 
  -8  -5  10        4.66        5.60      5.82 o 
  -7  -5  10       37.13       46.72      9.48 o 
  -6  -5  10       83.78       69.20     10.89 o 
  -5  -5  10       87.87      115.21     13.35 o 
  -4  -5  10       83.79      103.75      8.05 o 
  -3  -5  10       47.26       50.68      4.79 o 
  -2  -5  10      156.32      150.50      8.47 o 
  -1  -5  10       94.87      102.87      6.98 o 
   0  -5  10       26.70       20.52      3.73 o 
   1  -5  10       35.63       39.67      5.51 o 
   2  -5  10      138.42      109.05     24.76 o 
   3  -5  10       33.83       18.97      4.21 o 
 -11  -4  10       65.58       59.84      7.54 o 
 -10  -4  10        7.38       13.22      7.23 o 
  -9  -4  10      210.45      175.94     11.20 o 
  -8  -4  10       69.19       61.52      8.19 o 
  -7  -4  10       69.30       70.60     10.89 o 
  -6  -4  10      598.61      572.53     31.26 o 
  -5  -4  10      738.71      741.13     36.18 o 
  -4  -4  10      263.55      270.66     15.77 o 
  -3  -4  10      538.19      505.38     14.21 o 
  -2  -4  10      760.75      756.18     23.19 o 
  -1  -4  10       40.11       42.49      4.87 o 
   0  -4  10       94.34      103.84      6.18 o 
   1  -4  10       15.05       13.92      3.52 o 
   2  -4  10      131.58      137.03      9.94 o 
   3  -4  10       36.88       43.33      6.85 o 
 -11  -3  10       77.63       87.17      9.04 o 
 -10  -3  10      624.51      622.41     33.02 o 
  -9  -3  10        8.67       -5.26      5.26 o 
  -8  -3  10      226.63      221.51     12.95 o 
  -7  -3  10      609.39      608.01     32.31 o 
  -6  -3  10      179.94      183.70     16.51 o 
  -5  -3  10       52.54       85.35     12.29 o 
  -4  -3  10      346.87      352.21     13.32 o 
  -3  -3  10      247.25      269.07     10.24 o 
  -2  -3  10      236.09      211.09      9.98 o 
  -1  -3  10       63.82       74.18      6.31 o 
   0  -3  10       36.14       39.97      5.78 o 
   1  -3  10       26.66       21.39      3.85 o 
   2  -3  10       54.20       45.79     15.63 o 
   3  -3  10       37.60       51.98      9.48 o 
 -11  -2  10      466.04      463.78     35.30 o 
 -10  -2  10       20.03       15.28      6.71 o 
  -9  -2  10       11.29        5.82      4.85 o 
  -8  -2  10       10.04       15.59      6.24 o 
  -7  -2  10      189.80      212.15     17.21 o 
  -6  -2  10      919.76      955.39     45.66 o 
  -5  -2  10      346.13      296.80     20.02 o 
  -4  -2  10      224.90      230.10     10.52 o 
  -3  -2  10     1230.05     1210.07     28.47 o 
  -2  -2  10      243.08      241.78     15.51 o 
  -1  -2  10      524.26      529.83     17.24 o 
   0  -2  10       64.29       72.17      6.00 o 
   1  -2  10      156.38      149.92     17.21 o 
   2  -2  10       43.46       47.91      9.48 o 
   3  -2  10       44.88       55.15     12.29 o 
 -11  -1  10        3.59        8.96      6.17 o 
 -10  -1  10      164.73      191.60     12.41 o 
  -9  -1  10      215.26      203.89     11.96 o 
  -8  -1  10      154.73      139.08     10.85 o 
  -7  -1  10      489.93      505.80     27.40 o 
  -6  -1  10       79.33       85.70     13.00 o 
  -5  -1  10       89.05       87.81     11.94 o 
  -4  -1  10       27.40       38.34      9.62 o 
  -3  -1  10      353.34      346.18     11.04 o 
  -2  -1  10      786.64      827.17     24.81 o 
  -1  -1  10      739.21      782.54     23.59 o 
   0  -1  10       81.27       97.20      6.05 o 
   1  -1  10       67.64       64.16     16.33 o 
   2  -1  10       27.13       27.70      8.08 o 
   3  -1  10      128.79      175.27     17.21 o 
 -11   0  10       18.37       12.34      5.01 o 
 -10   0  10      216.25      242.72     20.20 o 
  -9   0  10        0.30       -1.73      4.71 o 
  -8   0  10      125.54      127.56     11.74 o 
  -7   0  10       10.97       14.80      6.49 o 
  -6   0  10      731.05      743.94     36.88 o 
  -5   0  10       16.96        6.67      7.02 o 
  -4   0  10       26.31       24.10      4.46 o 
  -3   0  10       89.94       69.64      5.64 o 
  -2   0  10     1982.08     2024.86     55.05 o 
  -1   0  10      225.59      257.32     10.60 o 
   0   0  10        8.89       12.33      7.02 o 
   1   0  10       16.34       12.18      5.15 o 
   2   0  10        8.09       20.60      4.64 o 
   3   0  10      107.50      112.05     14.40 o 
 -11   1  10        6.07       -1.76      7.55 o 
 -10   1  10      164.63      190.59     20.90 o 
  -9   1  10      214.82      215.44     10.47 o 
  -8   1  10      152.69      154.87     10.55 o 
  -7   1  10      488.21      486.57     17.23 o 
  -6   1  10       81.11      102.56     13.35 o 
  -5   1  10       94.77       85.70     12.29 o 
  -4   1  10       29.65       24.74      6.92 o 
  -3   1  10      364.41      345.78     13.01 o 
  -2   1  10      772.27      812.45     32.73 o 
  -1   1  10      753.99      796.27     31.06 o 
   0   1  10       88.35       94.90      7.39 o 
   1   1  10       61.07       52.54      8.61 o 
   2   1  10       25.32       24.20      6.32 o 
   3   1  10      127.68      178.43     17.21 o 
 -11   2  10      464.61      481.77     22.13 o 
 -10   2  10       18.78       27.05     11.06 o 
  -9   2  10       11.34       21.39      7.44 o 
  -8   2  10       14.93        7.38      4.71 o 
  -7   2  10      193.64      196.58     13.15 o 
  -6   2  10      916.29      964.53     46.01 o 
  -5   2  10      337.62      342.12     20.72 o 
  -4   2  10      226.75      230.92     13.62 o 
  -3   2  10     1209.54     1162.12     33.75 o 
  -2   2  10      257.79      256.63     14.35 o 
  -1   2  10      508.47      541.15     22.61 o 
   0   2  10       58.76       71.02      6.50 o 
   1   2  10      165.22      159.89     17.74 o 
   2   2  10       45.87       48.46      5.90 o 
   3   2  10       44.98       42.85      8.78 o 
 -11   3  10       80.92       66.74     10.19 o 
 -10   3  10      624.36      659.52     46.19 o 
  -9   3  10        5.12        8.00      6.26 o 
  -8   3  10      224.18      223.98     17.69 o 
  -7   3  10      610.54      612.32     24.20 o 
  -6   3  10      184.69      201.62     13.52 o 
  -5   3  10       62.35       70.60     10.89 o 
  -4   3  10      338.77      347.24     17.07 o 
  -3   3  10      267.94      258.68     12.79 o 
  -2   3  10      226.17      209.36     12.98 o 
  -1   3  10       69.70       74.28      8.17 o 
   0   3  10       37.50       44.28      5.83 o 
   1   3  10       22.12       20.23      5.26 o 
   2   3  10       51.15       41.45      5.72 o 
 -11   4  10       65.24       60.41      9.13 o 
 -10   4  10        7.18        3.86      8.43 o 
  -9   4  10      211.51      206.31     20.64 o 
  -8   4  10       69.87       77.07      7.22 o 
  -7   4  10       71.24       76.32      8.93 o 
  -6   4  10      597.44      605.47     28.80 o 
  -5   4  10      727.65      749.42     50.05 o 
  -4   4  10      271.05      301.09     15.36 o 
  -3   4  10      524.85      496.65     18.50 o 
  -2   4  10      767.37      759.05     37.58 o 
  -1   4  10       44.08       40.74      7.02 o 
   0   4  10       95.35      109.24      8.43 o 
   1   4  10       17.88       15.10      6.32 o 
   2   4  10      135.69      129.96     11.59 o 
 -10   5  10        0.98       -4.21      7.73 o 
  -9   5  10      107.92      104.49      7.91 o 
  -8   5  10        4.94       14.52      5.11 o 
  -7   5  10       37.67       38.10      7.09 o 
  -6   5  10       86.84       75.32     14.23 o 
  -5   5  10       93.11      100.87     10.07 o 
  -4   5  10       79.68       81.84     11.24 o 
  -3   5  10       48.81       50.31      7.20 o 
  -2   5  10      155.55      140.85     12.64 o 
  -1   5  10       93.36      105.37     10.19 o 
   0   5  10       25.52       21.78      4.92 o 
   1   5  10       31.20       28.45      8.43 o 
   2   5  10      132.43      108.54     10.19 o 
 -10   6  10      259.38      233.58     17.21 o 
  -9   6  10       21.77       21.39      4.94 o 
  -8   6  10        7.28        7.64      4.66 o 
  -7   6  10       21.83       17.56      7.55 o 
  -6   6  10       22.45       28.99      6.16 o 
  -5   6  10        2.03       -5.68      7.02 o 
  -4   6  10       15.56       18.26      7.02 o 
  -3   6  10      186.93      168.70      9.50 o 
  -2   6  10      221.60      183.35     14.40 o 
  -1   6  10       33.26       27.40      6.32 o 
   0   6  10       60.61       46.01      6.67 o 
   2   6  10      166.96      146.12     12.29 o 
 -10   7  10      178.82      162.63     13.35 o 
  -9   7  10       16.90       14.19      4.47 o 
  -8   7  10        3.20        5.98      5.05 o 
  -7   7  10       27.00       39.42      6.74 o 
  -6   7  10      138.89      146.10     11.21 o 
  -5   7  10       24.23       14.97      5.99 o 
  -4   7  10      192.53      157.48     11.11 o 
  -3   7  10      382.07      339.66     21.07 o 
  -2   7  10       24.10       28.45      7.02 o 
  -1   7  10       41.34       46.36      8.08 o 
   0   7  10       64.59       42.50      6.67 o 
   2   7  10       29.91       16.86      5.27 o 
  -9   8  10       27.71       12.87      5.52 o 
  -8   8  10       12.66       21.31      6.10 o 
  -7   8  10       46.90       49.31      7.00 o 
  -6   8  10      274.88      277.92     14.18 o 
  -5   8  10      263.18      275.04     14.09 o 
  -4   8  10      161.44      146.82     10.52 o 
  -3   8  10      169.84      114.51     13.00 o 
  -2   8  10       48.77       49.17      8.08 o 
  -1   8  10       30.10       30.91      6.32 o 
   0   8  10      259.33      260.63     14.05 o 
  -9   9  10      159.50      159.76     12.57 o 
  -8   9  10        1.01        4.96      7.86 o 
  -7   9  10        5.46       -1.59      5.39 o 
  -6   9  10        3.86       -1.12      5.46 o 
  -5   9  10       18.15       22.40      6.04 o 
  -4   9  10       23.89       17.56      9.83 o 
  -3   9  10      243.19      212.15     16.16 o 
  -2   9  10      120.95      118.02     11.59 o 
  -1   9  10      186.63      181.95     13.00 o 
   0   9  10       85.67       82.54      7.02 o 
  -8  10  10       75.95       79.46     19.23 o 
  -7  10  10       43.47       40.63      6.08 o 
  -6  10  10      148.98      174.55     10.96 o 
  -5  10  10       16.04        0.35      9.48 o 
  -4  10  10      101.12       90.97     15.81 o 
  -3  10  10       19.31       31.15      5.82 o 
  -2  10  10      398.11      345.63     20.37 o 
  -1  10  10       70.74       64.63      8.08 o 
   0  10  10       89.29       74.82      6.67 o 
  -8  11  10       52.46       69.20     12.64 o 
  -7  11  10       30.60       34.42      9.13 o 
  -6  11  10       52.99       64.98     10.89 o 
  -5  11  10       48.38       62.17     10.89 o 
  -4  11  10        7.91       -4.57      8.43 o 
  -3  11  10       68.70       73.36     20.72 o 
  -2  11  10      241.82      202.67     13.70 o 
  -1  11  10       65.20       61.12      7.02 o 
  -7  12  10       76.35       74.82     12.29 o 
  -6  12  10      186.16      208.29     16.86 o 
  -5  12  10       26.74       45.66      9.48 o 
  -4  12  10      130.26      163.33     16.16 o 
  -3  12  10       30.98       29.11      5.23 o 
  -2  12  10      124.59      110.29      9.13 o 
  -5  13  10      100.92      114.16     13.35 o 
  -4  13  10       17.64       16.86      8.08 o 
  -6 -11  11       67.85       63.58      7.73 o 
  -5 -11  11       27.53       20.72      4.57 o 
  -7 -10  11       28.32       27.75      6.32 o 
  -6 -10  11        7.86       12.64      5.62 o 
  -5 -10  11       90.97       83.25      8.43 o 
  -3 -10  11       41.57       35.37      6.67 o 
  -2 -10  11       55.54       50.73      5.09 o 
  -8  -9  11        0.50       -2.81      5.27 o 
  -7  -9  11      139.56      146.47     11.94 o 
  -6  -9  11        3.65        3.16      5.97 o 
  -5  -9  11      138.66      133.47     10.54 o 
  -4  -9  11      275.72      252.90     13.35 o 
  -3  -9  11       44.17       40.74      5.34 o 
  -2  -9  11      120.42      122.56      8.78 o 
  -1  -9  11       38.49       43.65      4.20 o 
  -8  -8  11        8.62       10.35      5.69 o 
  -7  -8  11      258.87      263.36     14.03 o 
  -6  -8  11      140.69      123.32      9.99 o 
  -5  -8  11      146.00      139.72     17.21 o 
  -4  -8  11       59.41       72.02      6.81 o 
  -3  -8  11       78.46       80.97      6.58 o 
  -2  -8  11       95.07      118.06      6.76 o 
  -1  -8  11       35.59       32.31      4.22 o 
   0  -8  11       22.49       23.18      4.21 o 
  -9  -7  11        4.23       -1.28      5.08 o 
  -8  -7  11       10.48       10.70      5.78 o 
  -7  -7  11       28.64       28.02      6.37 o 
  -6  -7  11      146.28      156.29     11.43 o 
  -5  -7  11      134.75      127.88     10.35 o 
  -4  -7  11      156.88      179.90     12.43 o 
  -3  -7  11        6.89        8.36      4.65 o 
  -2  -7  11       47.92       39.54      4.72 o 
  -1  -7  11       19.30       24.35      4.44 o 
   0  -7  11       48.17       42.01      5.15 o 
  -9  -6  11       16.90       17.15      5.15 o 
  -8  -6  11        7.61        6.32      6.67 o 
  -7  -6  11        9.92        7.09      6.10 o 
  -6  -6  11        8.97       18.70      6.54 o 
  -5  -6  11      119.49      132.23     11.24 o 
  -4  -6  11       16.91       21.68      4.03 o 
  -3  -6  11        6.62        7.85      4.25 o 
  -2  -6  11       20.57       29.29      4.41 o 
  -1  -6  11      129.95      129.16     10.70 o 
   0  -6  11      133.45      150.31      8.38 o 
 -10  -5  11       11.97        9.16      5.96 o 
  -9  -5  11       10.71       21.94      8.43 o 
  -8  -5  11        8.85       21.07      7.73 o 
  -7  -5  11       85.46       85.35     11.59 o 
  -6  -5  11       14.80       13.15      6.59 o 
  -5  -5  11      151.52      194.45     12.43 o 
  -4  -5  11      118.51      114.73      6.31 o 
  -3  -5  11       36.62       41.78      5.17 o 
  -2  -5  11       75.15       75.76      7.18 o 
  -1  -5  11      110.99      114.78      6.20 o 
   0  -5  11       87.19       68.51      6.14 o 
   1  -5  11       17.59       17.56      8.43 o 
 -10  -4  11       82.95       83.49     15.09 o 
  -9  -4  11      133.52      119.73      9.00 o 
  -8  -4  11       26.49       19.67      7.73 o 
  -7  -4  11      294.18      326.31     20.37 o 
  -6  -4  11      172.08      154.58     12.18 o 
  -5  -4  11      148.74      141.47     11.25 o 
  -4  -4  11      414.33      409.54     12.13 o 
  -3  -4  11       35.07       44.40      5.91 o 
  -2  -4  11      348.22      361.30     12.89 o 
  -1  -4  11      165.62      167.50      7.54 o 
   0  -4  11       94.01      103.48      7.57 o 
   1  -4  11       40.59       32.59     15.45 o 
 -10  -3  11       99.79      106.23      8.25 o 
  -9  -3  11       76.13       62.81      7.45 o 
  -8  -3  11        0.25       -5.27      7.02 o 
  -7  -3  11      167.19      164.03     14.40 o 
  -6  -3  11       79.84       91.68     12.29 o 
  -5  -3  11      653.59      628.76     33.37 o 
  -4  -3  11      379.02      349.48     11.13 o 
  -3  -3  11      111.04      115.02      7.78 o 
  -2  -3  11      252.16      255.98     10.36 o 
  -1  -3  11       60.56       60.25      5.22 o 
   0  -3  11       40.56       49.53     11.94 o 
   1  -3  11      140.22      144.97     37.58 o 
 -10  -2  11      108.46       79.41      7.84 o 
  -9  -2  11        5.30        2.46     12.64 o 
  -8  -2  11        0.52       -1.76      7.02 o 
  -7  -2  11      837.62      801.55     38.64 o 
  -6  -2  11       73.11       60.41      9.83 o 
  -5  -2  11      249.47      313.55     15.90 o 
  -4  -2  11       92.07       77.14      6.70 o 
  -3  -2  11      137.78      119.84      8.76 o 
  -2  -2  11      264.44      240.48     10.19 o 
  -1  -2  11      232.94      218.32     14.62 o 
   0  -2  11        9.50       20.02      9.83 o 
   1  -2  11       67.72       55.77     23.88 o 
   2  -2  11       16.36       11.94      3.86 o 
 -10  -1  11      509.69      449.65     34.60 o 
  -9  -1  11      194.13      182.86     14.93 o 
  -8  -1  11      178.23      161.93     14.75 o 
  -7  -1  11      154.84      198.10     15.81 o 
  -6  -1  11      427.58      422.55     23.88 o 
  -5  -1  11      272.64      318.47     28.10 o 
  -4  -1  11        6.60        2.96      3.56 o 
  -3  -1  11      580.78      575.55     18.77 o 
  -2  -1  11       22.25       15.60      4.44 o 
  -1  -1  11      348.54      355.05     15.58 o 
   0  -1  11      236.73      283.81     24.94 o 
   1  -1  11       37.25       45.23     10.89 o 
   2  -1  11       74.80       72.45     13.17 o 
 -10   0  11        3.33       -7.38      7.38 o 
  -9   0  11      427.39      399.28     16.62 o 
  -8   0  11        8.89       15.81      8.08 o 
  -7   0  11     2214.30     2152.80     92.38 o 
  -6   0  11       39.60       28.10      8.43 o 
  -5   0  11      538.33      516.33     22.29 o 
  -4   0  11        1.68       -2.18      5.98 o 
  -3   0  11       73.75       70.69      8.45 o 
  -2   0  11        1.50        4.96      5.24 o 
  -1   0  11      235.02      261.47     13.01 o 
   0   0  11      196.99      172.81     20.02 o 
   1   0  11       12.34       24.40      8.61 o 
   2   0  11       54.04       35.48      4.92 o 
 -10   1  11      511.45      455.17     33.19 o 
  -9   1  11      196.47      190.08     11.10 o 
  -8   1  11      175.26      165.09     14.40 o 
  -7   1  11      150.68      185.81     15.81 o 
  -6   1  11      424.97      407.10     23.88 o 
  -5   1  11      264.61      289.46     15.84 o 
  -4   1  11        4.79        6.52      4.24 o 
  -3   1  11      566.08      568.02     24.48 o 
  -2   1  11       29.31       23.65      5.78 o 
  -1   1  11      363.26      327.50     15.21 o 
   0   1  11      236.75      269.06     24.59 o 
   1   1  11       42.05       43.78     15.45 o 
   2   1  11       74.98       66.39      6.32 o 
 -10   2  11      107.31       80.54     11.24 o 
  -9   2  11        2.52       12.41      5.64 o 
  -8   2  11        0.34       -3.86      6.67 o 
  -7   2  11      840.54      799.44     38.64 o 
  -6   2  11       75.91       71.25     11.06 o 
  -5   2  11      263.26      292.95     15.78 o 
  -4   2  11       97.74       77.88      6.75 o 
  -3   2  11      153.57      137.63     10.84 o 
  -2   2  11      253.81      246.96     13.18 o 
  -1   2  11      220.11      205.98     11.21 o 
   0   2  11        8.66        6.32      9.13 o 
   1   2  11       60.12       50.03     10.54 o 
   2   2  11       14.71       12.29      3.51 o 
 -10   3  11       99.60       98.80      7.68 o 
  -9   3  11       77.39       66.45      7.25 o 
  -8   3  11        1.06        3.59      8.96 o 
  -7   3  11      162.66      164.38     14.40 o 
  -6   3  11       78.61       96.63     10.26 o 
  -5   3  11      640.69      655.14     26.06 o 
  -4   3  11      371.41      360.00     13.06 o 
  -3   3  11      104.84      109.46     10.00 o 
  -2   3  11      264.98      236.35     16.51 o 
  -1   3  11       63.85       50.18     12.64 o 
   0   3  11       37.69       35.83     10.19 o 
   1   3  11      148.99      125.04     11.24 o 
 -10   4  11       83.43       72.06     14.75 o 
  -9   4  11      133.30      114.27     17.39 o 
  -8   4  11       25.45       15.10      9.31 o 
  -7   4  11      297.32      338.94     15.40 o 
  -6   4  11      166.86      167.90     14.05 o 
  -5   4  11      151.61      147.88     12.64 o 
  -4   4  11      425.59      397.23     15.80 o 
  -3   4  11       35.39       37.23      8.08 o 
  -2   4  11      337.46      355.46     20.02 o 
  -1   4  11      168.88      149.28     10.54 o 
   1   4  11       35.67       24.59      5.62 o 
 -10   5  11       11.61        5.97      7.38 o 
  -9   5  11       10.27        3.14      4.16 o 
  -8   5  11        9.90       15.31      5.72 o 
  -7   5  11       82.84       92.58     17.74 o 
  -6   5  11       18.23       18.97      7.38 o 
  -5   5  11      156.97      175.98     14.05 o 
  -4   5  11      112.81      112.19     18.26 o 
  -3   5  11       39.56       36.53      7.73 o 
  -2   5  11       80.46       65.33      8.78 o 
  -1   5  11      105.80       88.87      8.43 o 
   1   5  11       18.90       10.89      4.57 o 
  -9   6  11       16.09       29.25      4.59 o 
  -8   6  11        7.09        3.45      4.94 o 
  -7   6  11       12.12        3.56      6.32 o 
  -6   6  11        9.24       12.44      5.31 o 
  -5   6  11      111.93      124.34     12.29 o 
  -4   6  11       16.69       13.61      4.59 o 
  -3   6  11        5.82       -2.81      5.27 o 
  -2   6  11       23.36       21.43      5.97 o 
  -1   6  11      132.98      129.61      9.13 o 
  -9   7  11        3.98       -3.66      3.83 o 
  -8   7  11        9.62       14.60      5.39 o 
  -7   7  11       29.80       28.12      6.08 o 
  -6   7  11      144.79      148.47     10.38 o 
  -5   7  11      139.14      133.47     11.94 o 
  -4   7  11      159.72      148.58     13.70 o 
  -3   7  11        6.70       11.59      5.97 o 
  -2   7  11       40.61       36.18      6.32 o 
  -1   7  11       17.61       15.81      4.57 o 
  -8   8  11        9.19        7.66      5.62 o 
  -7   8  11      256.46      276.84     13.08 o 
  -6   8  11      144.12      122.13      9.35 o 
  -5   8  11      147.74      144.01     11.59 o 
  -4   8  11       56.58       45.31      8.08 o 
  -3   8  11       76.41       68.84      9.13 o 
  -2   8  11      100.30      120.83     10.19 o 
  -1   8  11       38.89       27.40      4.57 o 
  -8   9  11        1.60        3.07      4.29 o 
  -7   9  11      142.69      136.96     12.12 o 
  -6   9  11        1.78        2.25      4.68 o 
  -5   9  11      133.70      127.85     15.10 o 
  -3   9  11       47.52       31.26      6.67 o 
  -2   9  11      118.37      126.45      9.83 o 
  -1   9  11       34.81       35.12      4.92 o 
  -7  10  11       24.95       34.07      8.78 o 
  -6  10  11        6.95       25.29      8.43 o 
  -5  10  11       93.11       97.30     13.35 o 
  -3  10  11       38.90       24.59      5.62 o 
  -2  10  11       51.79       43.91      6.32 o 
  -7  -8  12      106.80       98.00      8.78 o 
  -6  -8  12      228.06      225.85     12.64 o 
  -5  -8  12       29.12       33.72     10.54 o 
  -4  -8  12       18.77       25.99      9.83 o 
  -3  -8  12       20.02       23.88      5.62 o 
  -8  -7  12       81.62       92.38      8.78 o 
  -7  -7  12       44.26       55.04      6.69 o 
  -6  -7  12       43.42       44.99      5.59 o 
  -5  -7  12       78.66       93.08     17.21 o 
  -4  -7  12        8.10        9.27      5.02 o 
  -3  -7  12        8.22        4.46      5.44 o 
  -2  -7  12      103.49       91.46      5.02 o 
  -8  -6  12        3.18        6.31      4.96 o 
  -7  -6  12       18.78       27.88      8.25 o 
  -6  -6  12        5.81        4.57      4.74 o 
  -5  -6  12       23.05       21.66      4.53 o 
  -4  -6  12       84.54       81.10      7.21 o 
  -3  -6  12       36.15       38.44      4.60 o 
  -2  -6  12      186.37      198.84      7.72 o 
  -9  -5  12        2.99       -5.27      5.27 o 
  -8  -5  12       12.85       13.30      7.55 o 
  -7  -5  12        4.94        0.75      5.06 o 
  -6  -5  12        2.32        1.28      5.06 o 
  -5  -5  12        6.34        9.18      7.90 o 
  -4  -5  12       42.88       42.89      5.80 o 
  -3  -5  12      390.14      422.31     13.83 o 
  -2  -5  12       30.79       27.03      3.71 o 
  -1  -5  12       23.25       21.78      9.48 o 
  -9  -4  12      185.19      182.24     10.84 o 
  -8  -4  12       16.48       16.26      5.55 o 
  -7  -4  12       63.23       45.41     12.12 o 
  -6  -4  12       22.65       18.97      9.13 o 
  -5  -4  12      140.78      125.60     16.51 o 
  -4  -4  12      229.78      219.65     21.55 o 
  -3  -4  12      111.93       99.66     13.22 o 
  -2  -4  12        1.90        2.29      3.27 o 
  -1  -4  12       61.37       60.06     11.94 o 
  -9  -3  12       73.06       69.20      9.48 o 
  -8  -3  12       86.17       84.75     10.71 o 
  -7  -3  12       71.36       81.27     15.10 o 
  -6  -3  12       61.23       59.36      7.98 o 
  -5  -3  12      134.34      140.59      9.36 o 
  -4  -3  12      183.87      171.01     13.67 o 
  -3  -3  12       12.92       14.62      4.03 o 
  -2  -3  12        0.99        2.11      3.87 o 
  -1  -3  12       73.39       80.44     15.45 o 
   0  -3  12       18.17       25.29      8.78 o 
  -9  -2  12        7.70        2.81      5.97 o 
  -8  -2  12      315.36      315.77     26.17 o 
  -7  -2  12       61.75       73.06     26.69 o 
  -6  -2  12       12.19       11.27      5.62 o 
  -5  -2  12       35.27       36.48     10.71 o 
  -4  -2  12       68.81       53.82      7.18 o 
  -3  -2  12       39.30       33.85      6.10 o 
  -2  -2  12       28.33       29.49     14.93 o 
  -1  -2  12       42.02       35.12     10.54 o 
   0  -2  12       63.69       93.08     14.40 o 
  -9  -1  12       37.00       58.66      9.13 o 
  -8  -1  12       39.13       37.93      8.08 o 
  -7  -1  12      790.01      777.75     52.69 o 
  -6  -1  12       48.74       59.09      8.12 o 
  -5  -1  12      217.18      192.22     23.53 o 
  -4  -1  12       81.09       96.81      9.44 o 
  -3  -1  12      107.21       92.62     13.52 o 
  -2  -1  12       72.30       70.28     21.25 o 
  -1  -1  12       91.26      105.37     16.51 o 
   0  -1  12       56.36       78.68     13.35 o 
  -9   0  12        0.23        3.51      5.97 o 
  -8   0  12      965.01      935.34     63.22 o 
  -7   0  12       70.18      107.99     25.99 o 
  -6   0  12      301.40      304.98     15.21 o 
  -5   0  12       25.05       27.49      5.69 o 
  -4   0  12       39.69       45.93      6.96 o 
  -3   0  12       31.31       30.26      6.06 o 
  -2   0  12      455.95      466.78     31.09 o 
  -1   0  12       34.48       42.85     10.54 o 
   0   0  12      123.76      155.95     16.16 o 
  -9   1  12       34.42       36.88      7.02 o 
  -8   1  12       37.34       46.79     20.90 o 
  -7   1  12      793.88      801.57     51.28 o 
  -6   1  12       52.34       57.99      7.92 o 
  -5   1  12      218.45      190.34     30.03 o 
  -4   1  12       86.43       90.25     10.01 o 
  -3   1  12      103.84      101.44      8.85 o 
  -2   1  12       72.45       74.23      6.71 o 
  -1   1  12       93.54       96.24     15.45 o 
   0   1  12       58.16       51.28     10.19 o 
  -9   2  12        8.35       10.57      4.96 o 
  -8   2  12      317.34      322.59     15.40 o 
  -7   2  12       58.74       73.55      9.04 o 
  -6   2  12        7.74        5.06      5.27 o 
  -5   2  12       34.38       27.16      8.96 o 
  -4   2  12       59.35       62.39      7.84 o 
  -3   2  12       42.86       37.53      6.06 o 
  -2   2  12       28.48       32.44      6.50 o 
  -1   2  12       42.00       31.61      9.48 o 
  -9   3  12       69.13       66.39      8.78 o 
  -8   3  12       83.29       82.89      9.83 o 
  -7   3  12       75.77       82.15      8.38 o 
  -6   3  12       64.46       65.60      7.66 o 
  -5   3  12      131.11      127.65      9.25 o 
  -4   3  12      190.73      186.33     11.63 o 
  -3   3  12       12.62       21.87      5.27 o 
  -2   3  12        0.52       -3.51      3.86 o 
  -9   4  12      187.71      194.24     12.64 o 
  -8   4  12       18.39       14.05      5.97 o 
  -7   4  12       60.45       48.12      7.73 o 
  -6   4  12       21.22       18.97      5.97 o 
  -5   4  12      146.80      117.32     10.19 o 
  -4   4  12      228.17      214.96     15.10 o 
  -3   4  12      107.45       81.14      8.78 o 
  -2   4  12        1.31       -0.70      3.51 o 
  -9   5  12        1.41       12.29      4.92 o 
  -8   5  12       11.93       14.05      5.62 o 
  -7   5  12        6.39       10.54      5.62 o 
  -6   5  12        2.72        2.11      5.62 o 
  -5   5  12        3.68        8.08      5.27 o 
  -4   5  12       40.85       35.48      6.67 o 
  -3   5  12      392.44      382.16     21.43 o 
  -2   5  12       31.06       18.26      4.57 o 
  -8   6  12        4.51        3.51      4.92 o 
  -7   6  12       20.32       24.24      6.32 o 
  -6   6  12        7.61        4.21      5.27 o 
  -4   6  12       86.10       63.22      8.78 o 
  -3   6  12       35.51       40.74      7.02 o 
  -2   6  12      189.45      197.05     11.24 o 
  -8   7  12       84.29       70.60      8.43 o 
  -7   7  12       46.39       37.93      6.67 o 
  -6   7  12       41.09       45.66      7.38 o 
  -4   7  12        7.93        5.62      4.92 o 
  -3   7  12        7.77        3.86      4.21 o 
  -2   7  12       98.93       84.30      7.02 o 
  -4   8  12       17.09       12.29      5.27 o 
  -3   8  12       19.94       11.94      4.21 o 
  -6  -5  13       85.51      105.02     15.45 o 
  -5  -5  13      111.72      101.16     15.45 o 
  -4  -5  13       82.62      112.75     15.45 o 
  -7  -4  13       28.60       23.88     10.54 o 
  -6  -4  13       13.39       17.21     10.19 o 
  -5  -4  13       35.10       29.86     10.54 o 
  -4  -4  13       77.06       80.92     14.93 o 
  -3  -4  13       33.27       18.97      9.13 o 
  -7  -3  13        4.78        6.06      4.43 o 
  -6  -3  13       37.26       46.36     11.24 o 
  -5  -3  13       54.08       54.80     10.89 o 
  -4  -3  13      115.62       99.75      8.78 o 
  -3  -3  13       75.78       83.94      6.31 o 
  -8  -2  13       28.38       21.07      5.27 o 
  -7  -2  13       51.66       47.20      6.33 o 
  -6  -2  13      310.91      361.43     27.40 o 
  -5  -2  13      136.75      109.35     29.33 o 
  -4  -2  13      284.15      269.55     43.91 o 
  -3  -2  13       24.33       26.54      4.21 o 
  -8  -1  13       49.07       53.39      7.73 o 
  -7  -1  13        9.85        7.25      4.46 o 
  -6  -1  13       36.72       37.58     11.24 o 
  -5  -1  13      100.38      100.89     32.49 o 
  -4  -1  13       36.98       26.48      6.85 o 
  -3  -1  13        7.98       10.06      3.83 o 
  -8   0  13        6.54        2.46      4.92 o 
  -7   0  13       26.99       20.86      4.71 o 
  -6   0  13        0.39        3.51     10.19 o 
  -5   0  13      842.32      768.15    108.71 o 
  -4   0  13        0.43       -2.25      5.44 o 
  -3   0  13        6.09        5.97      3.54 o 
  -8   1  13       50.42       44.26      7.02 o 
  -7   1  13        8.51       11.62      4.43 o 
  -6   1  13       28.95       20.37     10.89 o 
  -5   1  13       98.98       71.65      9.48 o 
  -4   1  13       31.34       27.40      5.20 o 
  -3   1  13        9.66        8.50      3.54 o 
  -8   2  13       26.56       24.59      5.62 o 
  -7   2  13       52.89       64.28      7.02 o 
  -6   2  13      320.02      316.83     26.34 o 
  -5   2  13      134.93      130.11      8.94 o 
  -4   2  13      294.26      253.23     23.18 o 
  -3   2  13       20.90       22.13      4.21 o 
  -7   3  13        4.72       -1.76      4.57 o 
  -5   3  13       57.82       57.96      8.08 o 
  -4   3  13      106.30       83.95      8.08 o 
  -3   3  13       81.05       78.68      6.67 o 
  -4   4  13       81.40       68.49      7.73 o 
                                                 
