# Supplementary material for: Crystal structures of bis­(phen­oxy)silicon phthalocyanines: increasing π–π inter­actions, solubility and disorder and no halogen bonding observed
Source: Acta Crystallogr E Crystallogr Commun. 2016 Jun 21;72(Pt 7):988–94. doi: 10.1107/S205698901600935X (PMC4992922; doi:10.1107/S205698901600935X)
Supplement: Supplementary file 3 [file e-72-00988-3IP2-SiPcsup2.hkl]

data_3IP2-SiPc                                                                
_shelx_title ' d13129 in P2(1)/c'                                               
_shelx_refln_list_code          4                                               
_shelx_F_calc_maximum      272.15                                               
_exptl_crystal_F_000       960.00                                               
_reflns_d_resolution_high  0.7698                                               
                                                                                
loop_                                                                           
 _space_group_symop_operation_xyz                                               
 'x, y, z'                                                                      
 '-x, y+1/2, -z+1/2'                                                            
 '-x, -y, -z'                                                                   
 'x, -y-1/2, z-1/2'                                                             
                                                                                
_cell_length_a    12.6431                                                       
_cell_length_b    19.5870                                                       
_cell_length_c     7.5403                                                       
_cell_angle_alpha  90.000                                                       
_cell_angle_beta  103.222                                                       
_cell_angle_gamma  90.000                                                       
                                                                                
_shelx_F_squared_multiplier     1.000                                           
                                                                                
loop_                                                                           
 _refln_index_h                                                                 
 _refln_index_k                                                                 
 _refln_index_l                                                                 
 _refln_F_squared_calc                                                          
 _refln_F_squared_meas                                                          
 _refln_F_squared_sigma                                                         
 _refln_observed_status                                                         
   1   0   0        240.76        562.37         6.89 o                         
   2   0   0         31.67         66.45         3.56 o                         
   3   0   0        392.29        579.39         7.27 o                         
   4   0   0       1861.76       1846.36        18.01 o                         
   5   0   0      31308.33      32386.37       282.45 o                         
   6   0   0      40629.64      44352.68       391.84 o                         
   7   0   0       4496.40       3959.60        43.18 o                         
   8   0   0       1057.28       1037.73        14.21 o                         
   9   0   0        312.21        385.31        10.32 o                         
  10   0   0       3065.94       2968.68        43.79 o                         
  11   0   0       1791.06       1850.89        35.31 o                         
  12   0   0       6831.85       6843.99       126.47 o                         
  13   0   0       5086.81       4770.75        92.77 o                         
  14   0   0        479.75        589.93        26.87 o                         
  15   0   0          2.67         11.15        14.29 o                         
   1   1   0       6001.40       6607.53        45.08 o                         
   2   1   0       8185.04       8959.39        49.72 o                         
   3   1   0      38007.76      41851.75       236.89 o                         
   4   1   0      13851.04      14063.01        82.68 o                         
   5   1   0      15121.71      16524.19       102.69 o                         
   6   1   0       1062.09       1140.42        10.00 o                         
   7   1   0       3540.97       3368.78        26.41 o                         
   8   1   0       7604.10       7476.67        51.85 o                         
   9   1   0       9584.83       9643.26        72.03 o                         
  10   1   0       6904.37       6862.23        64.55 o                         
  11   1   0        140.68        150.77        13.60 o                         
  12   1   0         17.02         13.40         7.60 o                         
  13   1   0        939.00        913.26        21.35 o                         
  14   1   0       1747.22       1749.86        28.44 o                         
  15   1   0       1431.52       1575.62        37.19 o                         
   0   2   0       2913.92       3534.58        31.58 o                         
   1   2   0      25156.86      27175.02       162.22 o                         
   2   2   0       1321.50       1217.01         8.18 o                         
   3   2   0          9.05          4.38         1.31 o                         
   4   2   0       4858.59       5389.61        33.43 o                         
   5   2   0       4696.51       4429.49        30.63 o                         
   6   2   0       3050.88       2452.23        17.65 o                         
   7   2   0       3767.71       3687.07        28.69 o                         
   8   2   0       4045.26       4402.33        32.91 o                         
   9   2   0        919.31        889.76        10.97 o                         
  10   2   0         22.61          5.52         4.79 o                         
  11   2   0       2939.06       2799.78        33.03 o                         
  12   2   0       2732.35       2596.18        35.42 o                         
  13   2   0       1422.42       1417.13        24.44 o                         
  14   2   0         37.14         44.63         8.48 o                         
  15   2   0          0.11        -10.18        10.54 o                         
   1   3   0       5558.35       6702.81        41.87 o                         
   2   3   0        156.90        212.61         3.56 o                         
   3   3   0        657.08        631.52         5.98 o                         
   4   3   0       5111.76       5237.96        30.83 o                         
   5   3   0        200.69        123.89         2.73 o                         
   6   3   0         15.82         16.01         2.20 o                         
   7   3   0       1048.58       1083.71         9.98 o                         
   8   3   0        283.70        174.73         4.13 o                         
   9   3   0       2825.66       2885.52        24.14 o                         
  10   3   0          2.32         -5.23         5.23 o                         
  11   3   0        653.84        652.71        13.09 o                         
  12   3   0        235.85        231.16         9.95 o                         
  13   3   0        530.27        506.23        15.70 o                         
  14   3   0        151.78        140.39        12.20 o                         
  15   3   0        169.08        136.65        14.18 o                         
   0   4   0        846.15       1006.31        11.78 o                         
   1   4   0        155.99        153.20         3.26 o                         
   2   4   0        852.68        951.70        11.17 o                         
   3   4   0        327.44        420.70         4.80 o                         
   4   4   0         94.26         61.01         2.24 o                         
   5   4   0        106.90        138.88         3.60 o                         
   6   4   0        121.44        186.64         4.48 o                         
   7   4   0        101.51        104.61         3.25 o                         
   8   4   0        898.96       1030.12        10.54 o                         
   9   4   0        287.71        252.46         6.39 o                         
  10   4   0       1786.23       1732.08        21.77 o                         
  11   4   0        476.64        443.25        11.61 o                         
  12   4   0        231.72        218.68        13.23 o                         
  13   4   0         63.91         54.41         9.19 o                         
  14   4   0         26.79         13.44         9.39 o                         
  15   4   0        143.41        151.80        13.88 o                         
   1   5   0        448.27        911.79         6.37 o                         
   2   5   0       4075.03       4268.44        25.86 o                         
   3   5   0       2847.73       2763.73        19.08 o                         
   4   5   0       5251.80       5617.43        36.06 o                         
   5   5   0       4364.87       5268.57        40.44 o                         
   6   5   0        512.05        606.95         6.76 o                         
   7   5   0       3022.03       3093.61        23.92 o                         
   8   5   0       1081.45        971.96        11.23 o                         
   9   5   0       4794.01       4936.66        44.04 o                         
  10   5   0        937.25        999.69        17.08 o                         
  11   5   0        136.30        136.84         7.81 o                         
  12   5   0         12.59         -0.41         7.82 o                         
  13   5   0        125.32        120.63        11.16 o                         
  14   5   0        376.83        377.25        16.46 o                         
  15   5   0        521.08        576.08        21.38 o                         
   0   6   0      23289.10      24694.22       177.04 o                         
   1   6   0      31814.37      35465.08       191.54 o                         
   2   6   0       2767.32       2671.34        17.48 o                         
   3   6   0        352.05        285.83         4.20 o                         
   4   6   0       5695.81       5921.42        40.86 o                         
   5   6   0       8608.47       8446.59        61.83 o                         
   6   6   0       5303.41       5245.37        42.18 o                         
   7   6   0      16225.75      16838.47       117.22 o                         
   8   6   0        108.59        100.76         3.85 o                         
   9   6   0        748.55        761.23        10.65 o                         
  10   6   0       2681.83       2485.74        31.20 o                         
  11   6   0       1415.66       1358.12        21.35 o                         
  12   6   0       3281.55       3202.44        76.80 o                         
  13   6   0       1692.08       1831.49        47.74 o                         
  14   6   0        973.58        963.59        24.40 o                         
  15   6   0          0.80         -1.47         9.67 o                         
   1   7   0       2486.57       2332.07        15.01 o                         
   2   7   0      15453.40      15364.74        93.19 o                         
   3   7   0      18845.25      18692.75       116.53 o                         
   4   7   0      16780.25      17556.93       121.28 o                         
   5   7   0       5224.36       5727.11        42.89 o                         
   6   7   0         61.84        100.37         3.58 o                         
   7   7   0       2761.39       2677.43        20.66 o                         
   8   7   0       9559.20       9314.18        77.19 o                         
   9   7   0       4019.59       4022.86        42.83 o                         
  10   7   0       7617.04       7506.01        80.87 o                         
  11   7   0       1913.45       1874.77        28.73 o                         
  12   7   0        107.93         68.84         9.09 o                         
  13   7   0        639.47        662.61        20.41 o                         
  14   7   0       1345.16       1380.94        29.25 o                         
  15   7   0       1012.52       1029.07        26.54 o                         
   0   8   0      26362.90      27743.15       248.32 o                         
   1   8   0      13631.21      12950.61        77.38 o                         
   2   8   0       4452.48       4654.42        30.80 o                         
   3   8   0       3957.59       4536.54        30.05 o                         
   4   8   0        625.27        366.38         5.86 o                         
   5   8   0       7900.06       7401.93        63.19 o                         
   6   8   0      17602.01      17728.08       127.85 o                         
   7   8   0       3387.59       3067.60        23.39 o                         
   8   8   0       1673.28       1806.69        17.64 o                         
   9   8   0       1078.37        922.42        15.11 o                         
  10   8   0        129.79        136.21         7.45 o                         
  11   8   0       4476.03       4373.82        60.89 o                         
  12   8   0       2546.54       2458.20        39.54 o                         
  13   8   0       4484.61       4519.61        64.48 o                         
  14   8   0          5.07          1.99         9.51 o                         
  15   8   0          1.77          1.27        10.19 o                         
   1   9   0       1530.09       1258.71        13.28 o                         
   2   9   0      14110.65      14775.99        93.36 o                         
   3   9   0       8434.55       8367.38        60.20 o                         
   4   9   0       3922.18       3643.56        26.59 o                         
   5   9   0       2290.26       2323.69        20.47 o                         
   6   9   0        809.65        832.39        10.23 o                         
   7   9   0        628.11        519.63         8.11 o                         
   8   9   0      10881.21      10919.27        81.83 o                         
   9   9   0        316.13        248.85        13.13 o                         
  10   9   0       3328.31       3273.11        44.42 o                         
  11   9   0        622.10        675.67        19.30 o                         
  12   9   0        439.87        403.41        17.45 o                         
  13   9   0       1494.65       1475.63        29.73 o                         
  14   9   0        615.11        612.83        21.83 o                         
   0  10   0       3013.02       2755.44        26.32 o                         
   1  10   0       3016.82       3036.23        22.77 o                         
   2  10   0       2492.60       2555.79        19.02 o                         
   3  10   0       1694.81       2011.99        15.67 o                         
   4  10   0         23.00         42.70         2.74 o                         
   5  10   0       3947.57       3840.41        29.28 o                         
   6  10   0       1592.23       1606.13        15.14 o                         
   7  10   0       6101.10       6026.41        50.84 o                         
   8  10   0        219.33        224.08         7.99 o                         
   9  10   0        209.71        165.40         7.98 o                         
  10  10   0        697.80        663.46        16.84 o                         
  11  10   0       1354.88       1263.73        25.94 o                         
  12  10   0        457.11        446.69        18.49 o                         
  13  10   0         78.98         70.66        10.42 o                         
  14  10   0         99.52         75.55        11.08 o                         
   1  11   0          1.05         12.80         2.34 o                         
   2  11   0         17.18         17.83         2.51 o                         
   3  11   0        196.85        199.90         5.88 o                         
   4  11   0        211.09        169.94         4.09 o                         
   5  11   0        171.89        253.59         5.96 o                         
   6  11   0        190.78        174.23         4.91 o                         
   7  11   0        257.72        246.55         7.86 o                         
   8  11   0         34.80         41.00         5.31 o                         
   9  11   0        824.37        732.34        15.69 o                         
  10  11   0          0.49         -4.63         7.75 o                         
  11  11   0         13.35          2.71         8.31 o                         
  12  11   0          5.32         -8.56         8.56 o                         
  13  11   0        188.97        164.98        12.35 o                         
  14  11   0        283.93        224.25        17.77 o                         
   0  12   0       5494.95       5945.54        56.37 o                         
   1  12   0         14.08         19.87         2.62 o                         
   2  12   0       2767.89       3118.63        22.46 o                         
   3  12   0       1261.02       1363.43        12.30 o                         
   4  12   0         70.65         96.40         3.59 o                         
   5  12   0       1229.27       1218.24        11.95 o                         
   6  12   0         96.36         98.98         4.92 o                         
   7  12   0       1872.62       1990.00        27.83 o                         
   8  12   0        451.41        487.75        13.32 o                         
   9  12   0         28.78         25.37         7.30 o                         
  10  12   0         49.67         33.05         8.63 o                         
  11  12   0          7.17         -0.90         8.54 o                         
  12  12   0        294.03        325.82        14.59 o                         
  13  12   0        484.50        540.04        21.37 o                         
  14  12   0        264.41        256.16        14.89 o                         
   1  13   0        872.95        754.68         8.60 o                         
   2  13   0       1493.61       1391.68        13.57 o                         
   3  13   0       4510.32       4475.48        31.13 o                         
   4  13   0       3523.51       3664.64        28.04 o                         
   5  13   0       1585.88       1736.06        17.71 o                         
   6  13   0        795.49        952.82        15.08 o                         
   7  13   0        403.94        361.50        12.00 o                         
   8  13   0       1464.25       1458.95        22.59 o                         
   9  13   0       2574.85       2565.26        40.45 o                         
  10  13   0       1451.78       1495.40        28.98 o                         
  11  13   0       1352.25       1448.40        29.54 o                         
  12  13   0        202.12        222.51        13.48 o                         
  13  13   0        485.22        481.82        39.96 o                         
   0  14   0       2098.56       1897.21        23.64 o                         
   1  14   0       9051.27       9383.66        59.87 o                         
   2  14   0        136.72        114.63         3.91 o                         
   3  14   0       1342.70       1470.32        13.67 o                         
   4  14   0       2302.70       2237.95        22.82 o                         
   5  14   0       2659.33       2584.21        27.06 o                         
   6  14   0       6290.98       6387.05        78.69 o                         
   7  14   0       1670.13       1729.98        25.17 o                         
   8  14   0       1264.28       1334.07        26.63 o                         
   9  14   0         87.40        124.86        10.30 o                         
  10  14   0        254.06        245.98        13.25 o                         
  11  14   0       1823.14       1891.02        34.94 o                         
  12  14   0       1186.07       1246.49        28.97 o                         
  13  14   0        809.73        959.25        26.94 o                         
   1  15   0       3024.67       3059.64        23.71 o                         
   2  15   0       3569.15       3458.21        36.42 o                         
   3  15   0       5848.87       5537.75        59.79 o                         
   4  15   0       4969.36       4975.78        49.64 o                         
   5  15   0        503.71        475.15        12.01 o                         
   6  15   0        513.84        479.82        14.18 o                         
   7  15   0        540.52        492.49        17.86 o                         
   8  15   0       1217.01       1252.07        26.40 o                         
   9  15   0       4956.25       5079.68        71.11 o                         
  10  15   0       1074.50       1167.76        26.96 o                         
  11  15   0         47.49         54.32        10.65 o                         
  12  15   0          5.53         -7.24        10.19 o                         
   0  16   0      21355.59      21778.94       279.75 o                         
   1  16   0        423.22        399.78        11.34 o                         
   2  16   0        721.55        655.57        13.04 o                         
   3  16   0        750.68        683.84        18.70 o                         
   4  16   0        101.80         85.32         7.40 o                         
   5  16   0       2311.15       2229.12        37.65 o                         
   6  16   0       4796.88       4549.08        63.92 o                         
   7  16   0       2205.54       2417.45        39.43 o                         
   8  16   0         75.13         42.59         9.64 o                         
   9  16   0         78.94         48.01         9.99 o                         
  10  16   0        553.64        584.35        21.57 o                         
  11  16   0        123.96         96.09        11.88 o                         
  12  16   0       1871.93       1967.84        38.42 o                         
   1  17   0        864.73        780.94        23.72 o                         
   2  17   0        238.32        180.64         8.77 o                         
   3  17   0       3330.67       3052.81        43.18 o                         
   4  17   0        396.61        315.18        13.12 o                         
   5  17   0       1140.74       1063.94        24.48 o                         
   6  17   0        140.28         95.56        10.32 o                         
   7  17   0        237.00        229.50        12.50 o                         
   8  17   0       1309.56       1287.20        28.09 o                         
   9  17   0        574.78        560.30        21.57 o                         
  10  17   0        667.72        728.30        24.04 o                         
  11  17   0         90.25         66.87        11.90 o                         
   0  18   0        587.53        546.49        36.85 o                         
   1  18   0        111.19         74.29        12.71 o                         
   2  18   0         23.53         25.05        11.75 o                         
   3  18   0         18.02          9.69         9.50 o                         
   4  18   0        153.58        118.03        11.91 o                         
   5  18   0        670.40        596.74        20.20 o                         
   6  18   0        302.87        234.49        12.90 o                         
   7  18   0        396.37        297.70        14.35 o                         
   8  18   0        866.58        846.82        24.48 o                         
   9  18   0        154.69        135.28        12.43 o                         
  10  18   0        120.95         86.07        12.21 o                         
  11  18   0        672.15        594.29        24.60 o                         
   1  19   0        257.79        218.11        16.20 o                         
   2  19   0        412.64        487.54        26.04 o                         
   3  19   0        303.16        294.92        18.40 o                         
   4  19   0         37.76         30.15        10.54 o                         
   5  19   0         29.31         47.16        10.16 o                         
   6  19   0        130.75        108.25        11.55 o                         
   7  19   0        288.24        248.12        14.15 o                         
   8  19   0         17.36         24.58        10.88 o                         
   9  19   0          0.13        -10.75        10.75 o                         
  10  19   0        130.25        137.98        18.30 o                         
   0  20   0        678.49        706.49        42.25 o                         
   1  20   0        511.24        663.33        28.28 o                         
   2  20   0         76.55         76.85        13.98 o                         
   3  20   0        163.64        145.10        15.56 o                         
   4  20   0         21.27          8.14        12.07 o                         
   5  20   0        996.27       1024.46        26.26 o                         
   6  20   0        935.30        970.10        26.17 o                         
   7  20   0         21.03         36.32        11.10 o                         
   8  20   0        839.04        877.29        26.96 o                         
   9  20   0          1.36         -1.57        11.24 o                         
   1  21   0       1005.96       1031.87        35.27 o                         
   2  21   0        331.64        433.89        27.64 o                         
   3  21   0        731.95        812.38        33.03 o                         
   4  21   0       1052.77       1117.46        31.78 o                         
   5  21   0        509.38        618.95        23.01 o                         
   6  21   0         10.33          6.96        10.61 o                         
   7  21   0        288.87        251.99        15.37 o                         
   8  21   0        385.08        430.09        23.87 o                         
   9  21   0        489.60        477.78        29.66 o                         
   0  22   0       1117.55       1288.93        57.53 o                         
   1  22   0        716.28        777.26        33.05 o                         
   2  22   0        840.75        934.17        47.19 o                         
   3  22   0        272.11        239.05        19.38 o                         
   4  22   0        381.13        349.52        18.85 o                         
   5  22   0        151.38        166.33        13.68 o                         
   6  22   0        804.92        842.84        26.70 o                         
   7  22   0       1352.31       1607.15        35.84 o                         
   8  22   0          2.16        -17.08        26.07 o                         
   1  23   0         49.51         62.39        15.56 o                         
   2  23   0        607.61        718.40        33.67 o                         
   3  23   0        479.78        549.00        31.14 o                         
   4  23   0       1471.08       1460.93        37.70 o                         
   5  23   0         83.20         85.54        14.66 o                         
   6  23   0          2.22          6.40        11.54 o                         
   0  24   0        230.01        233.70        28.76 o                         
   1  24   0       2030.69       2007.72        54.01 o                         
   2  24   0         33.46         23.82        15.89 o                         
   3  24   0        144.54        118.21        18.43 o                         
   4  24   0         55.76         52.28        14.09 o                         
   5  24   0        488.26        460.11        27.31 o                         
   1  25   0         39.55         54.10        16.83 o                         
   2  25   0        278.97        286.08        22.22 o                         
 -16   1   1          0.43        -11.15        11.15 o                         
 -15   1   1         54.14         63.99        12.10 o                         
 -14   1   1        104.43        106.13        10.30 o                         
 -13   1   1        286.74        282.69        10.00 o                         
 -12   1   1        178.77        192.81        10.25 o                         
 -11   1   1       1941.26       1982.12        20.18 o                         
 -10   1   1       1410.53       1294.39        14.43 o                         
  -9   1   1        225.57        205.18         4.89 o                         
  -8   1   1        999.23       1131.22        10.34 o                         
  -7   1   1       5267.84       5881.94        40.78 o                         
  -6   1   1       3095.48       3395.77        25.93 o                         
  -5   1   1       4341.49       4259.20        31.55 o                         
  -4   1   1       1776.31       2382.87        18.07 o                         
  -3   1   1        241.09        257.24         3.84 o                         
  -2   1   1      12216.34      14280.20       105.90 o                         
  -1   1   1        766.47        771.76        10.95 o                         
   0   1   1      10192.53      11406.63       114.59 o                         
   1   1   1       1591.24       2165.58        15.38 o                         
   2   1   1        130.56         92.23         2.66 o                         
   3   1   1         83.29         62.00         2.14 o                         
   4   1   1        388.74        341.99         4.63 o                         
   5   1   1       1077.61        848.01         8.24 o                         
   6   1   1       9657.33      10575.29        71.83 o                         
   7   1   1        757.40        630.59         7.74 o                         
   8   1   1         25.78         23.91         3.39 o                         
   9   1   1        343.78        391.85         8.19 o                         
  10   1   1       3780.32       3753.56        43.19 o                         
  11   1   1         39.68         30.26         6.53 o                         
  12   1   1       1195.60       1232.54        22.49 o                         
  13   1   1        459.36        429.33        16.20 o                         
  14   1   1        108.86        113.48         9.35 o                         
  15   1   1        236.81        241.42        11.48 o                         
 -16   2   1       1001.39       1023.34        39.94 o                         
 -15   2   1       1472.37       1572.26        36.48 o                         
 -14   2   1       1510.95       1505.62        26.96 o                         
 -13   2   1        746.00        720.46        15.19 o                         
 -12   2   1         32.36         21.79         5.54 o                         
 -11   2   1       2223.94       2244.82        24.71 o                         
 -10   2   1       3776.20       3754.70        33.08 o                         
  -9   2   1       4021.04       4051.16        29.59 o                         
  -8   2   1       6000.03       5986.19        41.85 o                         
  -7   2   1       1207.51       1115.45         9.88 o                         
  -6   2   1         45.93         65.59         3.09 o                         
  -5   2   1       2318.41       2195.72        18.06 o                         
  -4   2   1       8599.99       9189.97        69.02 o                         
  -3   2   1      22645.60      23574.45       176.63 o                         
  -2   2   1       5427.46       5783.90        43.76 o                         
  -1   2   1      22176.97      25477.52       167.98 o                         
   0   2   1       2426.71       2996.38        20.84 o                         
   1   2   1      13228.43      14614.60        99.93 o                         
   2   2   1       5346.27       4945.49        34.63 o                         
   3   2   1      23324.77      24875.86       159.06 o                         
   4   2   1       6785.67       6974.66        45.77 o                         
   5   2   1       1310.72       1260.43        10.21 o                         
   6   2   1        479.45        410.64         5.83 o                         
   7   2   1        185.32         82.22         3.68 o                         
   8   2   1       4023.93       3732.00        28.78 o                         
   9   2   1       7257.14       7284.26        55.32 o                         
  10   2   1       1995.71       1889.06        25.28 o                         
  11   2   1       1441.94       1492.51        27.27 o                         
  12   2   1        199.75        167.82         9.65 o                         
  13   2   1        391.24        372.25        16.44 o                         
  14   2   1       1065.22       1043.38        22.68 o                         
  15   2   1       1025.27       1126.63        22.56 o                         
 -16   3   1        522.06        565.08        25.73 o                         
 -15   3   1        112.60         97.30        12.77 o                         
 -14   3   1        342.17        345.98        14.96 o                         
 -13   3   1       5039.93       4896.04        55.92 o                         
 -12   3   1       3101.56       3055.71        46.63 o                         
 -11   3   1       4178.55       4297.73        45.85 o                         
 -10   3   1       2940.90       2994.43        29.01 o                         
  -9   3   1        175.73        165.45         6.05 o                         
  -8   3   1       7243.38       7591.12        56.62 o                         
  -7   3   1       4474.22       4003.48        32.39 o                         
  -6   3   1      27786.05      29161.73       216.99 o                         
  -5   3   1      15038.15      15550.00       137.08 o                         
  -4   3   1       5069.36       5010.67        37.10 o                         
  -3   3   1          1.32          4.39         1.78 o                         
  -2   3   1      11169.10      11477.93        82.31 o                         
  -1   3   1      10179.96       9639.01        66.72 o                         
   0   3   1      14249.96      13571.14        93.34 o                         
   1   3   1      44536.05      50241.10       372.36 o                         
   2   3   1      10659.00      12132.79        86.19 o                         
   3   3   1        766.35       1120.17         9.07 o                         
   4   3   1       1846.40       1343.88        11.19 o                         
   5   3   1      10443.80      10472.65        70.45 o                         
   6   3   1      23742.27      24513.61       162.97 o                         
   7   3   1       8757.87       9179.17        63.09 o                         
   8   3   1       2595.49       2822.86        22.66 o                         
   9   3   1         94.52         78.54         3.80 o                         
  10   3   1        246.15        183.83        11.66 o                         
  11   3   1       8126.61       8001.38        92.69 o                         
  12   3   1       1864.01       1749.82        27.56 o                         
  13   3   1       2439.48       2525.74        36.48 o                         
  14   3   1        103.53        139.59        10.43 o                         
  15   3   1         67.94         69.06        10.04 o                         
 -16   4   1        907.35       1017.03        40.57 o                         
 -15   4   1       2849.90       2980.84        54.99 o                         
 -14   4   1       2227.33       2252.43        44.09 o                         
 -13   4   1       3019.09       2851.77        46.23 o                         
 -12   4   1        395.79        358.92        11.69 o                         
 -11   4   1       3940.49       3874.78        44.68 o                         
 -10   4   1       5332.75       5313.84        45.41 o                         
  -9   4   1       7271.73       7285.52        52.75 o                         
  -8   4   1       6727.61       6585.46        47.59 o                         
  -7   4   1       5414.64       5314.15        38.57 o                         
  -6   4   1       1761.28       2292.58        18.59 o                         
  -5   4   1      10754.67      11524.43        80.24 o                         
  -4   4   1      21772.10      23041.87       158.37 o                         
  -3   4   1      21893.09      22121.62       157.55 o                         
  -2   4   1      21798.78      22185.15       152.63 o                         
  -1   4   1      30907.87      36921.39       264.12 o                         
   0   4   1      13635.10      16678.24       138.13 o                         
   1   4   1      73997.46      85020.31       645.69 o                         
   2   4   1      40471.69      43228.05       296.27 o                         
   3   4   1       9505.43       8406.39        58.76 o                         
   4   4   1      14075.94      14205.33        94.53 o                         
   5   4   1       4008.02       4307.07        30.35 o                         
   6   4   1         27.22          8.67         2.45 o                         
   7   4   1       7081.61       6914.80        50.20 o                         
   8   4   1       6904.51       6441.63        51.41 o                         
   9   4   1       2802.44       2573.74        21.56 o                         
  10   4   1       6133.02       6162.78        62.34 o                         
  11   4   1        196.03        215.88         9.80 o                         
  12   4   1        740.34        708.18        17.82 o                         
  13   4   1       1360.85       1372.59        28.04 o                         
  14   4   1       1672.22       1633.64        32.43 o                         
  15   4   1       1595.60       1661.88        33.78 o                         
 -15   5   1         33.37         31.86        11.32 o                         
 -14   5   1        782.81        750.73        33.43 o                         
 -13   5   1        493.08        499.61        14.31 o                         
 -12   5   1       4467.96       4383.51        50.50 o                         
 -11   5   1       3784.91       3695.69        43.04 o                         
 -10   5   1       2343.01       2249.78        22.07 o                         
  -9   5   1        299.27        284.79         6.39 o                         
  -8   5   1         98.89         65.44         3.20 o                         
  -7   5   1      18986.29      19765.50       136.61 o                         
  -6   5   1      10563.99      11003.56        74.95 o                         
  -5   5   1      10207.54      10049.13        71.98 o                         
  -4   5   1        764.12        711.27         7.63 o                         
  -3   5   1         88.36        119.16         3.50 o                         
  -2   5   1       5419.28       5548.56        41.80 o                         
  -1   5   1      37530.39      41964.89       299.52 o                         
   0   5   1      45788.41      48240.87       397.39 o                         
   1   5   1       3135.45       5348.89        39.24 o                         
   2   5   1       8463.97       9348.28        62.45 o                         
   3   5   1       1323.04       1206.02        10.64 o                         
   4   5   1       1223.34       1039.58         9.51 o                         
   5   5   1      21439.06      22198.59       152.82 o                         
   6   5   1       7482.84       7476.93        51.40 o                         
   7   5   1       5867.55       5521.86        42.30 o                         
   8   5   1         50.96         57.26         3.74 o                         
   9   5   1        118.40         97.06         5.23 o                         
  10   5   1       1369.67       1305.80        18.33 o                         
  11   5   1       2186.67       2111.94        30.78 o                         
  12   5   1       4287.17       4186.26        59.66 o                         
  13   5   1        748.83        777.87        26.08 o                         
  14   5   1         30.28         48.08        10.53 o                         
  15   5   1         26.88         32.03        10.98 o                         
 -15   6   1        169.12        109.82        14.79 o                         
 -14   6   1       1550.34       1513.54        29.39 o                         
 -13   6   1        125.18        102.55         7.77 o                         
 -12   6   1         77.44         49.99         6.76 o                         
 -11   6   1         37.78         18.48         5.77 o                         
 -10   6   1       3487.39       3353.24        30.56 o                         
  -9   6   1        927.32        838.41        10.14 o                         
  -8   6   1       4985.11       5005.39        37.17 o                         
  -7   6   1        933.38        915.94         9.03 o                         
  -6   6   1        463.49        492.75         6.13 o                         
  -5   6   1        784.01        714.30         7.50 o                         
  -4   6   1       3541.63       3375.15        25.88 o                         
  -3   6   1       3987.94       3872.18        29.25 o                         
  -2   6   1       8129.14       8509.48        61.74 o                         
  -1   6   1         45.72        132.29         3.77 o                         
   0   6   1       1275.43       1321.46        10.91 o                         
   1   6   1       5616.18       7675.75        59.60 o                         
   2   6   1      15679.30      16724.46       115.13 o                         
   3   6   1      16538.95      18023.56       119.45 o                         
   4   6   1        200.60         82.08         2.84 o                         
   5   6   1       1722.55       1859.31        15.36 o                         
   6   6   1        199.69        158.02         4.14 o                         
   7   6   1        258.20        193.21         5.17 o                         
   8   6   1       6237.50       6056.44        48.81 o                         
   9   6   1       3577.35       3470.17        35.54 o                         
  10   6   1         55.54         54.72         6.26 o                         
  11   6   1        521.74        475.41        17.28 o                         
  12   6   1        125.19         96.10        10.10 o                         
  13   6   1        549.72        537.93        21.28 o                         
  14   6   1       1061.81       1097.95        27.05 o                         
  15   6   1        333.43        294.25        15.61 o                         
 -15   7   1         44.40         19.03        11.91 o                         
 -14   7   1        507.71        526.06        19.25 o                         
 -13   7   1        528.33        453.45        14.41 o                         
 -12   7   1        282.88        225.24         9.42 o                         
 -11   7   1        909.24        856.41        16.40 o                         
 -10   7   1        921.46        898.06        12.56 o                         
  -9   7   1       2719.37       2852.09        26.45 o                         
  -8   7   1        766.74        800.02         8.85 o                         
  -7   7   1          4.70         -2.47         2.47 o                         
  -6   7   1        580.15        482.28         6.29 o                         
  -5   7   1        916.42       1090.98        10.51 o                         
  -4   7   1        424.26        429.81         5.85 o                         
  -3   7   1         25.32         42.48         2.59 o                         
  -2   7   1        689.81        760.70         7.91 o                         
  -1   7   1         16.53         15.44         2.22 o                         
   0   7   1          1.34         11.61         2.12 o                         
   1   7   1       7889.24       8574.19        60.36 o                         
   2   7   1       2051.99       2403.74        25.55 o                         
   3   7   1       1898.44       2209.85        17.99 o                         
   4   7   1        867.40        964.61         9.33 o                         
   5   7   1         42.06         58.29         2.88 o                         
   6   7   1        669.29        639.89         8.37 o                         
   7   7   1        204.75        217.96         6.50 o                         
   8   7   1       1143.48       1090.35        12.84 o                         
   9   7   1        378.88        370.78        13.10 o                         
  10   7   1          6.14         -0.60         5.79 o                         
  11   7   1       1288.84       1187.20        24.81 o                         
  12   7   1        177.20        130.64        10.77 o                         
  13   7   1         46.05         50.57        10.44 o                         
  14   7   1         85.94         69.52        11.20 o                         
 -15   8   1          2.97         -7.25        11.39 o                         
 -14   8   1         52.41         62.89        10.19 o                         
 -13   8   1          0.71         -6.59         6.59 o                         
 -12   8   1        333.62        338.53        12.01 o                         
 -11   8   1        381.79        390.85        12.78 o                         
 -10   8   1        276.58        261.41        10.18 o                         
  -9   8   1         24.67         16.89         3.98 o                         
  -8   8   1        351.11        386.86         6.56 o                         
  -7   8   1         50.46         93.28         3.38 o                         
  -6   8   1        694.47        766.41         8.54 o                         
  -5   8   1        646.74        829.52         9.48 o                         
  -4   8   1        910.15        922.98         8.76 o                         
  -3   8   1        735.39        771.27         8.08 o                         
  -2   8   1        502.75        588.88         6.91 o                         
  -1   8   1          0.52         10.18         2.30 o                         
   0   8   1         20.87          3.71         2.24 o                         
   1   8   1        133.43        131.69         3.78 o                         
   2   8   1       2241.89       2537.09        19.02 o                         
   3   8   1        357.91        397.62         5.92 o                         
   4   8   1        100.30         76.80         3.12 o                         
   5   8   1        173.13        170.01         4.91 o                         
   6   8   1         12.27         18.11         3.19 o                         
   7   8   1         14.15         16.16         3.51 o                         
   8   8   1        215.43        168.25         5.59 o                         
   9   8   1        848.48        759.32        16.71 o                         
  10   8   1        147.73        145.75         8.92 o                         
  11   8   1        158.18        186.54        11.42 o                         
  12   8   1        299.09        298.96        17.77 o                         
  13   8   1        370.19        362.53        21.02 o                         
  14   8   1         31.32         16.94        10.43 o                         
 -15   9   1        241.44        227.13        16.41 o                         
 -14   9   1          6.30          6.36         9.19 o                         
 -13   9   1       1061.68       1116.58        24.97 o                         
 -12   9   1       1682.83       1775.36        26.12 o                         
 -11   9   1       2122.69       2207.69        29.77 o                         
 -10   9   1        328.77        348.10        11.87 o                         
  -9   9   1        862.54        761.24        11.04 o                         
  -8   9   1       2265.70       2289.60        19.40 o                         
  -7   9   1       2200.55       2185.48        17.67 o                         
  -6   9   1       9616.20      10045.23        71.34 o                         
  -5   9   1       2490.31       2483.24        20.62 o                         
  -4   9   1          6.95         26.42         2.50 o                         
  -3   9   1         46.88         24.63         3.01 o                         
  -2   9   1        818.79        826.83         8.40 o                         
  -1   9   1       4660.84       4551.79        32.37 o                         
   0   9   1       1316.11       1229.94        10.91 o                         
   1   9   1       7612.59       8296.66        56.94 o                         
   2   9   1        941.72       1128.42         9.95 o                         
   3   9   1       2939.84       3619.81        27.23 o                         
   4   9   1       1579.65       1460.26        13.06 o                         
   5   9   1        945.75        820.59        10.01 o                         
   6   9   1       5547.45       5565.73        58.04 o                         
   7   9   1       3597.54       3765.93        34.94 o                         
   8   9   1       2077.17       2186.30        26.31 o                         
   9   9   1         17.12          9.05         6.51 o                         
  10   9   1          4.08         -5.72         7.52 o                         
  11   9   1       2750.32       2638.71        37.69 o                         
  12   9   1        793.31        876.93        23.11 o                         
  13   9   1        595.41        661.54        22.09 o                         
  14   9   1        148.04        148.57        12.89 o                         
 -14  10   1       1590.02       1704.96        43.59 o                         
 -13  10   1         82.12         82.29         9.97 o                         
 -12  10   1         19.05          1.33         6.70 o                         
 -11  10   1        759.54        877.50        17.50 o                         
 -10  10   1       5727.44       5978.38        66.14 o                         
  -9  10   1       5343.85       5369.97        49.38 o                         
  -8  10   1       3986.16       3803.32        32.48 o                         
  -7  10   1       1177.02       1150.52        11.78 o                         
  -6  10   1         58.17         65.25         3.42 o                         
  -5  10   1       5650.20       5979.84        42.08 o                         
  -4  10   1       5318.21       5195.16        42.29 o                         
  -3  10   1      13684.48      13901.18       133.26 o                         
  -2  10   1      10666.01      11319.48        77.04 o                         
  -1  10   1       1953.73       1952.06        15.83 o                         
   0  10   1          0.23          3.32         2.48 o                         
   1  10   1       1069.97        907.09         9.18 o                         
   2  10   1      11299.21      11766.98        77.23 o                         
   3  10   1      11260.98      11159.83        76.17 o                         
   4  10   1       4387.93       4314.41        32.44 o                         
   5  10   1       1974.06       2155.76        19.88 o                         
   6  10   1         19.72          4.99         3.40 o                         
   7  10   1        221.62        157.74         5.64 o                         
   8  10   1       4379.40       4129.60        59.20 o                         
   9  10   1       3164.34       3075.13        45.50 o                         
  10  10   1       1311.70       1355.22        26.63 o                         
  11  10   1       1076.09       1127.59        25.16 o                         
  12  10   1          1.04          7.53         9.20 o                         
  13  10   1          5.08         -6.08         9.77 o                         
  14  10   1       1311.81       1475.10        35.68 o                         
 -14  11   1        273.08        308.65        18.68 o                         
 -13  11   1       2249.03       2414.88        43.46 o                         
 -12  11   1       2172.63       2203.66        33.62 o                         
 -11  11   1       2836.05       2833.78        36.15 o                         
 -10  11   1       1352.87       1308.36        23.46 o                         
  -9  11   1         32.33         35.20         5.37 o                         
  -8  11   1        707.80        760.28        10.83 o                         
  -7  11   1      13553.68      13678.25       105.61 o                         
  -6  11   1       2923.82       2669.82        21.56 o                         
  -5  11   1      10158.49      10216.90        72.84 o                         
  -4  11   1       2563.62       2597.15        21.06 o                         
  -3  11   1        182.01        210.76         4.84 o                         
  -2  11   1       7788.76       7874.96        52.97 o                         
  -1  11   1      10361.63      10818.63       102.83 o                         
   0  11   1      18405.98      18539.93       161.73 o                         
   1  11   1       2766.27       2605.37        21.00 o                         
   2  11   1       2249.05       2098.35        18.47 o                         
   3  11   1        569.81        528.31         7.14 o                         
   4  11   1        431.78        297.18         6.22 o                         
   5  11   1       9493.22       9303.11        72.70 o                         
   6  11   1       6504.64       6302.17        50.86 o                         
   7  11   1       4686.98       4821.29        60.97 o                         
   8  11   1         90.23         98.93         7.92 o                         
   9  11   1         52.64         60.54         8.64 o                         
  10  11   1        630.47        549.39        23.35 o                         
  11  11   1       1978.99       1907.21        34.27 o                         
  12  11   1       3482.01       3635.46        55.28 o                         
  13  11   1        600.25        704.41        23.46 o                         
 -14  12   1        855.52        877.09        24.73 o                         
 -13  12   1       1615.14       1549.32        30.95 o                         
 -12  12   1         85.91        100.76        10.65 o                         
 -11  12   1       2041.37       2041.49        29.06 o                         
 -10  12   1       1603.06       1676.09        24.85 o                         
  -9  12   1        647.68        600.97        12.96 o                         
  -8  12   1       4023.05       3840.71        41.67 o                         
  -7  12   1       2599.41       2496.19        22.79 o                         
  -6  12   1          2.98         -0.12         3.18 o                         
  -5  12   1       3744.17       3728.94        28.05 o                         
  -4  12   1       4019.73       3670.51        28.60 o                         
  -3  12   1       2773.25       2384.27        19.14 o                         
  -2  12   1       5995.77       5981.08        46.78 o                         
  -1  12   1       4765.02       4972.05        36.08 o                         
   0  12   1        320.86        451.54         7.30 o                         
   1  12   1       4925.67       4725.89        47.12 o                         
   2  12   1      11495.50      11513.08        84.86 o                         
   3  12   1       8067.04       7888.75        53.32 o                         
   4  12   1       2673.23       2567.55        21.49 o                         
   5  12   1       2016.92       2020.52        21.16 o                         
   6  12   1          0.24          4.03         4.05 o                         
   7  12   1       4824.38       4616.38        57.11 o                         
   8  12   1       5880.08       5640.56        68.68 o                         
   9  12   1        687.07        706.55        19.77 o                         
  10  12   1       1743.35       1809.02        32.47 o                         
  11  12   1        231.94        240.23        13.25 o                         
  12  12   1         20.58         36.07        10.22 o                         
  13  12   1       1122.30       1123.05        28.51 o                         
 -14  13   1         98.83         96.78        11.89 o                         
 -13  13   1        342.51        354.78        15.98 o                         
 -12  13   1       1286.58       1260.95        34.28 o                         
 -11  13   1       1730.75       1720.32        28.68 o                         
 -10  13   1        141.68        111.77         8.16 o                         
  -9  13   1         62.75         39.20         6.09 o                         
  -8  13   1        306.14        261.68         8.83 o                         
  -7  13   1        480.69        435.04        10.40 o                         
  -6  13   1       6788.91       6671.15        57.16 o                         
  -5  13   1       1856.33       1765.58        16.41 o                         
  -4  13   1       1440.23       1419.93        13.41 o                         
  -3  13   1          0.02         -2.67         2.91 o                         
  -2  13   1       1017.54        962.88        10.60 o                         
  -1  13   1       5604.66       5807.08        43.56 o                         
   0  13   1       3092.69       2731.23        20.91 o                         
   1  13   1       4060.31       3972.94        36.19 o                         
   2  13   1        519.86        540.38         8.01 o                         
   3  13   1        129.97        144.83         6.96 o                         
   4  13   1       1101.08       1044.70        12.35 o                         
   5  13   1       2875.76       2737.03        25.10 o                         
   6  13   1       2197.07       2066.02        30.20 o                         
   7  13   1       1274.93       1289.51        22.73 o                         
   8  13   1       1410.01       1441.57        27.86 o                         
   9  13   1        684.68        616.42        19.66 o                         
  10  13   1        283.34        231.56        12.80 o                         
  11  13   1       1855.85       1855.74        34.72 o                         
  12  13   1        783.64        769.60        24.14 o                         
  13  13   1       1365.63       1512.65        33.36 o                         
 -13  14   1        478.41        430.56        22.70 o                         
 -12  14   1         92.91         61.15        10.64 o                         
 -11  14   1         75.43         40.41        10.25 o                         
 -10  14   1        782.43        701.80        16.99 o                         
  -9  14   1        853.77        817.76        18.48 o                         
  -8  14   1       1672.79       1606.43        21.01 o                         
  -7  14   1        388.35        324.86        10.15 o                         
  -6  14   1         66.50         47.41         5.15 o                         
  -5  14   1        362.45        337.70         9.21 o                         
  -4  14   1       1804.99       1726.48        17.15 o                         
  -3  14   1        576.79        497.65         8.41 o                         
  -2  14   1       1043.87       1038.37        12.17 o                         
  -1  14   1        839.77        860.58        10.08 o                         
   0  14   1        126.21        150.44         4.81 o                         
   1  14   1        569.02        567.19         8.69 o                         
   2  14   1        253.35        193.32         5.60 o                         
   3  14   1        933.37        807.67        10.98 o                         
   4  14   1        906.83        870.60        11.53 o                         
   5  14   1        101.29         60.95         6.50 o                         
   6  14   1        447.18        431.36        14.54 o                         
   7  14   1        276.80        218.73        10.34 o                         
   8  14   1        233.20        206.95        13.23 o                         
   9  14   1        287.35        235.64        12.79 o                         
  10  14   1        338.35        305.78        14.26 o                         
  11  14   1         79.27         81.79        11.22 o                         
  12  14   1        189.23        156.68        13.13 o                         
 -13  15   1          0.53         10.11        16.61 o                         
 -12  15   1          0.00          0.43         9.73 o                         
 -11  15   1          4.99          0.93         9.99 o                         
 -10  15   1        815.10        796.09        22.22 o                         
  -9  15   1         82.70         75.52         7.14 o                         
  -8  15   1          2.03         -5.87         5.87 o                         
  -7  15   1         64.64         46.33         6.11 o                         
  -6  15   1        217.32        244.69         8.76 o                         
  -5  15   1        139.13         98.83         6.97 o                         
  -4  15   1          9.48         13.19         4.66 o                         
  -3  15   1         67.97         49.94         5.25 o                         
  -2  15   1        827.94        824.86        17.34 o                         
  -1  15   1       1757.60       1929.00        18.76 o                         
   0  15   1        883.27        885.52        11.94 o                         
   1  15   1        346.67        378.58         9.73 o                         
   2  15   1        200.84        235.42         6.70 o                         
   3  15   1         13.97         16.06         4.55 o                         
   4  15   1        144.45        135.98         7.87 o                         
   5  15   1          1.30         -0.46         6.12 o                         
   6  15   1        228.78        168.39         8.59 o                         
   7  15   1         22.54         18.03         8.52 o                         
   8  15   1       1115.27       1131.21        25.50 o                         
   9  15   1        139.36        137.31        11.94 o                         
  10  15   1        503.88        490.24        20.77 o                         
  11  15   1         14.19         -9.99         9.99 o                         
  12  15   1          1.55         -3.55        10.89 o                         
 -12  16   1         60.48         83.14        12.00 o                         
 -11  16   1        245.19        274.30        17.60 o                         
 -10  16   1        908.57        985.08        25.27 o                         
  -9  16   1        282.17        312.29        11.53 o                         
  -8  16   1       1065.77       1103.13        19.10 o                         
  -7  16   1        122.11        111.43         7.78 o                         
  -6  16   1        271.53        272.41         9.49 o                         
  -5  16   1        305.07        330.81        12.08 o                         
  -4  16   1       2323.82       2376.50        34.43 o                         
  -3  16   1         92.47         91.10         7.12 o                         
  -2  16   1       1335.86       1422.76        18.93 o                         
  -1  16   1        688.27        746.58        13.36 o                         
   0  16   1        166.20        163.67         6.56 o                         
   1  16   1         89.76         79.36         6.77 o                         
   2  16   1        458.35        411.52        14.21 o                         
   3  16   1        367.10        408.71        13.32 o                         
   4  16   1       1561.37       1561.93        24.06 o                         
   5  16   1        557.16        604.02        22.18 o                         
   6  16   1         31.95         21.91         8.02 o                         
   7  16   1          0.26         -7.49         8.63 o                         
   8  16   1        169.73        153.35        11.74 o                         
   9  16   1        192.39        180.54        12.88 o                         
  10  16   1        329.16        358.20        26.86 o                         
  11  16   1        126.06        148.69        13.66 o                         
 -12  17   1       1074.95       1209.53        30.10 o                         
 -11  17   1        165.95        170.65        13.13 o                         
 -10  17   1       1107.00       1094.34        26.96 o                         
  -9  17   1        271.43        299.58        12.93 o                         
  -8  17   1        903.40        999.50        20.11 o                         
  -7  17   1       1865.59       1972.08        36.49 o                         
  -6  17   1       1437.22       1524.56        24.44 o                         
  -5  17   1       1545.15       1494.51        26.01 o                         
  -4  17   1        639.65        615.21        15.82 o                         
  -3  17   1          1.92         -3.97         6.72 o                         
  -2  17   1       3122.41       3283.53        44.54 o                         
  -1  17   1        253.36        242.10        10.13 o                         
   0  17   1       5399.87       5636.25        72.59 o                         
   1  17   1        563.28        609.60        16.39 o                         
   2  17   1        612.42        620.24        16.71 o                         
   3  17   1        107.55         84.28         7.80 o                         
   4  17   1         41.83         35.06         6.88 o                         
   5  17   1        755.62        708.35        18.96 o                         
   6  17   1       1889.76       1875.65        34.02 o                         
   7  17   1       2104.38       2274.09        41.26 o                         
   8  17   1        137.11        149.15        12.12 o                         
   9  17   1        309.56        354.12        16.15 o                         
  10  17   1        332.77        320.72        16.04 o                         
  11  17   1         38.59         13.12        11.45 o                         
 -11  18   1        271.25        300.69        16.14 o                         
 -10  18   1        595.36        697.68        29.06 o                         
  -9  18   1       2177.86       2366.41        37.05 o                         
  -8  18   1        442.76        474.23        17.88 o                         
  -7  18   1        168.88        136.60         9.53 o                         
  -6  18   1         49.29         17.66         7.47 o                         
  -5  18   1       1725.48       1730.16        28.89 o                         
  -4  18   1       1016.80       1000.68        24.14 o                         
  -3  18   1       2740.52       2696.07        56.30 o                         
  -2  18   1        662.67        708.11        20.22 o                         
  -1  18   1       1157.00       1225.18        25.69 o                         
   0  18   1         55.17         80.34         8.97 o                         
   1  18   1       1167.95       1157.50        25.01 o                         
   2  18   1        911.56        900.31        20.32 o                         
   3  18   1       5043.01       4930.28        71.75 o                         
   4  18   1       1768.38       1720.89        29.28 o                         
   5  18   1        379.78        336.81        17.38 o                         
   6  18   1         14.46          6.26         9.84 o                         
   7  18   1        884.20        848.28        24.38 o                         
   8  18   1        967.35       1044.52        27.18 o                         
   9  18   1       1394.07       1568.87        33.59 o                         
  10  18   1        979.76       1141.43        33.99 o                         
 -10  19   1         37.44         35.31        12.97 o                         
  -9  19   1        148.55        100.02        10.73 o                         
  -8  19   1        914.27        938.01        23.14 o                         
  -7  19   1        387.73        465.69        18.36 o                         
  -6  19   1       2215.89       2188.09        38.41 o                         
  -5  19   1       1914.69       1726.69        32.67 o                         
  -4  19   1        610.16        562.74        28.15 o                         
  -3  19   1        210.06        221.73        11.85 o                         
  -2  19   1        387.56        386.98        17.38 o                         
  -1  19   1       1968.49       2065.89        36.13 o                         
   0  19   1       3006.01       3097.20        48.25 o                         
   1  19   1       1960.23       2015.44        35.55 o                         
   2  19   1         34.47         24.03         8.74 o                         
   3  19   1        396.37        392.53        26.73 o                         
   4  19   1        945.70        889.84        23.80 o                         
   5  19   1       2160.08       2008.47        36.62 o                         
   6  19   1       2227.76       2176.06        39.17 o                         
   7  19   1         19.75         32.35        10.87 o                         
   8  19   1       1267.76       1399.90        31.66 o                         
   9  19   1          6.93         -6.26        11.20 o                         
  10  19   1        422.19        381.39        19.12 o                         
 -10  20   1        699.99        715.66        26.35 o                         
  -9  20   1        469.83        442.26        18.47 o                         
  -8  20   1        445.03        455.38        17.67 o                         
  -7  20   1        938.87        862.49        22.73 o                         
  -6  20   1        197.10        144.99        12.45 o                         
  -5  20   1       1132.54       1136.07        37.78 o                         
  -4  20   1        745.22        713.14        31.12 o                         
  -3  20   1       1077.38       1093.22        35.91 o                         
  -2  20   1       1232.79       1267.02        36.31 o                         
  -1  20   1       1635.11       1712.63        38.27 o                         
   0  20   1          1.20         12.86        12.38 o                         
   1  20   1       1434.30       1478.64        41.63 o                         
   2  20   1       2370.81       2302.57        54.65 o                         
   3  20   1       1175.97       1175.07        26.95 o                         
   4  20   1         54.19         40.44        10.28 o                         
   5  20   1        498.01        488.99        21.34 o                         
   6  20   1        154.80        131.60        12.50 o                         
   7  20   1        445.82        402.79        23.45 o                         
   8  20   1        951.42       1006.88        28.93 o                         
   9  20   1        223.95        206.77        15.58 o                         
  -9  21   1         17.75         19.81        11.98 o                         
  -8  21   1         47.39         33.42        10.52 o                         
  -7  21   1       1204.78       1247.48        27.37 o                         
  -6  21   1        386.91        331.31        18.64 o                         
  -5  21   1        472.94        409.16        34.61 o                         
  -4  21   1          5.72          2.74        13.30 o                         
  -3  21   1        155.62        159.07        16.83 o                         
  -2  21   1        164.05        144.04        16.20 o                         
  -1  21   1        289.97        249.10        20.67 o                         
   0  21   1       1870.32       1857.91        97.97 o                         
   1  21   1        289.00        305.14        20.01 o                         
   2  21   1        873.65        891.45        28.48 o                         
   3  21   1         21.66         18.30         9.81 o                         
   4  21   1          2.21         -6.21         9.79 o                         
   5  21   1        853.77        801.59        25.15 o                         
   6  21   1        439.87        334.26        16.72 o                         
   7  21   1        670.99        704.49        26.06 o                         
   8  21   1        225.69        200.13        15.50 o                         
  -8  22   1         55.51         37.93        11.24 o                         
  -7  22   1          0.37         -5.78         9.91 o                         
  -6  22   1         27.59         15.66        12.95 o                         
  -5  22   1        149.88        122.26        17.40 o                         
  -4  22   1         79.45         63.11        20.22 o                         
  -3  22   1         25.32         11.68        13.98 o                         
  -2  22   1          2.06         -7.19        13.35 o                         
  -1  22   1          0.66         -9.29        13.30 o                         
   0  22   1         53.28         68.84        14.93 o                         
   1  22   1         54.12         59.74        14.93 o                         
   2  22   1        187.07        179.04        15.32 o                         
   3  22   1          4.65         12.01        11.97 o                         
   4  22   1          0.11         -8.54        10.30 o                         
   5  22   1          3.39        -10.53        10.53 o                         
   6  22   1        126.35        104.72        13.29 o                         
   7  22   1          2.26          5.93        12.00 o                         
  -7  23   1        647.51        713.83        39.08 o                         
  -6  23   1        102.15         50.36        22.87 o                         
  -5  23   1         30.60         41.88        16.20 o                         
  -4  23   1         85.05         78.09        16.49 o                         
  -3  23   1         49.68         37.88        15.21 o                         
  -2  23   1         72.69         91.07        16.20 o                         
  -1  23   1         36.07         48.09        15.25 o                         
   0  23   1        522.18        615.59        32.40 o                         
   1  23   1          5.13         15.18        14.29 o                         
   2  23   1        105.09        118.77        14.66 o                         
   3  23   1          2.61         11.72        12.50 o                         
   4  23   1         38.49         19.03        11.44 o                         
   5  23   1         14.27         26.81        11.98 o                         
   6  23   1         19.90         37.51        12.55 o                         
  -5  24   1         12.10         16.53        13.93 o                         
  -4  24   1        547.72        631.38        34.63 o                         
  -3  24   1        128.68        187.60        32.81 o                         
  -2  24   1         42.24         85.00        17.16 o                         
  -1  24   1         40.15         68.15        16.20 o                         
   0  24   1        185.89        151.51        18.11 o                         
   1  24   1          7.35         14.06        15.21 o                         
   2  24   1        654.73        780.01        33.64 o                         
   3  24   1        109.96        133.93        15.64 o                         
   4  24   1        153.70        206.91        17.54 o                         
  -2  25   1         50.50         58.60        27.41 o                         
  -1  25   1        302.22        379.27        24.46 o                         
   0  25   1        322.73        354.89        24.46 o                         
   1  25   1        346.79        460.62        34.01 o                         
   2  25   1         38.89         40.41        16.83 o                         
 -16   0   2        303.03        274.01        19.38 o                         
 -15   0   2          1.66        -11.11        11.11 o                         
 -14   0   2       1033.30       1127.24        34.53 o                         
 -13   0   2       2653.07       2637.87        58.09 o                         
 -12   0   2      16075.34      15782.71       201.77 o                         
 -11   0   2       3492.22       3640.57        45.27 o                         
 -10   0   2        546.62        546.64        10.81 o                         
  -9   0   2        817.84        755.30        12.11 o                         
  -8   0   2        726.04        687.00        10.68 o                         
  -7   0   2      14561.48      14272.98       159.38 o                         
  -6   0   2       5802.68       4588.93        53.08 o                         
  -5   0   2      47074.16      52653.98       581.71 o                         
  -4   0   2        209.28        213.98         4.95 o                         
  -3   0   2       1022.57       1370.79        24.79 o                         
  -2   0   2      11386.04      10617.06       257.97 o                         
  -1   0   2       3889.18       3022.79        76.40 o                         
   0   0   2      74064.50      80312.88      1954.07 o                         
   1   0   2      15548.19      17158.68       187.16 o                         
   2   0   2       1015.96        869.24        10.80 o                         
   3   0   2       1368.65       1429.96        16.74 o                         
   4   0   2       1882.24       1615.07        18.99 o                         
   5   0   2      14092.81      13106.80       132.43 o                         
   6   0   2      10012.31       9584.18        98.21 o                         
   7   0   2       3457.90       3155.18        35.63 o                         
   8   0   2        687.76        801.86        13.62 o                         
   9   0   2          1.37          7.17         5.73 o                         
  10   0   2        500.18        469.01        26.74 o                         
  11   0   2       2767.79       2701.94        48.09 o                         
  12   0   2       2282.98       2308.46        52.27 o                         
  13   0   2       1371.81       1379.75        33.52 o                         
  14   0   2        411.34        420.23        24.46 o                         
 -16   1   2        826.84        776.11        23.47 o                         
 -15   1   2       2226.06       2335.75        42.03 o                         
 -14   1   2       2211.30       2235.66        37.37 o                         
 -13   1   2        942.45        904.98        20.99 o                         
 -12   1   2        301.60        203.25         7.07 o                         
 -11   1   2        272.22        230.78         6.62 o                         
 -10   1   2       6367.54       6486.30        48.83 o                         
  -9   1   2      12380.89      12626.81        91.63 o                         
  -8   1   2       6945.23       6858.57        59.96 o                         
  -7   1   2       3007.84       3195.27        25.75 o                         
  -6   1   2        312.22        463.45         5.75 o                         
  -5   1   2      14935.62      15417.38       120.77 o                         
  -4   1   2      16308.01      16109.24       125.79 o                         
  -3   1   2      14930.22      14582.50       176.17 o                         
  -2   1   2      13073.92      14198.03       344.25 o                         
  -1   1   2      11968.20      13785.15       237.07 o                         
   0   1   2         35.75        129.71         6.58 o                         
   1   1   2      27524.67      30177.39       190.35 o                         
   2   1   2       4400.32       3934.74        27.70 o                         
   3   1   2      20992.25      21388.61       159.13 o                         
   4   1   2       5879.41       5737.26        46.27 o                         
   5   1   2       8375.04       9145.61        64.22 o                         
   6   1   2        487.89        437.36         6.80 o                         
   7   1   2       5414.57       5254.61        37.36 o                         
   8   1   2       5042.41       4649.54        35.02 o                         
   9   1   2       4797.44       4764.47        43.31 o                         
  10   1   2       1618.67       1574.82        25.15 o                         
  11   1   2       1029.19       1029.93        18.77 o                         
  12   1   2          5.01         -3.03         6.96 o                         
  13   1   2       1195.71       1229.38        22.43 o                         
  14   1   2       1228.56       1274.68        23.90 o                         
 -16   2   2        731.30        755.55        20.34 o                         
 -15   2   2         73.86         53.13         9.36 o                         
 -14   2   2         44.11         30.18         8.20 o                         
 -13   2   2       3493.95       3376.26        50.04 o                         
 -12   2   2        942.22        997.86        15.63 o                         
 -11   2   2       2022.90       2046.94        21.37 o                         
 -10   2   2        940.31        933.01        10.97 o                         
  -9   2   2         27.79         20.48         2.99 o                         
  -8   2   2       4712.63       4802.19        38.03 o                         
  -7   2   2        943.14        716.36         7.96 o                         
  -6   2   2      22185.34      24309.24       180.74 o                         
  -5   2   2        567.49        406.47        14.15 o                         
  -4   2   2       8406.73      10018.07        78.75 o                         
  -3   2   2       2546.60       2461.67        25.31 o                         
  -2   2   2       2034.34       1874.39        17.22 o                         
  -1   2   2       8180.23       8323.79       152.40 o                         
   0   2   2      33622.28      38024.25       309.59 o                         
   1   2   2       4386.93       4735.65        30.75 o                         
   2   2   2       3706.99       4080.60        30.07 o                         
   3   2   2         53.20         57.58         2.66 o                         
   4   2   2       8483.47       9203.06        64.32 o                         
   5   2   2       6091.61       5840.51        41.90 o                         
   6   2   2       6679.13       6369.55        45.84 o                         
   7   2   2       1905.39       1857.09        15.42 o                         
   8   2   2       2546.22       2553.37        20.38 o                         
   9   2   2        441.47        418.66        10.22 o                         
  10   2   2       2049.87       1931.66        28.62 o                         
  11   2   2       2063.84       2019.57        30.55 o                         
  12   2   2        865.50        833.99        19.77 o                         
  13   2   2       1086.49       1108.53        21.52 o                         
  14   2   2          0.43          0.56         8.23 o                         
 -16   3   2        251.78        228.28        11.57 o                         
 -15   3   2        124.25        104.34         9.39 o                         
 -14   3   2        144.15        118.71         9.14 o                         
 -13   3   2        195.95        189.86        10.10 o                         
 -12   3   2        150.16        129.43         6.27 o                         
 -11   3   2        859.32        837.72        12.07 o                         
 -10   3   2        249.23        232.03         5.81 o                         
  -9   3   2       1054.99       1010.49        11.04 o                         
  -8   3   2        934.16        920.24         9.89 o                         
  -7   3   2       1328.31       1430.83        13.05 o                         
  -6   3   2        777.64        874.50         8.87 o                         
  -5   3   2       2352.86       2393.97        20.30 o                         
  -4   3   2       1256.38       1117.99         9.46 o                         
  -3   3   2       3793.96       4236.91        29.90 o                         
  -2   3   2         65.02         93.41         2.60 o                         
  -1   3   2       5412.33       6410.60        52.66 o                         
   0   3   2      16475.06      19385.72       137.95 o                         
   1   3   2        344.95        436.88         4.51 o                         
   2   3   2       2076.43       2224.60        16.59 o                         
   3   3   2         60.85         33.34         2.20 o                         
   4   3   2       3035.66       3301.85        24.49 o                         
   5   3   2          6.24         29.62         2.63 o                         
   6   3   2          0.77         -1.00         2.58 o                         
   7   3   2          8.45          6.73         2.68 o                         
   8   3   2       2153.40       2141.18        18.26 o                         
   9   3   2        437.63        406.64         8.62 o                         
  10   3   2        961.41        897.48        17.06 o                         
  11   3   2         34.47         34.71         6.87 o                         
  12   3   2          0.52         -7.61         7.61 o                         
  13   3   2        203.95        177.33        11.16 o                         
  14   3   2        322.04        330.31        12.75 o                         
 -16   4   2        100.24        100.28         9.68 o                         
 -15   4   2        311.47        250.60        11.60 o                         
 -14   4   2         25.60          9.75         7.08 o                         
 -13   4   2        369.69        361.26        14.11 o                         
 -12   4   2         90.50         98.52         5.79 o                         
 -11   4   2        292.42        228.91         6.83 o                         
 -10   4   2        256.41        229.17         6.48 o                         
  -9   4   2        521.80        526.06         7.87 o                         
  -8   4   2        249.48        235.94         5.49 o                         
  -7   4   2        217.75        287.24         5.30 o                         
  -6   4   2        639.33        695.92         7.64 o                         
  -5   4   2        230.86        238.63         4.31 o                         
  -4   4   2       1607.13       1626.67        13.09 o                         
  -3   4   2         71.43         80.46         2.07 o                         
  -2   4   2       1264.79       1302.11         9.72 o                         
  -1   4   2        309.27        294.41         3.34 o                         
   0   4   2       1879.95       2111.16        16.15 o                         
   1   4   2       5739.15       6342.62        44.34 o                         
   2   4   2       3484.71       3892.95        28.00 o                         
   3   4   2        716.61        888.29         8.28 o                         
   4   4   2       1860.27       1989.34        15.78 o                         
   5   4   2        185.35        200.20         4.67 o                         
   6   4   2       1095.66       1086.62        10.59 o                         
   7   4   2        248.79        263.69         5.70 o                         
   8   4   2        162.25        140.47         4.52 o                         
   9   4   2          1.09         -3.77         3.77 o                         
  10   4   2          2.68         -0.60         5.94 o                         
  11   4   2       1370.98       1311.45        21.63 o                         
  12   4   2        220.63        157.10        10.43 o                         
  13   4   2        248.59        241.43        12.12 o                         
  14   4   2          0.14         -0.68         9.22 o                         
 -16   5   2        488.66        476.50        17.65 o                         
 -15   5   2        265.28        266.19        11.78 o                         
 -14   5   2        307.04        316.91        12.39 o                         
 -13   5   2         37.48         33.30         7.20 o                         
 -12   5   2        144.10        104.12         5.93 o                         
 -11   5   2        959.49        982.62        12.85 o                         
 -10   5   2       2552.32       2629.54        22.35 o                         
  -9   5   2       3515.74       3509.64        27.99 o                         
  -8   5   2       1498.42       1495.73        13.66 o                         
  -7   5   2        828.22        939.45         9.38 o                         
  -6   5   2        295.26        324.66         5.00 o                         
  -5   5   2       8823.47      10048.88        73.08 o                         
  -4   5   2       4105.05       4131.26        29.87 o                         
  -3   5   2       3954.94       3698.76        26.65 o                         
  -2   5   2        467.51        316.46         4.02 o                         
  -1   5   2        534.21        561.72         5.35 o                         
   0   5   2        506.51        461.73         5.23 o                         
   1   5   2        168.99         55.11         2.21 o                         
   2   5   2       7966.64       8257.30        62.75 o                         
   3   5   2        729.95        532.01         6.47 o                         
   4   5   2       5696.13       6322.93        45.08 o                         
   5   5   2        927.45       1049.28        10.13 o                         
   6   5   2        586.18        706.30         8.31 o                         
   7   5   2       1838.91       1770.26        14.62 o                         
   8   5   2       2141.11       1989.49        19.10 o                         
   9   5   2        404.97        369.43         9.38 o                         
  10   5   2       3183.08       3213.25        38.88 o                         
  11   5   2          5.99         -0.53         6.56 o                         
  12   5   2        265.02        256.64        11.71 o                         
  13   5   2        110.08         90.08        11.10 o                         
  14   5   2        580.19        601.49        23.02 o                         
 -15   6   2         48.80         28.89         8.06 o                         
 -14   6   2       1600.55       1706.17        28.58 o                         
 -13   6   2       1875.96       1912.04        29.71 o                         
 -12   6   2       3343.46       3444.63        35.73 o                         
 -11   6   2       5190.56       5140.83        44.39 o                         
 -10   6   2        367.81        375.56         8.13 o                         
  -9   6   2        275.71        237.97         5.84 o                         
  -8   6   2       2927.76       3111.51        25.01 o                         
  -7   6   2       7139.54       6798.48        48.76 o                         
  -6   6   2       5488.25       5245.25        39.56 o                         
  -5   6   2       8055.30       8286.49        60.59 o                         
  -4   6   2       3738.08       4165.88        29.23 o                         
  -3   6   2          5.51         11.58         2.11 o                         
  -2   6   2       9371.84       9530.03        64.11 o                         
  -1   6   2       7274.53       7227.74        48.87 o                         
   0   6   2      10048.79       9361.51        67.77 o                         
   1   6   2       2113.94       1724.13        13.14 o                         
   2   6   2       7469.83       8381.46        58.88 o                         
   3   6   2        911.76        801.10         8.75 o                         
   4   6   2         64.79          9.79         2.46 o                         
   5   6   2      12294.63      11996.02        87.53 o                         
   6   6   2       1636.46       1456.26        13.34 o                         
   7   6   2       3210.11       3024.91        22.53 o                         
   8   6   2        764.40        800.23        10.89 o                         
   9   6   2       1130.91       1213.14        17.64 o                         
  10   6   2       2424.19       2249.71        29.76 o                         
  11   6   2        311.06        272.16        11.25 o                         
  12   6   2       2982.22       3075.52        47.86 o                         
  13   6   2        412.29        381.13        16.14 o                         
  14   6   2        262.81        262.57        15.03 o                         
 -15   7   2       1447.51       1460.16        27.13 o                         
 -14   7   2       2058.53       2156.42        33.33 o                         
 -13   7   2       1253.89       1238.85        23.04 o                         
 -12   7   2        198.58        180.56         8.17 o                         
 -11   7   2       1697.95       1652.85        18.12 o                         
 -10   7   2       2308.43       2303.91        22.35 o                         
  -9   7   2       5770.57       5784.64        44.28 o                         
  -8   7   2      16071.90      16510.09       115.31 o                         
  -7   7   2       1635.21       1643.31        14.08 o                         
  -6   7   2        388.07        348.96         5.79 o                         
  -5   7   2       2096.23       1845.80        14.44 o                         
  -4   7   2       9079.24       8646.86        61.06 o                         
  -3   7   2      18755.41      18896.16       136.69 o                         
  -2   7   2      21095.19      22208.65       153.40 o                         
  -1   7   2       3270.38       3479.90        24.65 o                         
   0   7   2        511.69        484.52         6.19 o                         
   1   7   2       1546.80       1228.78        10.74 o                         
   2   7   2      14753.03      14431.36        96.45 o                         
   3   7   2      10609.14      10163.54        71.17 o                         
   4   7   2       5941.99       5743.82        43.28 o                         
   5   7   2       4209.19       4599.36        35.46 o                         
   6   7   2          2.89          4.11         2.78 o                         
   7   7   2       2803.38       2521.08        21.05 o                         
   8   7   2       7437.94       7348.75        61.60 o                         
   9   7   2       1275.37       1289.31        20.23 o                         
  10   7   2       3083.10       2977.94        37.09 o                         
  11   7   2       1482.75       1508.81        26.35 o                         
  12   7   2        454.82        452.19        19.43 o                         
  13   7   2        680.06        681.30        23.24 o                         
  14   7   2        522.22        578.82        23.33 o                         
 -15   8   2        237.74        223.45        11.81 o                         
 -14   8   2         25.56         15.77         8.09 o                         
 -13   8   2       3013.17       3134.00        39.01 o                         
 -12   8   2       4501.30       4432.85        50.92 o                         
 -11   8   2       5359.27       5362.20        52.07 o                         
 -10   8   2         90.07         69.65         4.64 o                         
  -9   8   2          2.42         -3.14         3.14 o                         
  -8   8   2        433.15        364.81         6.65 o                         
  -7   8   2       6761.63       6489.75        47.04 o                         
  -6   8   2      13579.29      13921.97        97.65 o                         
  -5   8   2      12359.27      12988.00        87.65 o                         
  -4   8   2         22.84          4.91         2.32 o                         
  -3   8   2        935.66       1313.37        13.45 o                         
  -2   8   2       4159.32       4087.51        30.09 o                         
  -1   8   2       8097.27       7171.62        60.23 o                         
   0   8   2      14410.30      14309.47       103.38 o                         
   1   8   2      55653.67      61256.91       457.35 o                         
   2   8   2         31.54          4.26         2.60 o                         
   3   8   2       2640.60       3007.13        23.76 o                         
   4   8   2       5091.68       4621.24        35.26 o                         
   5   8   2       4443.42       4037.53        31.77 o                         
   6   8   2      14500.46      14561.35        99.02 o                         
   7   8   2       5885.12       5838.70        49.68 o                         
   8   8   2        122.51        118.76         5.37 o                         
   9   8   2       2906.97       2693.08        34.03 o                         
  10   8   2         38.49         41.11         6.82 o                         
  11   8   2       4612.40       4503.30        63.93 o                         
  12   8   2        540.24        575.32        20.67 o                         
  13   8   2       2663.96       2863.14        50.37 o                         
  14   8   2          1.84          8.70        11.10 o                         
 -15   9   2       1271.79       1198.96        25.21 o                         
 -14   9   2        816.18        739.42        19.57 o                         
 -13   9   2        389.02        370.52        13.51 o                         
 -12   9   2          0.69          0.95         6.10 o                         
 -11   9   2        733.89        767.41        13.41 o                         
 -10   9   2       6383.60       6344.02        54.92 o                         
  -9   9   2        406.90        378.24         7.86 o                         
  -8   9   2       6786.41       6620.90        48.42 o                         
  -7   9   2       1612.19       1603.02        13.86 o                         
  -6   9   2         43.36         23.20         2.78 o                         
  -5   9   2       6588.91       6890.60        49.74 o                         
  -4   9   2       7906.96       7936.51        56.78 o                         
  -3   9   2       3334.23       2926.51        23.54 o                         
  -2   9   2      16703.50      18563.00       129.06 o                         
  -1   9   2        133.37         78.10         3.15 o                         
   0   9   2       1378.84       1653.72        15.01 o                         
   1   9   2      15383.25      16064.00       115.66 o                         
   2   9   2        818.77        486.69         6.97 o                         
   3   9   2       7623.31       7489.14        55.56 o                         
   4   9   2       3067.02       3002.99        25.38 o                         
   5   9   2       1145.10       1157.20        11.55 o                         
   6   9   2        444.84        391.71         7.08 o                         
   7   9   2        819.50        765.81        12.52 o                         
   8   9   2       3193.13       3078.69        32.88 o                         
   9   9   2       3726.50       3638.35        43.61 o                         
  10   9   2        923.11        924.27        18.20 o                         
  11   9   2        355.32        368.05        16.91 o                         
  12   9   2         20.29         10.56         9.51 o                         
  13   9   2        771.15        802.08        24.71 o                         
 -15  10   2         80.88         49.80        10.57 o                         
 -14  10   2          0.27         -2.23         7.52 o                         
 -13  10   2        236.68        208.95         9.39 o                         
 -12  10   2       1178.48       1125.85        19.68 o                         
 -11  10   2       1697.12       1613.76        23.49 o                         
 -10  10   2       1334.90       1276.55        16.37 o                         
  -9  10   2        309.70        273.15         7.10 o                         
  -8  10   2          4.12          0.05         3.00 o                         
  -7  10   2       5484.95       5553.95        38.51 o                         
  -6  10   2        585.36        534.28         7.31 o                         
  -5  10   2       2045.56       1915.58        16.25 o                         
  -4  10   2        168.19        167.41         4.10 o                         
  -3  10   2          2.43          2.42         3.09 o                         
  -2  10   2        775.00        670.92         8.24 o                         
  -1  10   2       2456.81       2605.51        21.39 o                         
   0  10   2       2010.10       1771.77        16.46 o                         
   1  10   2        769.14       1183.14        11.55 o                         
   2  10   2       9223.18      10432.37        76.35 o                         
   3  10   2        564.92        550.70         7.81 o                         
   4  10   2        686.63        703.32         9.37 o                         
   5  10   2       3638.20       3553.34        28.75 o                         
   6  10   2        637.83        551.28         9.74 o                         
   7  10   2        274.28        251.61         7.05 o                         
   8  10   2          6.07          0.64         5.91 o                         
   9  10   2         23.51         25.52         6.75 o                         
  10  10   2        715.38        678.78        18.22 o                         
  11  10   2        247.32        230.81        12.90 o                         
  12  10   2        657.08        678.27        28.93 o                         
  13  10   2          5.43         -6.76        10.30 o                         
 -14  11   2        154.23        119.22        10.00 o                         
 -13  11   2         80.43         59.46         7.68 o                         
 -12  11   2        476.91        467.64        14.38 o                         
 -11  11   2         18.50          5.53         6.77 o                         
 -10  11   2        255.93        262.67         9.08 o                         
  -9  11   2         61.09         41.82         4.09 o                         
  -8  11   2        477.89        448.96         8.45 o                         
  -7  11   2        193.18        170.24         4.40 o                         
  -6  11   2        127.87        123.68         4.23 o                         
  -5  11   2        187.10        274.02         6.21 o                         
  -4  11   2         18.36         36.72         3.72 o                         
  -3  11   2       2669.80       3008.53        24.74 o                         
  -2  11   2        240.74        256.57         6.29 o                         
  -1  11   2        114.66        123.86         3.92 o                         
   0  11   2        736.52        775.05         9.58 o                         
   1  11   2        378.33        451.12         9.44 o                         
   2  11   2       6201.27       6938.57        52.12 o                         
   3  11   2       3154.26       3501.53        28.19 o                         
   4  11   2         55.54         71.02         3.69 o                         
   5  11   2        261.27        258.15         7.10 o                         
   6  11   2         43.86         26.66         4.50 o                         
   7  11   2        400.92        374.74        11.44 o                         
   8  11   2        454.77        436.80        13.57 o                         
   9  11   2        275.95        248.91        12.86 o                         
  10  11   2        228.25        210.99        17.32 o                         
  11  11   2        218.98        191.64        11.47 o                         
  12  11   2         88.20         67.78        12.07 o                         
  13  11   2        420.59        398.42        17.26 o                         
 -14  12   2        309.86        296.29        13.04 o                         
 -13  12   2         86.65        107.11         8.79 o                         
 -12  12   2        565.81        597.05        15.92 o                         
 -11  12   2        145.04        144.40         8.35 o                         
 -10  12   2        302.35        287.65         9.67 o                         
  -9  12   2       3255.15       3230.04        30.64 o                         
  -8  12   2        476.97        461.62         8.41 o                         
  -7  12   2       3186.94       3372.88        29.63 o                         
  -6  12   2         23.39         24.90         3.30 o                         
  -5  12   2        988.25       1020.99        11.17 o                         
  -4  12   2         63.66         69.28         3.64 o                         
  -3  12   2        112.60        118.80         4.15 o                         
  -2  12   2        485.17        515.01         8.27 o                         
  -1  12   2        420.24        391.66         7.16 o                         
   0  12   2       1748.86       1671.96        16.10 o                         
   1  12   2        101.24        114.99         4.22 o                         
   2  12   2       2734.89       2948.29        24.52 o                         
   3  12   2        539.14        512.06         8.35 o                         
   4  12   2        146.14        169.36         4.97 o                         
   5  12   2        413.26        345.47         8.74 o                         
   6  12   2        996.29        957.20        13.94 o                         
   7  12   2         12.81         11.22         6.87 o                         
   8  12   2        849.02        816.80        17.35 o                         
   9  12   2         56.88         52.27         7.69 o                         
  10  12   2         34.52         46.92         8.75 o                         
  11  12   2        131.37        102.03        12.63 o                         
  12  12   2        927.25        975.08        26.62 o                         
 -14  13   2        570.85        642.18        20.47 o                         
 -13  13   2         67.59         57.20         8.23 o                         
 -12  13   2          0.42         -1.75         6.83 o                         
 -11  13   2        539.70        573.37        15.55 o                         
 -10  13   2        828.15        942.36        15.62 o                         
  -9  13   2       1657.75       1752.57        19.79 o                         
  -8  13   2       2437.71       2582.97        23.37 o                         
  -7  13   2        665.02        644.17        10.60 o                         
  -6  13   2          2.02          0.69         3.50 o                         
  -5  13   2       1050.85       1040.89        11.88 o                         
  -4  13   2       3663.76       3809.89        31.22 o                         
  -3  13   2       3363.44       3370.03        30.46 o                         
  -2  13   2       2305.39       2362.59        26.14 o                         
  -1  13   2       1143.58       1097.12        12.15 o                         
   0  13   2         24.72         16.88         3.57 o                         
   1  13   2        312.95        225.78         7.82 o                         
   2  13   2       2605.95       2524.55        21.90 o                         
   3  13   2       1583.53       1481.36        14.97 o                         
   4  13   2       1186.79       1191.24        14.65 o                         
   5  13   2       1276.08       1315.91        15.88 o                         
   6  13   2        433.05        475.24        13.56 o                         
   7  13   2         80.88         65.80         7.99 o                         
   8  13   2       2277.15       2247.98        33.74 o                         
   9  13   2        954.61        956.13        19.71 o                         
  10  13   2        534.46        549.24        18.56 o                         
  11  13   2        635.55        716.10        20.88 o                         
  12  13   2         11.40         14.36        10.88 o                         
 -13  14   2       2193.41       2559.17        36.82 o                         
 -12  14   2       1125.20       1218.60        22.68 o                         
 -11  14   2       1426.21       1495.06        24.18 o                         
 -10  14   2        235.66        225.77         8.59 o                         
  -9  14   2        379.40        323.59        13.29 o                         
  -8  14   2       4979.58       5175.23        46.20 o                         
  -7  14   2        749.41        808.68        13.88 o                         
  -6  14   2       8475.68       8439.17        64.71 o                         
  -5  14   2       1100.20       1117.63        15.36 o                         
  -4  14   2       1039.89       1002.23        12.18 o                         
  -3  14   2        210.36        170.36         5.98 o                         
  -2  14   2        138.90         99.98         4.60 o                         
  -1  14   2       5605.47       5496.13        44.88 o                         
   0  14   2       4783.90       4650.04        38.35 o                         
   1  14   2       4388.74       4424.55        36.80 o                         
   2  14   2       1661.36       1744.60        16.98 o                         
   3  14   2        325.00        357.27         9.17 o                         
   4  14   2       3656.83       3576.89        32.96 o                         
   5  14   2       4008.02       3884.70        39.96 o                         
   6  14   2       1468.66       1470.99        23.10 o                         
   7  14   2       2412.81       2399.67        35.26 o                         
   8  14   2        940.92       1012.47        21.85 o                         
   9  14   2        249.43        222.80        12.39 o                         
  10  14   2        265.45        258.01        12.96 o                         
  11  14   2       1266.29       1318.29        27.17 o                         
  12  14   2        247.56        308.59        16.50 o                         
 -13  15   2        244.49        229.90        12.28 o                         
 -12  15   2        145.07        174.82        10.17 o                         
 -11  15   2        627.85        693.45        17.58 o                         
 -10  15   2       1967.44       2105.59        27.88 o                         
  -9  15   2       3368.02       3533.88        37.95 o                         
  -8  15   2        984.75       1011.93        16.58 o                         
  -7  15   2       1349.56       1271.49        18.47 o                         
  -6  15   2        132.93        170.30         6.06 o                         
  -5  15   2       2030.82       2040.14        21.75 o                         
  -4  15   2       2976.48       2948.55        28.52 o                         
  -3  15   2      10031.67      10065.30        87.84 o                         
  -2  15   2       1433.09       1367.05        15.44 o                         
  -1  15   2       1713.92       1632.38        17.22 o                         
   0  15   2        957.27        960.99        14.80 o                         
   1  15   2       2836.08       2728.88        42.51 o                         
   2  15   2       5012.13       4793.20        42.22 o                         
   3  15   2       1088.10        984.36        13.83 o                         
   4  15   2       2217.37       2268.48        26.43 o                         
   5  15   2       2101.06       2084.82        28.84 o                         
   6  15   2        309.53        229.31        10.45 o                         
   7  15   2        634.76        594.52        18.49 o                         
   8  15   2       1447.93       1438.77        26.75 o                         
   9  15   2       1754.94       1892.48        32.08 o                         
  10  15   2       1520.05       1691.18        30.75 o                         
  11  15   2        273.95        298.50        14.49 o                         
 -12  16   2       2380.70       2504.98        35.55 o                         
 -11  16   2        796.47        708.94        18.61 o                         
 -10  16   2        351.46        326.05        11.62 o                         
  -9  16   2        390.35        422.52        13.58 o                         
  -8  16   2        190.37        208.74         8.46 o                         
  -7  16   2       1973.30       2077.92        29.14 o                         
  -6  16   2       1264.78       1218.90        18.22 o                         
  -5  16   2       5513.01       5414.73        54.12 o                         
  -4  16   2         20.43         17.47         5.04 o                         
  -3  16   2          0.23         -3.79         4.57 o                         
  -2  16   2        841.97        782.42        13.06 o                         
  -1  16   2        533.32        495.98        11.69 o                         
   0  16   2      10834.37      10482.03        90.51 o                         
   1  16   2        731.37        685.19        12.75 o                         
   2  16   2       1756.48       1736.15        19.48 o                         
   3  16   2        403.80        336.22        10.35 o                         
   4  16   2       1673.49       1527.13        23.77 o                         
   5  16   2       2368.03       2425.84        34.12 o                         
   6  16   2       2941.57       2780.19        36.55 o                         
   7  16   2        759.96        847.06        19.13 o                         
   8  16   2         91.85         66.96        10.73 o                         
   9  16   2          7.57          9.34         9.41 o                         
  10  16   2        447.55        443.05        26.61 o                         
  11  16   2        214.38        230.09        13.91 o                         
 -12  17   2          6.62         26.46         9.67 o                         
 -11  17   2         57.93         32.96         8.40 o                         
 -10  17   2        431.14        395.97        14.16 o                         
  -9  17   2        492.84        502.01        19.95 o                         
  -8  17   2       1368.53       1344.63        21.37 o                         
  -7  17   2        544.87        519.64        14.37 o                         
  -6  17   2        315.71        260.59        12.79 o                         
  -5  17   2        571.05        526.73        15.17 o                         
  -4  17   2       1226.74       1195.89        20.63 o                         
  -3  17   2        778.80        698.20        21.64 o                         
  -2  17   2       1472.05       1374.98        20.30 o                         
  -1  17   2        754.32        735.49        14.84 o                         
   0  17   2        155.99        171.92         9.97 o                         
   1  17   2       4755.98       4479.01        58.65 o                         
   2  17   2         19.58         30.68         6.80 o                         
   3  17   2       1850.86       1751.17        26.15 o                         
   4  17   2        304.67        268.52        10.70 o                         
   5  17   2        650.75        644.95        17.04 o                         
   6  17   2        214.89        173.52         9.86 o                         
   7  17   2        830.56        783.35        22.34 o                         
   8  17   2        314.54        336.05        15.68 o                         
   9  17   2       1205.50       1227.57        33.41 o                         
  10  17   2         20.18         10.04        10.41 o                         
 -11  18   2         75.04         38.45         9.85 o                         
 -10  18   2        697.69        612.43        18.36 o                         
  -9  18   2         13.42         23.26         7.28 o                         
  -8  18   2         17.50          9.72         6.88 o                         
  -7  18   2         20.45         13.53         7.17 o                         
  -6  18   2       1211.60       1152.68        22.11 o                         
  -5  18   2         12.41         -2.05         6.88 o                         
  -4  18   2        343.07        286.64        14.12 o                         
  -3  18   2         86.74         71.63         8.19 o                         
  -2  18   2         16.76          4.99         9.03 o                         
  -1  18   2         24.76         18.86         7.22 o                         
   0  18   2        346.84        284.73        17.51 o                         
   1  18   2        318.37        287.81        10.68 o                         
   2  18   2        138.72        130.46         8.26 o                         
   3  18   2          9.52          2.56         6.90 o                         
   4  18   2        224.42        190.57         9.77 o                         
   5  18   2          1.36         -6.59         7.12 o                         
   6  18   2        461.71        414.54        14.49 o                         
   7  18   2        110.07        100.63        12.10 o                         
   8  18   2        206.34        190.26        13.92 o                         
   9  18   2        374.69        353.99        15.82 o                         
  10  18   2         29.40         28.68        11.25 o                         
 -10  19   2        243.34        242.07        14.23 o                         
  -9  19   2        102.63         52.86         8.20 o                         
  -8  19   2         10.43         -0.64         7.08 o                         
  -7  19   2        104.38         96.55        14.16 o                         
  -6  19   2          8.18          3.86         7.85 o                         
  -5  19   2         31.41         23.58         7.99 o                         
  -4  19   2         57.97         60.65         9.54 o                         
  -3  19   2         35.20         45.88         8.03 o                         
  -2  19   2        310.75        334.89        16.31 o                         
  -1  19   2         16.95         13.85         7.60 o                         
   0  19   2        250.38        248.25        11.21 o                         
   1  19   2        126.23        118.74         8.59 o                         
   2  19   2         62.08         66.38         7.87 o                         
   3  19   2         18.34         16.20         7.41 o                         
   4  19   2          2.70         -2.45         7.25 o                         
   5  19   2        241.18        212.05        10.98 o                         
   6  19   2         61.06         66.42        11.27 o                         
   7  19   2          1.16          3.09        10.65 o                         
   8  19   2         95.27         89.81        12.69 o                         
   9  19   2        235.91        206.65        14.24 o                         
 -10  20   2         70.10         56.25        12.01 o                         
  -9  20   2          8.25          9.37         8.47 o                         
  -8  20   2        181.65        211.66        10.44 o                         
  -7  20   2        522.95        608.28        18.35 o                         
  -6  20   2        907.53        917.81        22.62 o                         
  -5  20   2         31.33         34.07         8.81 o                         
  -4  20   2         23.15         28.83         8.54 o                         
  -3  20   2         11.94         11.28         8.61 o                         
  -2  20   2          0.58         -0.33         8.52 o                         
  -1  20   2        227.14        243.56        12.78 o                         
   0  20   2        298.63        289.12        16.06 o                         
   1  20   2       1155.64       1232.64        24.63 o                         
   2  20   2         16.16         22.67         7.66 o                         
   3  20   2        411.14        402.30        14.92 o                         
   4  20   2        487.16        478.35        18.77 o                         
   5  20   2         13.53         11.61        11.40 o                         
   6  20   2       1148.64       1236.09        30.23 o                         
   7  20   2        104.35        127.69        13.57 o                         
   8  20   2        154.06        127.34        14.02 o                         
  -9  21   2        687.41        822.83        23.57 o                         
  -8  21   2        991.43       1045.47        26.00 o                         
  -7  21   2         23.32         20.22         8.83 o                         
  -6  21   2          4.55         -2.31         8.76 o                         
  -5  21   2        875.74        929.77        23.27 o                         
  -4  21   2        905.56        955.55        23.29 o                         
  -3  21   2       1299.59       1388.69        29.97 o                         
  -2  21   2        679.26        712.98        27.58 o                         
  -1  21   2        188.01        159.61        12.47 o                         
   0  21   2        243.44        223.08        11.74 o                         
   1  21   2       1252.78       1346.14        26.55 o                         
   2  21   2        451.15        539.09        17.20 o                         
   3  21   2         48.80         52.33         9.67 o                         
   4  21   2        607.95        651.10        23.20 o                         
   5  21   2        342.06        313.79        19.75 o                         
   6  21   2        147.74        145.72        13.94 o                         
   7  21   2         96.24        107.06        13.68 o                         
  -8  22   2        647.62        680.20        26.11 o                         
  -7  22   2        555.48        731.51        26.08 o                         
  -6  22   2        203.12        261.08        16.03 o                         
  -5  22   2       1310.33       1310.66        31.11 o                         
  -4  22   2        115.24        103.33        10.84 o                         
  -3  22   2          0.08         -9.06         9.06 o                         
  -2  22   2       1165.40       1261.64        28.96 o                         
  -1  22   2        458.32        541.47        21.43 o                         
   0  22   2        736.78        857.12        24.69 o                         
   1  22   2       1135.22       1216.19        29.35 o                         
   2  22   2        810.17        859.46        29.50 o                         
   3  22   2        502.89        484.71        21.05 o                         
   4  22   2         29.67         23.18        11.18 o                         
   5  22   2       1799.32       1808.09        57.47 o                         
   6  22   2        356.90        403.96        18.64 o                         
  -6  23   2        203.08        245.88        18.62 o                         
  -5  23   2         76.16        140.76        18.77 o                         
  -4  23   2        282.70        282.94        18.68 o                         
  -3  23   2       1085.05       1140.32        63.37 o                         
  -2  23   2        534.59        674.14        76.40 o                         
  -1  23   2       1031.95       1089.27        32.91 o                         
   0  23   2        654.96        712.44        28.60 o                         
   1  23   2         16.81         29.17        12.89 o                         
   2  23   2        740.66        880.62        39.14 o                         
   3  23   2        674.79        720.66        25.35 o                         
   4  23   2        638.76        649.64        25.34 o                         
   5  23   2        171.16        181.84        15.10 o                         
  -4  24   2          1.47         -6.88        13.02 o                         
  -3  24   2         32.34         24.62        13.88 o                         
  -2  24   2          3.96         19.36        21.12 o                         
  -1  24   2        361.37        408.96        28.81 o                         
   0  24   2        706.36        787.52        30.36 o                         
   1  24   2        824.02        880.83        31.73 o                         
   2  24   2         71.95         52.28        13.93 o                         
   3  24   2         17.98         46.41        14.28 o                         
 -16   1   3          6.36         -9.86         9.86 o                         
 -15   1   3         32.76         25.62         7.64 o                         
 -14   1   3        495.81        443.45        12.82 o                         
 -13   1   3        165.46        118.68         6.91 o                         
 -12   1   3       1517.09       1551.05        18.98 o                         
 -11   1   3       1705.04       1706.50        17.54 o                         
 -10   1   3         57.73         65.31         3.94 o                         
  -9   1   3       1276.53       1218.03        12.74 o                         
  -8   1   3        128.78         93.37         3.33 o                         
  -7   1   3       2392.72       2189.45        19.00 o                         
  -6   1   3       2840.95       3083.46        25.30 o                         
  -5   1   3       8780.18       9704.77       118.53 o                         
  -4   1   3       3085.04       3749.41        37.80 o                         
  -3   1   3         34.43         37.75         6.29 o                         
  -2   1   3       3278.01       3143.28        56.57 o                         
  -1   1   3         81.27         30.44         5.72 o                         
   0   1   3       5298.47       5178.75        92.79 o                         
   1   1   3       2395.37       2655.14        23.95 o                         
   2   1   3       1810.44       2088.69        15.96 o                         
   3   1   3        202.91        146.00         3.61 o                         
   4   1   3         23.42         44.01         2.64 o                         
   5   1   3       2907.82       2988.65        23.53 o                         
   6   1   3        494.09        398.10         6.92 o                         
   7   1   3       2671.77       2689.87        22.47 o                         
   8   1   3        298.04        284.10         7.02 o                         
   9   1   3        278.80        283.17         7.93 o                         
  10   1   3        606.16        622.85        15.18 o                         
  11   1   3        146.19        123.95         8.67 o                         
  12   1   3       1486.69       1411.20        23.81 o                         
  13   1   3         25.98         21.73         8.55 o                         
  14   1   3        528.50        512.44        29.14 o                         
 -16   2   3        477.44        454.17        18.22 o                         
 -15   2   3       2347.42       2475.80        39.93 o                         
 -14   2   3       1043.17       1131.10        19.11 o                         
 -13   2   3        882.52        859.61        15.75 o                         
 -12   2   3       1024.85        835.15        13.18 o                         
 -11   2   3        417.04        382.02         8.14 o                         
 -10   2   3       2755.76       2685.95        24.45 o                         
  -9   2   3       8904.36       8788.66        70.95 o                         
  -8   2   3       6096.60       6476.09        52.61 o                         
  -7   2   3          3.89          4.05         2.16 o                         
  -6   2   3         13.79         -2.37         2.37 o                         
  -5   2   3       1627.93       1156.54        16.63 o                         
  -4   2   3       9738.56       9865.03        98.72 o                         
  -3   2   3      21586.90      23627.73       572.56 o                         
  -2   2   3       5043.88       5168.31       128.53 o                         
  -1   2   3        104.90         95.41         9.89 o                         
   0   2   3         46.73         92.55         6.60 o                         
   1   2   3       6098.42       5754.19        48.00 o                         
   2   2   3       3372.61       2832.17        20.59 o                         
   3   2   3       6228.42       6017.69        42.37 o                         
   4   2   3       8833.23       9117.61        63.67 o                         
   5   2   3        394.78        364.94         6.15 o                         
   6   2   3          2.24          3.31         3.26 o                         
   7   2   3       2480.90       2377.44        20.40 o                         
   8   2   3        706.78        643.66        10.90 o                         
   9   2   3       3310.05       3263.42        30.13 o                         
  10   2   3       3745.56       3710.99        43.59 o                         
  11   2   3         80.66         71.25         8.02 o                         
  12   2   3         12.27         21.15         7.59 o                         
  13   2   3        218.42        253.95        11.70 o                         
  14   2   3        288.59        292.98        14.23 o                         
 -16   3   3        473.36        471.74        16.71 o                         
 -15   3   3         20.21          0.06         6.93 o                         
 -14   3   3        107.18         92.08         6.95 o                         
 -13   3   3       4940.56       4969.61        60.83 o                         
 -12   3   3       3571.82       3416.47        34.88 o                         
 -11   3   3       3049.49       3265.33        29.50 o                         
 -10   3   3       1642.39       1765.90        16.46 o                         
  -9   3   3        570.98        696.24         8.40 o                         
  -8   3   3       5824.92       5722.42        44.44 o                         
  -7   3   3       7396.42       7158.53        54.58 o                         
  -6   3   3      21299.28      22112.33       184.98 o                         
  -5   3   3       5232.83       4895.75        47.00 o                         
  -4   3   3       3898.80       4271.96        40.73 o                         
  -3   3   3        124.23         58.07         2.30 o                         
  -2   3   3       4504.52       4084.00        51.85 o                         
  -1   3   3       9255.88       8451.81       124.03 o                         
   0   3   3      33673.55      35163.72       285.80 o                         
   1   3   3      12652.82      12669.53       103.97 o                         
   2   3   3        367.52        561.54         6.18 o                         
   3   3   3        292.94        251.24         4.56 o                         
   4   3   3       4595.28       4157.63        30.46 o                         
   5   3   3       2857.11       2454.71        19.41 o                         
   6   3   3      15198.87      15463.07       107.71 o                         
   7   3   3       2368.89       2235.80        18.87 o                         
   8   3   3          2.87          9.86         4.40 o                         
   9   3   3        685.92        662.62        12.02 o                         
  10   3   3         34.71         41.91         8.42 o                         
  11   3   3       2325.76       2347.52        31.59 o                         
  12   3   3       1126.18       1213.92        22.28 o                         
  13   3   3       1640.15       1660.29        27.37 o                         
 -16   4   3       2391.16       2564.49        38.12 o                         
 -15   4   3       1743.85       1789.71        29.02 o                         
 -14   4   3       2166.19       2142.91        27.13 o                         
 -13   4   3        666.82        700.26        14.05 o                         
 -12   4   3        247.18        226.61         7.22 o                         
 -11   4   3       5976.21       5735.21        54.31 o                         
 -10   4   3       8461.03       8173.19        63.44 o                         
  -9   4   3       2548.53       2513.90        21.46 o                         
  -8   4   3       4998.82       4923.15        38.73 o                         
  -7   4   3       2971.62       3188.95        25.57 o                         
  -6   4   3         10.06         50.02         2.51 o                         
  -5   4   3       6979.23       6689.76        50.54 o                         
  -4   4   3       9654.64       9261.23        77.33 o                         
  -3   4   3      10696.56       9899.08        77.83 o                         
  -2   4   3      12224.78      12246.67       106.13 o                         
  -1   4   3       3692.85       3900.08        34.77 o                         
   0   4   3         28.65        122.10         3.80 o                         
   1   4   3       4193.74       3648.17        26.14 o                         
   2   4   3      19375.72      19989.92       132.54 o                         
   3   4   3      14569.79      14410.09        99.68 o                         
   4   4   3       1779.90       1527.09        13.01 o                         
   5   4   3       4699.08       4905.06        36.05 o                         
   6   4   3       1322.57       1318.39        12.49 o                         
   7   4   3       1536.52       1420.65        13.64 o                         
   8   4   3       8580.62       8251.79        65.24 o                         
   9   4   3       1694.62       1722.90        18.92 o                         
  10   4   3        724.49        732.44        17.98 o                         
  11   4   3        895.73        918.26        20.85 o                         
  12   4   3        119.13        126.49         9.19 o                         
  13   4   3        500.79        546.52        18.11 o                         
 -16   5   3         32.41         32.10         8.28 o                         
 -15   5   3          0.10         -4.91         6.76 o                         
 -14   5   3       1154.58       1102.09        17.90 o                         
 -13   5   3       2351.37       2179.56        31.29 o                         
 -12   5   3       5548.57       5423.73        49.31 o                         
 -11   5   3       1605.39       1757.02        19.28 o                         
 -10   5   3        505.27        559.68         8.00 o                         
  -9   5   3        370.10        297.18         5.94 o                         
  -8   5   3        565.06        508.86         6.76 o                         
  -7   5   3      10550.08      10263.28        74.32 o                         
  -6   5   3       7864.23       7702.40        58.57 o                         
  -5   5   3      16110.02      17478.17       116.75 o                         
  -4   5   3         72.31         96.56         2.60 o                         
  -3   5   3        136.93        133.03         3.55 o                         
  -2   5   3       2562.62       2111.10        19.87 o                         
  -1   5   3      13708.35      14261.62       123.83 o                         
   0   5   3      21657.54      21600.96       161.34 o                         
   1   5   3       1495.47       1206.78        10.36 o                         
   2   5   3       5010.03       5571.13        38.33 o                         
   3   5   3        989.11        865.54         8.46 o                         
   4   5   3        763.98        644.37         7.64 o                         
   5   5   3       9800.85       9735.47        68.80 o                         
   6   5   3       2300.54       2152.93        18.06 o                         
   7   5   3       4607.47       4509.65        34.28 o                         
   8   5   3       1218.26       1274.46        14.49 o                         
   9   5   3         47.90         45.84         5.23 o                         
  10   5   3       1169.72       1156.62        20.28 o                         
  11   5   3       1520.41       1544.03        41.45 o                         
  12   5   3       1680.23       1709.22        29.65 o                         
  13   5   3        934.23        983.92        21.39 o                         
 -15   6   3        889.33        855.80        19.92 o                         
 -14   6   3        689.05        703.30        15.94 o                         
 -13   6   3        605.69        602.36        13.09 o                         
 -12   6   3          9.77          3.17         4.29 o                         
 -11   6   3         12.01         -0.34         4.14 o                         
 -10   6   3       4196.24       4097.05        32.33 o                         
  -9   6   3       4794.78       4810.62        36.91 o                         
  -8   6   3       1750.26       1737.88        15.18 o                         
  -7   6   3       1115.40       1256.37        12.11 o                         
  -6   6   3        136.18         85.53         3.30 o                         
  -5   6   3       3638.17       3918.74        27.59 o                         
  -4   6   3       3488.47       3398.08        23.99 o                         
  -3   6   3       6233.81       6469.35        40.96 o                         
  -2   6   3       2736.96       2779.93        21.26 o                         
  -1   6   3       2120.18       2328.91        17.94 o                         
   0   6   3         67.87         51.83         2.30 o                         
   1   6   3       4480.10       4551.82        33.98 o                         
   2   6   3       1639.61       1445.45        12.12 o                         
   3   6   3       5082.13       5053.50        39.62 o                         
   4   6   3       4086.56       4112.73        30.57 o                         
   5   6   3        543.05        535.82         9.03 o                         
   6   6   3        943.04        950.72        10.43 o                         
   7   6   3       1656.85       1579.51        14.92 o                         
   8   6   3        547.04        550.20         9.82 o                         
   9   6   3       1172.83       1113.42        15.50 o                         
  10   6   3        602.55        591.27        15.69 o                         
  11   6   3         39.97         35.82         7.60 o                         
  12   6   3         24.70         42.47         8.96 o                         
  13   6   3        507.19        514.41        22.21 o                         
 -15   7   3         92.08         78.63         8.69 o                         
 -14   7   3        186.53        183.84         9.72 o                         
 -13   7   3        228.53        190.57         7.83 o                         
 -12   7   3        114.39        101.80         5.59 o                         
 -11   7   3       1330.96       1283.96        14.81 o                         
 -10   7   3         21.89         18.54         3.41 o                         
  -9   7   3        403.18        409.77         7.10 o                         
  -8   7   3          1.62         -0.20         2.69 o                         
  -7   7   3        356.49        356.84         5.86 o                         
  -6   7   3       1974.05       2085.43        15.54 o                         
  -5   7   3         36.82         37.82         2.55 o                         
  -4   7   3        700.14        748.03         7.12 o                         
  -3   7   3         97.04         65.25         2.74 o                         
  -2   7   3        975.45       1171.54         9.89 o                         
  -1   7   3       2042.16       2350.04        18.45 o                         
   0   7   3         17.57         26.65         2.22 o                         
   1   7   3         65.65         48.68         2.44 o                         
   2   7   3        503.51        540.00         6.55 o                         
   3   7   3        192.76        214.68         4.92 o                         
   4   7   3        674.47        665.21         8.27 o                         
   5   7   3        556.55        557.85         8.02 o                         
   6   7   3        686.43        644.99         9.02 o                         
   7   7   3        180.56        164.31         5.55 o                         
   8   7   3         45.41         43.13         4.63 o                         
   9   7   3       1076.30       1107.33        16.55 o                         
  10   7   3         20.94         21.46         7.68 o                         
  11   7   3        227.07        196.11        10.95 o                         
  12   7   3          8.70          3.98         8.47 o                         
  13   7   3          7.18         10.20        10.92 o                         
 -15   8   3        234.72        260.44        11.72 o                         
 -14   8   3         35.83         26.65         7.42 o                         
 -13   8   3         99.09         58.66         6.22 o                         
 -12   8   3         11.39         -4.55         5.09 o                         
 -11   8   3        517.56        568.56        10.07 o                         
 -10   8   3        200.27        206.36         5.81 o                         
  -9   8   3        896.11        884.06        11.99 o                         
  -8   8   3          8.40          8.74         2.72 o                         
  -7   8   3        452.75        500.69         6.71 o                         
  -6   8   3          5.11          1.96         2.27 o                         
  -5   8   3       1362.80       1437.77        11.88 o                         
  -4   8   3        326.78        260.23         5.62 o                         
  -3   8   3       4497.06       4812.26        34.95 o                         
  -2   8   3        141.32        115.06         2.85 o                         
  -1   8   3         59.11         67.73         2.68 o                         
   0   8   3        261.84        375.47         5.65 o                         
   1   8   3       2228.76       2359.64        19.13 o                         
   2   8   3        382.18        337.36         5.41 o                         
   3   8   3        194.17        131.10         3.75 o                         
   4   8   3        150.56        115.45         3.90 o                         
   5   8   3       1591.90       1587.23        15.02 o                         
   6   8   3         18.43         12.79         3.45 o                         
   7   8   3        254.86        201.48         6.44 o                         
   8   8   3          1.53         -4.15         4.15 o                         
   9   8   3        206.41        170.53         9.98 o                         
  10   8   3        608.45        572.67        15.30 o                         
  11   8   3         56.33         73.67         8.97 o                         
  12   8   3          2.84         -7.34         8.39 o                         
  13   8   3          0.02        -10.77        10.77 o                         
 -15   9   3        374.46        346.34        13.91 o                         
 -14   9   3          4.76         -6.89         6.89 o                         
 -13   9   3       1759.06       1937.72        25.40 o                         
 -12   9   3        259.49        295.57        10.03 o                         
 -11   9   3       1770.58       1859.24        19.54 o                         
 -10   9   3        350.80        359.63         8.42 o                         
  -9   9   3         92.73         75.79         3.75 o                         
  -8   9   3       1981.58       1948.56        16.23 o                         
  -7   9   3       2983.53       3024.69        22.94 o                         
  -6   9   3       5095.15       5014.04        34.45 o                         
  -5   9   3       1480.14       1481.68        15.20 o                         
  -4   9   3        644.29        624.67         7.28 o                         
  -3   9   3        586.38        503.25         6.52 o                         
  -2   9   3        349.77        300.72         5.04 o                         
  -1   9   3       6459.68       6339.26        47.12 o                         
   0   9   3       2681.78       2568.64        20.77 o                         
   1   9   3       1839.10       1714.00        14.95 o                         
   2   9   3         41.82         33.49         2.89 o                         
   3   9   3        172.31        191.42         4.93 o                         
   4   9   3       2766.57       2667.24        20.73 o                         
   5   9   3         88.77         40.68         3.62 o                         
   6   9   3       1663.49       1575.74        15.57 o                         
   7   9   3       2659.91       2554.12        24.96 o                         
   8   9   3        316.42        341.17        10.60 o                         
   9   9   3        327.12        307.68        10.92 o                         
  10   9   3          2.47          2.46         6.90 o                         
  11   9   3        671.34        663.71        19.40 o                         
  12   9   3         89.72        101.57        12.21 o                         
 -15  10   3       1126.49       1196.34        61.12 o                         
 -14  10   3        653.73        780.59        19.36 o                         
 -13  10   3        632.88        631.04        17.71 o                         
 -12  10   3        143.59        156.01         6.88 o                         
 -11  10   3        489.89        491.32        10.12 o                         
 -10  10   3       6124.73       6213.39        50.44 o                         
  -9  10   3       1258.14       1241.76        12.78 o                         
  -8  10   3       3681.05       3729.07        27.09 o                         
  -7  10   3        526.41        494.57         7.38 o                         
  -6  10   3        567.39        552.61         7.37 o                         
  -5  10   3       1564.30       1324.96        12.82 o                         
  -4  10   3       3946.26       3471.59        26.55 o                         
  -3  10   3       3667.36       3455.89        26.32 o                         
  -2  10   3       5827.46       6024.19        42.09 o                         
  -1  10   3        483.43        447.63         6.77 o                         
   0  10   3        225.77        167.69         4.60 o                         
   1  10   3        275.21        185.76         5.55 o                         
   2  10   3       4082.38       3938.18        29.86 o                         
   3  10   3       3932.71       3675.38        28.32 o                         
   4  10   3       6495.52       6580.60        46.34 o                         
   5  10   3        456.22        430.90         7.83 o                         
   6  10   3        386.25        333.66         8.77 o                         
   7  10   3        464.97        457.22        10.04 o                         
   8  10   3       1051.71        954.57        15.58 o                         
   9  10   3       2916.51       2977.44        37.93 o                         
  10  10   3        847.31        873.14        18.69 o                         
  11  10   3        116.84        121.27        10.23 o                         
  12  10   3         34.95         28.43        11.09 o                         
 -14  11   3       1141.67       1195.50        23.88 o                         
 -13  11   3       1497.79       1589.89        27.11 o                         
 -12  11   3       3991.85       4155.95        42.25 o                         
 -11  11   3       1450.58       1484.59        19.26 o                         
 -10  11   3         12.84         12.70         3.80 o                         
  -9  11   3         15.31          5.89         3.49 o                         
  -8  11   3        158.65        157.53         4.61 o                         
  -7  11   3       8320.73       8232.40        55.63 o                         
  -6  11   3       4951.33       4805.02        36.33 o                         
  -5  11   3       7877.77       7716.96        58.30 o                         
  -4  11   3        169.94        171.48         4.59 o                         
  -3  11   3        266.80        357.96         9.05 o                         
  -2  11   3       5375.67       5144.81        36.64 o                         
  -1  11   3       6719.43       6681.33        52.05 o                         
   0  11   3       9302.40       8849.00        76.02 o                         
   1  11   3       1753.55       1583.72        14.83 o                         
   2  11   3       4345.68       4532.39        35.28 o                         
   3  11   3       2147.64       2062.68        17.97 o                         
   4  11   3        257.17        175.82         6.36 o                         
   5  11   3       3333.69       3175.71        25.79 o                         
   6  11   3       3370.31       3189.21        29.95 o                         
   7  11   3       3089.66       3184.29        32.23 o                         
   8  11   3        854.65        851.82        17.64 o                         
   9  11   3         39.91         35.57         8.99 o                         
  10  11   3        677.15        707.33        17.71 o                         
  11  11   3        543.89        610.39        19.90 o                         
  12  11   3       3646.63       3713.89        57.74 o                         
 -14  12   3       1447.35       1511.13        27.52 o                         
 -13  12   3        692.49        676.44        20.92 o                         
 -12  12   3          6.88          7.80         5.91 o                         
 -11  12   3       1704.38       1763.24        20.83 o                         
 -10  12   3       3981.61       4065.17        35.42 o                         
  -9  12   3       3448.67       3448.39        28.12 o                         
  -8  12   3       3095.68       3072.85        26.37 o                         
  -7  12   3        352.78        332.35         6.85 o                         
  -6  12   3          4.06         -2.16         3.42 o                         
  -5  12   3       2273.17       2087.57        18.84 o                         
  -4  12   3       7501.79       7526.23        57.09 o                         
  -3  12   3       4470.30       4287.14        32.64 o                         
  -2  12   3       4223.48       4266.57        31.30 o                         
  -1  12   3       3128.20       3217.66        26.31 o                         
   0  12   3         28.52         47.08         3.58 o                         
   1  12   3       2730.21       2595.98        22.15 o                         
   2  12   3       9300.66       9392.77        67.49 o                         
   3  12   3       9478.62       9304.77        67.09 o                         
   4  12   3       1537.70       1427.19        14.35 o                         
   5  12   3        720.15        742.70        11.22 o                         
   6  12   3        554.53        534.04        10.30 o                         
   7  12   3       1710.69       1637.75        21.49 o                         
   8  12   3       4569.88       4596.34        54.12 o                         
   9  12   3        157.58        172.48         9.55 o                         
  10  12   3        328.66        350.27        13.33 o                         
  11  12   3        409.50        437.59        27.61 o                         
  12  12   3         72.37         52.37        11.88 o                         
 -13  13   3       1325.34       1383.66        25.91 o                         
 -12  13   3        531.84        520.49        14.21 o                         
 -11  13   3       1253.92       1244.20        17.20 o                         
 -10  13   3        344.75        314.40         8.97 o                         
  -9  13   3          6.62         -1.42         3.83 o                         
  -8  13   3        219.26        196.05         5.79 o                         
  -7  13   3        884.23        930.45        11.25 o                         
  -6  13   3       8523.00       8570.15        65.19 o                         
  -5  13   3        931.62        849.36        10.81 o                         
  -4  13   3        806.43        869.19        10.82 o                         
  -3  13   3        294.18        262.54         6.30 o                         
  -2  13   3        942.00        938.44        10.75 o                         
  -1  13   3       2732.42       2732.64        23.29 o                         
   0  13   3       7351.11       7485.20        56.68 o                         
   1  13   3       2867.51       2912.96        24.67 o                         
   2  13   3       3114.23       3282.04        26.46 o                         
   3  13   3          8.22         24.22         3.80 o                         
   4  13   3         54.12         54.32         4.64 o                         
   5  13   3       1434.76       1362.25        15.88 o                         
   6  13   3       4153.69       4102.30        39.87 o                         
   7  13   3        239.01        225.58         9.91 o                         
   8  13   3         15.88         28.50         7.53 o                         
   9  13   3        104.90         91.20         8.71 o                         
  10  13   3        296.60        286.29        11.81 o                         
  11  13   3       1782.85       1836.85        36.37 o                         
 -13  14   3        587.61        556.10        18.70 o                         
 -12  14   3         13.63         -0.38         6.45 o                         
 -11  14   3         42.69         44.51         7.31 o                         
 -10  14   3          1.27         -2.89         4.69 o                         
  -9  14   3       1349.23       1277.22        16.26 o                         
  -8  14   3        419.72        385.02         8.87 o                         
  -7  14   3          1.28          0.25         3.82 o                         
  -6  14   3         24.13         26.59         4.47 o                         
  -5  14   3        601.51        600.54         9.55 o                         
  -4  14   3         18.68         31.57         3.96 o                         
  -3  14   3       1099.41       1078.22        11.98 o                         
  -2  14   3         38.92         51.34         5.32 o                         
  -1  14   3          3.88          8.20         3.62 o                         
   0  14   3         10.83         14.53         3.82 o                         
   1  14   3        491.33        482.92         8.81 o                         
   2  14   3        306.96        324.68         7.84 o                         
   3  14   3       2282.16       2308.15        22.38 o                         
   4  14   3        188.16        197.74         6.38 o                         
   5  14   3        167.18        181.88         7.49 o                         
   6  14   3         36.45         44.04         5.74 o                         
   7  14   3        462.92        444.23        13.98 o                         
   8  14   3         83.77         90.88         8.07 o                         
   9  14   3         95.69         72.08         9.02 o                         
  10  14   3        286.04        306.75        12.69 o                         
  11  14   3         90.89         77.51        12.97 o                         
 -13  15   3        109.13        117.31        10.25 o                         
 -12  15   3         66.29         56.08         8.24 o                         
 -11  15   3         20.72         -1.54         6.44 o                         
 -10  15   3          3.41         -5.28         5.28 o                         
  -9  15   3        189.60        166.44         6.60 o                         
  -8  15   3        129.51        121.11         6.34 o                         
  -7  15   3        197.60        166.36         6.12 o                         
  -6  15   3        806.54        774.84        12.42 o                         
  -5  15   3        640.29        587.04        10.79 o                         
  -4  15   3        205.66        185.79         6.38 o                         
  -3  15   3        115.30         99.02         4.68 o                         
  -2  15   3        796.01        810.56        16.72 o                         
  -1  15   3        551.75        527.44        11.61 o                         
   0  15   3        343.86        365.10         8.39 o                         
   1  15   3         11.92          8.98         4.38 o                         
   2  15   3        125.12        128.09         5.81 o                         
   3  15   3       1229.94       1310.84        15.66 o                         
   4  15   3        160.84        166.32         6.33 o                         
   5  15   3          7.65         11.35         5.36 o                         
   6  15   3         75.92         68.43         7.52 o                         
   7  15   3         23.95         23.01         7.08 o                         
   8  15   3        301.84        267.19        10.60 o                         
   9  15   3          1.35         -6.89         7.27 o                         
  10  15   3        166.59        172.05        12.39 o                         
 -12  16   3          3.59          8.89         7.84 o                         
 -11  16   3        624.08        641.04        17.17 o                         
 -10  16   3        165.60        183.76         8.41 o                         
  -9  16   3        666.21        713.55        13.82 o                         
  -8  16   3         15.29          4.50         5.31 o                         
  -7  16   3        122.09         99.58         8.59 o                         
  -6  16   3         96.33         87.20         5.66 o                         
  -5  16   3        778.44        799.76        12.80 o                         
  -4  16   3          7.85          7.69         4.55 o                         
  -3  16   3        495.36        479.09         9.97 o                         
  -2  16   3         90.56         77.25         5.29 o                         
  -1  16   3        468.68        452.31        10.23 o                         
   0  16   3         26.92         18.08         4.73 o                         
   1  16   3          7.39          4.63         4.66 o                         
   2  16   3        132.35        130.12         6.23 o                         
   3  16   3       2704.25       2672.05        27.04 o                         
   4  16   3        218.17        209.19         8.04 o                         
   5  16   3         64.28         55.47         7.50 o                         
   6  16   3         69.36         60.11         7.70 o                         
   7  16   3          5.28          9.78         7.24 o                         
   8  16   3        223.55        206.96        10.17 o                         
   9  16   3        193.24        185.32        10.28 o                         
  10  16   3        124.99        128.04        15.77 o                         
 -11  17   3        484.39        509.10        16.64 o                         
 -10  17   3         18.73         21.10         7.06 o                         
  -9  17   3        147.49        169.70         8.36 o                         
  -8  17   3          4.55         -0.78         6.22 o                         
  -7  17   3       1954.87       2105.88        27.82 o                         
  -6  17   3        761.91        808.05        16.15 o                         
  -5  17   3       3457.22       3467.60        37.35 o                         
  -4  17   3          1.30         -4.44         4.70 o                         
  -3  17   3         99.24         88.18         5.44 o                         
  -2  17   3       1376.63       1351.64        17.03 o                         
  -1  17   3        616.33        577.55        11.49 o                         
   0  17   3        771.99        779.37        13.04 o                         
   1  17   3       1430.97       1412.02        17.64 o                         
   2  17   3        215.47        227.96         8.46 o                         
   3  17   3       1036.11       1047.37        17.75 o                         
   4  17   3        744.67        678.58        18.72 o                         
   5  17   3        992.82        954.68        18.80 o                         
   6  17   3        420.19        419.89        14.34 o                         
   7  17   3       1226.94       1274.10        29.75 o                         
   8  17   3        366.88        316.59        11.95 o                         
   9  17   3         53.62         50.19         9.84 o                         
 -11  18   3        165.63        228.58        11.25 o                         
 -10  18   3        908.61       1032.88        19.70 o                         
  -9  18   3       2708.98       2878.61        38.64 o                         
  -8  18   3       2408.48       2522.34        35.29 o                         
  -7  18   3        136.85        120.18         8.77 o                         
  -6  18   3         29.23         51.28         6.87 o                         
  -5  18   3        299.03        327.54        11.38 o                         
  -4  18   3       2916.22       2927.78        35.39 o                         
  -3  18   3       1846.24       1850.77        25.47 o                         
  -2  18   3       1841.82       1760.00        23.12 o                         
  -1  18   3        473.28        487.24        16.15 o                         
   0  18   3         69.15         62.10         6.62 o                         
   1  18   3        380.87        372.74        17.03 o                         
   2  18   3       1934.14       1908.91        28.66 o                         
   3  18   3       2810.26       2724.16        55.24 o                         
   4  18   3       2036.02       1978.80        29.17 o                         
   5  18   3         49.16         51.57         7.71 o                         
   6  18   3        125.73         86.18         8.65 o                         
   7  18   3        517.21        540.75        17.28 o                         
   8  18   3        647.35        690.77        18.94 o                         
   9  18   3        430.46        481.11        19.84 o                         
 -10  19   3         61.26         37.70         8.51 o                         
  -9  19   3         51.83         39.57         8.44 o                         
  -8  19   3        669.67        790.98        20.73 o                         
  -7  19   3        594.18        693.40        18.04 o                         
  -6  19   3       4686.65       4744.21        57.36 o                         
  -5  19   3        121.88         96.57         8.46 o                         
  -4  19   3        551.79        529.49        23.44 o                         
  -3  19   3         49.18         24.98         6.21 o                         
  -2  19   3       1207.39       1175.63        19.71 o                         
  -1  19   3       1746.38       1753.12        25.03 o                         
   0  19   3       3899.68       3898.14        86.41 o                         
   1  19   3        690.32        699.99        20.74 o                         
   2  19   3         41.64         37.39         7.40 o                         
   3  19   3        110.64        100.33         8.36 o                         
   4  19   3       1020.84       1023.03        20.01 o                         
   5  19   3        152.97        154.48         9.51 o                         
   6  19   3       2605.68       2618.88        34.85 o                         
   7  19   3        381.35        420.19        14.39 o                         
   8  19   3        115.81        140.63        13.02 o                         
  -9  20   3        315.48        325.96        19.25 o                         
  -8  20   3          4.78          1.52         8.63 o                         
  -7  20   3        397.56        330.52        15.40 o                         
  -6  20   3        213.53        140.60         9.82 o                         
  -5  20   3        870.49        867.31        26.32 o                         
  -4  20   3        742.32        708.71        28.67 o                         
  -3  20   3        396.57        387.99        13.22 o                         
  -2  20   3        104.45         95.50         8.81 o                         
  -1  20   3        650.10        645.20        17.59 o                         
   0  20   3        183.77        158.35         9.91 o                         
   1  20   3       1206.33       1206.96        29.61 o                         
   2  20   3        797.01        791.16        18.05 o                         
   3  20   3        463.35        488.59        15.38 o                         
   4  20   3        568.89        515.50        16.42 o                         
   5  20   3        132.16        112.74         9.34 o                         
   6  20   3        140.75        119.21         9.91 o                         
   7  20   3        463.00        424.45        23.58 o                         
  -8  21   3          3.24         -0.46         8.01 o                         
  -7  21   3        393.36        414.95        17.16 o                         
  -6  21   3          9.24          6.46         8.69 o                         
  -5  21   3       1345.54       1211.15        44.89 o                         
  -4  21   3         37.90         33.95         8.28 o                         
  -3  21   3         45.02         40.32         8.40 o                         
  -2  21   3         16.91         27.74         8.05 o                         
  -1  21   3         63.08         55.06         8.52 o                         
   0  21   3        936.65        960.84        21.00 o                         
   1  21   3          0.79         -3.46         9.69 o                         
   2  21   3        162.52        139.07        10.84 o                         
   3  21   3        575.48        579.14        17.44 o                         
   4  21   3          1.37          0.31         7.78 o                         
   5  21   3        701.44        683.66        19.03 o                         
   6  21   3         12.71         14.87         9.50 o                         
  -7  22   3        269.17        232.24        13.17 o                         
  -6  22   3         23.94         15.25         9.27 o                         
  -5  22   3        106.64         94.92        10.51 o                         
  -4  22   3         17.48         12.04         8.28 o                         
  -3  22   3        298.81        237.76        11.67 o                         
  -2  22   3        166.11        146.81        10.29 o                         
  -1  22   3         41.18         36.02         8.67 o                         
   0  22   3        396.13        388.74        15.33 o                         
   1  22   3          3.18          6.29         9.71 o                         
   2  22   3          3.64          0.27         7.83 o                         
   3  22   3        179.03        139.92        10.01 o                         
   4  22   3        223.79        204.03        12.21 o                         
   5  22   3         83.19         95.35        10.81 o                         
  -5  23   3        186.56        179.47        11.25 o                         
  -4  23   3         29.62         43.00         9.03 o                         
  -3  23   3          6.36         11.32         8.64 o                         
  -2  23   3        415.20        463.33        17.23 o                         
  -1  23   3        171.89        125.00        10.10 o                         
   0  23   3         98.96         98.92        10.02 o                         
   1  23   3         82.95        106.15        10.23 o                         
   2  23   3         10.02         12.77         8.26 o                         
   3  23   3         23.52         12.76         8.41 o                         
  -3  24   3        280.76        305.62        13.40 o                         
  -2  24   3        211.84        237.58        12.43 o                         
  -1  24   3         31.60         22.18         9.01 o                         
   0  24   3         24.46         15.45         9.10 o                         
 -16   0   4        102.83        118.69        23.37 o                         
 -15   0   4         85.25         66.68         8.82 o                         
 -14   0   4       1383.98       1341.55        45.86 o                         
 -13   0   4       1641.40       1587.92        26.97 o                         
 -12   0   4       6022.38       6282.23        83.05 o                         
 -11   0   4       1661.65       1733.60        24.18 o                         
 -10   0   4        783.63        864.04        14.23 o                         
  -9   0   4       2659.58       2584.52        31.63 o                         
  -8   0   4         31.85         16.18         6.36 o                         
  -7   0   4       9469.00       8806.20       173.93 o                         
  -6   0   4       7434.94       6998.36       148.76 o                         
  -5   0   4      12411.59      12920.55       221.18 o                         
  -3   0   4         74.23         46.74         8.99 o                         
  -2   0   4        997.93        645.36        24.27 o                         
  -1   0   4      14476.69      14490.15       355.94 o                         
   0   0   4       7523.20       6920.15       175.27 o                         
   1   0   4       8647.69       9024.88       110.64 o                         
   2   0   4       4637.83       4882.41        61.75 o                         
   3   0   4       1809.99       1881.56        24.03 o                         
   4   0   4       5220.77       5545.02        57.99 o                         
   5   0   4       4389.81       3978.88        50.78 o                         
   6   0   4       5507.08       5389.13        57.87 o                         
   7   0   4       7034.28       7092.81        75.29 o                         
   8   0   4         68.87         71.42         6.83 o                         
   9   0   4       1177.77       1204.48        21.64 o                         
  10   0   4       2510.43       2631.51        41.72 o                         
  11   0   4        207.83        233.91        14.52 o                         
  12   0   4       2361.25       2427.43        48.14 o                         
  13   0   4        224.19        241.36        16.98 o                         
 -16   1   4        874.89        819.39        20.43 o                         
 -15   1   4       1783.07       1880.17        26.77 o                         
 -14   1   4       1592.23       1655.15        22.71 o                         
 -13   1   4       1224.74       1312.82        16.70 o                         
 -12   1   4        274.55        197.72         6.01 o                         
 -11   1   4       3038.47       2792.94        25.14 o                         
 -10   1   4       3793.67       3755.78        31.97 o                         
  -9   1   4       6054.39       6244.89        50.52 o                         
  -8   1   4       3503.52       3561.67        47.19 o                         
  -7   1   4       2630.52       2855.09        37.75 o                         
  -6   1   4        268.89        170.46         6.50 o                         
  -5   1   4       5402.97       5059.08        62.47 o                         
  -4   1   4      10481.44      10271.91       251.67 o                         
  -3   1   4       9031.54       8771.34       153.17 o                         
  -2   1   4       6154.25       6090.30       108.36 o                         
  -1   1   4       4466.27       5071.32        91.84 o                         
   0   1   4         52.32         28.56         4.29 o                         
   1   1   4      11973.59      12778.45       110.09 o                         
   2   1   4       8269.64       8039.35        70.37 o                         
   3   1   4       5580.27       5302.83        42.90 o                         
   4   1   4       3317.52       3100.24        24.05 o                         
   5   1   4        553.71        543.34         7.39 o                         
   6   1   4        335.02        325.93         6.91 o                         
   7   1   4       1594.90       1607.73        15.50 o                         
   8   1   4       2127.65       2068.05        20.98 o                         
   9   1   4       1658.47       1656.54        18.60 o                         
  10   1   4        899.60        976.35        16.08 o                         
  11   1   4        418.91        446.83        14.86 o                         
  12   1   4         19.19         35.74         8.31 o                         
  13   1   4        491.28        570.75        18.54 o                         
 -16   2   4        587.70        634.36        18.52 o                         
 -15   2   4         18.26         11.31         5.37 o                         
 -14   2   4        248.49        235.24         8.59 o                         
 -13   2   4       3487.87       3425.68        41.62 o                         
 -12   2   4       1080.06       1048.64        15.15 o                         
 -11   2   4       3219.04       3506.97        30.71 o                         
 -10   2   4       1309.94       1328.07        13.52 o                         
  -9   2   4        144.67        186.03         4.56 o                         
  -8   2   4       8227.09       8268.73       103.37 o                         
  -7   2   4       2607.54       2379.97        32.36 o                         
  -6   2   4       9483.42       9385.66       115.05 o                         
  -5   2   4       1404.68       1323.21        22.22 o                         
  -4   2   4       2586.42       3262.78        82.69 o                         
  -3   2   4        402.87        299.31        15.28 o                         
  -2   2   4       6060.22       6547.99       116.31 o                         
  -1   2   4       3053.40       2701.11        51.80 o                         
   0   2   4       9732.90      10342.87        95.24 o                         
   1   2   4        394.82        281.99        12.89 o                         
   2   2   4        146.34        107.72         4.30 o                         
   3   2   4        351.00        411.04         6.36 o                         
   4   2   4        324.84        252.40         4.98 o                         
   5   2   4       2739.00       2695.46        21.80 o                         
   6   2   4       5821.94       5802.71        43.84 o                         
   7   2   4         25.48         15.60         3.60 o                         
   8   2   4         50.84         49.74         4.64 o                         
   9   2   4          5.76          5.79         4.57 o                         
  10   2   4         27.10         18.63         5.64 o                         
  11   2   4       2463.73       2558.66        34.16 o                         
  12   2   4         27.30         23.22         8.41 o                         
 -15   3   4        206.10        192.00         7.59 o                         
 -14   3   4        173.26        149.23         7.02 o                         
 -13   3   4         27.58         25.85         4.49 o                         
 -12   3   4          8.67         -3.72         3.72 o                         
 -11   3   4        237.37        211.69         5.86 o                         
 -10   3   4       2266.07       2245.21        20.51 o                         
  -9   3   4        392.75        362.05         6.07 o                         
  -8   3   4        744.47        687.47         9.77 o                         
  -7   3   4         69.99         58.19         4.86 o                         
  -6   3   4       1122.18       1312.22        19.50 o                         
  -5   3   4       2394.09       2323.04        22.99 o                         
  -4   3   4       1806.03       1801.34        21.58 o                         
  -3   3   4       1684.23       1818.35        50.33 o                         
  -2   3   4         93.09        115.95        10.79 o                         
  -1   3   4       1048.01       1175.09        23.02 o                         
   0   3   4       1897.19       1970.82        18.45 o                         
   1   3   4         18.63         22.05         2.45 o                         
   2   3   4        153.48        137.45         4.18 o                         
   3   3   4       3269.36       3411.48        24.18 o                         
   4   3   4         81.18         93.50         3.23 o                         
   5   3   4        132.15        122.22         3.91 o                         
   6   3   4          8.81          9.03         3.30 o                         
   7   3   4        379.42        373.12         7.85 o                         
   8   3   4       2006.42       1960.22        20.33 o                         
   9   3   4        457.31        468.92        10.51 o                         
  10   3   4          3.12         -3.65         5.45 o                         
  11   3   4          1.99         19.71         7.50 o                         
  12   3   4          2.90         -7.93         7.93 o                         
 -15   4   4         49.28         36.48         5.63 o                         
 -14   4   4         53.48         37.94         5.49 o                         
 -13   4   4        433.75        425.69        10.08 o                         
 -12   4   4          0.22         -3.80         3.80 o                         
 -11   4   4        174.56        195.89         5.74 o                         
 -10   4   4         87.18         68.50         3.51 o                         
  -9   4   4        234.09        251.57         5.62 o                         
  -8   4   4       2579.27       2468.14        22.65 o                         
  -7   4   4          3.38         -0.83         3.44 o                         
  -6   4   4         93.28         79.89         3.48 o                         
  -5   4   4        369.40        443.45         6.77 o                         
  -4   4   4       1558.01       1680.51        19.65 o                         
  -3   4   4        675.14        790.68         8.82 o                         
  -2   4   4       1400.62       1548.24        17.33 o                         
  -1   4   4        173.49        118.55         3.63 o                         
   0   4   4        690.47        908.09         9.75 o                         
   1   4   4       2844.28       2823.09        25.20 o                         
   2   4   4       1308.71       1444.93        14.67 o                         
   3   4   4       1078.72       1225.31        10.32 o                         
   4   4   4        157.77        111.97         3.38 o                         
   5   4   4       1273.90       1303.04        12.13 o                         
   6   4   4       1577.92       1552.86        14.29 o                         
   7   4   4        106.56         86.96         4.74 o                         
   8   4   4        261.44        271.63         7.65 o                         
   9   4   4        440.60        400.10        10.87 o                         
  10   4   4        143.71        124.68         7.17 o                         
  11   4   4        331.22        323.19        15.08 o                         
  12   4   4        173.00        140.01        10.05 o                         
 -15   5   4        238.00        213.69         8.12 o                         
 -14   5   4        341.46        373.32        10.69 o                         
 -13   5   4        243.99        219.82         6.87 o                         
 -12   5   4         13.13         -3.86         3.86 o                         
 -11   5   4        574.03        521.10         8.35 o                         
 -10   5   4       1998.57       1974.82        17.90 o                         
  -9   5   4       1250.64       1280.34        11.76 o                         
  -8   5   4       3225.77       3290.64        26.53 o                         
  -7   5   4         23.48         22.67         3.33 o                         
  -6   5   4        416.42        569.95         8.15 o                         
  -5   5   4       2721.59       2724.92        25.51 o                         
  -4   5   4       2236.95       2155.87        19.58 o                         
  -3   5   4       4733.93       4529.30        40.66 o                         
  -2   5   4        806.12        672.30         8.75 o                         
  -1   5   4        462.93        446.38         6.40 o                         
   0   5   4        826.03        995.75        11.17 o                         
   1   5   4       1883.26       1785.55        18.09 o                         
   2   5   4       2879.59       2688.96        24.89 o                         
   3   5   4       1399.58       1202.42        10.37 o                         
   4   5   4       1081.03       1032.81        10.59 o                         
   5   5   4        250.58        232.33         7.81 o                         
   6   5   4          6.26          4.73         3.43 o                         
   7   5   4         18.54          4.86         3.87 o                         
   8   5   4       1310.94       1210.97        16.03 o                         
   9   5   4        261.54        246.16         8.17 o                         
  10   5   4        818.89        792.72        15.01 o                         
  11   5   4        112.52        112.68         9.12 o                         
  12   5   4         21.89          3.35         8.21 o                         
 -15   6   4          0.55          0.07         5.42 o                         
 -14   6   4        939.68        896.14        15.24 o                         
 -13   6   4       1013.96       1073.32        14.57 o                         
 -12   6   4       3024.59       3195.02        30.72 o                         
 -11   6   4        861.25        859.23        10.73 o                         
 -10   6   4          1.93          1.63         3.05 o                         
  -9   6   4        343.06        386.72         6.21 o                         
  -8   6   4       1581.75       1382.39        13.05 o                         
  -7   6   4       7502.52       7026.64        54.39 o                         
  -6   6   4       4541.65       4483.46        41.07 o                         
  -5   6   4       3624.72       3501.19        31.13 o                         
  -4   6   4         69.72         61.98         2.99 o                         
  -3   6   4       2206.76       2730.35        27.77 o                         
  -2   6   4      12118.71      12368.02       115.59 o                         
  -1   6   4        954.26        736.91         9.30 o                         
   0   6   4       9091.18       8299.21        73.59 o                         
   1   6   4       1225.51       1087.19        12.66 o                         
   2   6   4       3270.98       3351.18        27.46 o                         
   3   6   4       1564.25       1525.36        13.07 o                         
   4   6   4        202.92        261.95         5.41 o                         
   5   6   4       9140.14       9127.62        65.09 o                         
   6   6   4       2611.14       2442.56        20.46 o                         
   7   6   4       2354.07       2293.76        22.87 o                         
   8   6   4         74.17         72.02         5.43 o                         
   9   6   4         19.49         15.80         5.46 o                         
  10   6   4        875.68        940.43        21.29 o                         
  11   6   4       2186.01       2207.97        31.47 o                         
  12   6   4        353.90        395.99        17.04 o                         
 -15   7   4       1294.49       1348.28        20.04 o                         
 -14   7   4       1542.13       1675.71        22.66 o                         
 -13   7   4        447.33        470.40        11.87 o                         
 -12   7   4        203.63        159.59         5.85 o                         
 -11   7   4       2031.25       1954.85        20.49 o                         
 -10   7   4       4223.60       4193.03        36.63 o                         
  -9   7   4       2826.92       2841.19        22.15 o                         
  -8   7   4       5921.35       5923.44        44.69 o                         
  -7   7   4        279.41        283.63         5.25 o                         
  -6   7   4         17.19         -2.28         2.28 o                         
  -5   7   4       4197.95       3991.53        35.29 o                         
  -4   7   4       9444.21       9034.62        76.19 o                         
  -3   7   4       7067.47       6454.14        57.90 o                         
  -2   7   4       5963.80       5804.12        52.26 o                         
  -1   7   4        988.83       1037.17        12.19 o                         
   0   7   4        370.03        333.28         6.45 o                         
   1   7   4       5702.33       5453.59        42.63 o                         
   2   7   4       7014.80       6505.21        69.84 o                         
   3   7   4       7255.08       6886.49        49.45 o                         
   4   7   4        975.69        843.69         9.31 o                         
   5   7   4        219.05        257.00         6.26 o                         
   6   7   4          5.27         18.01         3.65 o                         
   7   7   4       1505.25       1476.42        16.79 o                         
   8   7   4       2824.68       2775.14        27.00 o                         
   9   7   4       1159.86       1149.64        17.36 o                         
  10   7   4        881.38        939.49        23.70 o                         
  11   7   4        146.80        158.14        12.13 o                         
  12   7   4         31.02         22.77         9.23 o                         
 -15   8   4        420.76        414.88        18.21 o                         
 -14   8   4        103.15        100.91         6.59 o                         
 -13   8   4       3407.22       3474.43        38.24 o                         
 -12   8   4       2741.31       2712.30        27.25 o                         
 -11   8   4       7284.68       7391.18        61.66 o                         
 -10   8   4        173.92        192.89         4.85 o                         
  -9   8   4       1963.80       1881.67        15.52 o                         
  -8   8   4        525.46        493.05         7.72 o                         
  -7   8   4       7395.26       7119.07        47.57 o                         
  -6   8   4       8456.33       8180.82        58.39 o                         
  -5   8   4       2278.56       2246.70        19.33 o                         
  -4   8   4       2142.47       2226.26        21.14 o                         
  -3   8   4       1477.84       1445.83        15.75 o                         
  -2   8   4         99.18         41.83         4.21 o                         
  -1   8   4      12715.89      12266.79       108.16 o                         
   0   8   4       6235.82       5830.58        45.45 o                         
   1   8   4       7497.38       7344.91        51.95 o                         
   2   8   4         29.13         30.83         3.05 o                         
   3   8   4        103.80        121.74         3.82 o                         
   4   8   4       3920.98       3799.48        29.09 o                         
   5   8   4       2740.66       2499.27        20.73 o                         
   6   8   4       7824.57       7802.49        59.10 o                         
   7   8   4        163.84        139.17         6.06 o                         
   8   8   4        182.93        187.50         6.64 o                         
   9   8   4        660.30        664.84        13.83 o                         
  10   8   4        121.28        145.81        11.53 o                         
  11   8   4        219.92        234.87        20.37 o                         
  12   8   4       1091.60       1149.99        28.66 o                         
 -14   9   4        547.20        526.60        12.95 o                         
 -13   9   4        692.17        701.44        13.97 o                         
 -12   9   4         47.70         30.67         4.46 o                         
 -11   9   4       1482.81       1432.72        16.17 o                         
 -10   9   4       1440.80       1515.14        14.30 o                         
  -9   9   4       1916.83       1905.25        15.88 o                         
  -8   9   4       2263.53       2259.69        17.92 o                         
  -7   9   4       3349.10       3469.48        24.68 o                         
  -6   9   4         87.66         79.82         3.48 o                         
  -5   9   4       1611.66       1483.97        12.84 o                         
  -4   9   4       6624.24       6480.50        46.69 o                         
  -3   9   4       4187.62       4217.79        31.02 o                         
  -2   9   4       4741.27       4879.20        38.52 o                         
  -1   9   4        589.48        580.03         7.42 o                         
   0   9   4          2.94          2.24         2.38 o                         
   1   9   4       2244.67       2149.27        22.03 o                         
   2   9   4       5556.30       5432.26        41.18 o                         
   3   9   4       1672.62       1612.65        13.88 o                         
   4   9   4        977.56        958.22        10.59 o                         
   5   9   4        879.45        829.32        10.17 o                         
   6   9   4          0.97          9.88         4.16 o                         
   7   9   4       1008.46        974.20        13.99 o                         
   8   9   4       1587.95       1558.87        20.49 o                         
   9   9   4       1388.68       1415.09        19.89 o                         
  10   9   4        521.03        554.94        21.45 o                         
  11   9   4         43.18         25.34         8.94 o                         
 -14  10   4        158.55        143.82         7.60 o                         
 -13  10   4         66.46         63.66         6.11 o                         
 -12  10   4       1520.12       1478.66        19.07 o                         
 -11  10   4        124.30        120.91         5.14 o                         
 -10  10   4        273.42        261.25         6.67 o                         
  -9  10   4        393.75        376.35         6.90 o                         
  -8  10   4       1221.47       1241.30        11.74 o                         
  -7  10   4       2047.00       2024.07        15.91 o                         
  -6  10   4        178.26        188.18         5.77 o                         
  -5  10   4       2818.40       2936.37        21.99 o                         
  -4  10   4        776.42        826.95         8.28 o                         
  -3  10   4        958.54       1051.45         9.94 o                         
  -2  10   4       2354.82       2353.34        19.34 o                         
  -1  10   4        180.15        191.04         5.42 o                         
   0  10   4       2318.06       2361.64        19.55 o                         
   1  10   4        998.70       1004.09        10.54 o                         
   2  10   4         62.40         72.73         3.61 o                         
   3  10   4        151.87        138.77         4.05 o                         
   4  10   4        392.14        386.39         7.17 o                         
   5  10   4       3129.44       3217.10        25.06 o                         
   6  10   4         10.74          6.95         4.11 o                         
   7  10   4       1020.22       1005.44        14.10 o                         
   8  10   4        275.15        242.32         8.54 o                         
   9  10   4          6.07          7.48         7.13 o                         
  10  10   4        237.31        243.97        11.99 o                         
  11  10   4        473.26        496.24        18.57 o                         
 -14  11   4        103.87         91.98         6.99 o                         
 -13  11   4          0.45         -4.95         4.95 o                         
 -12  11   4        210.58        182.11         7.03 o                         
 -11  11   4         75.75         57.37         4.69 o                         
 -10  11   4        317.09        238.77         7.30 o                         
  -9  11   4        247.29        225.17         5.92 o                         
  -8  11   4        587.03        583.06         8.02 o                         
  -7  11   4          9.21          5.26         2.85 o                         
  -6  11   4         74.65         56.24         3.23 o                         
  -5  11   4        725.64        816.11         8.75 o                         
  -4  11   4          3.61          0.38         2.62 o                         
  -3  11   4        553.29        650.33         7.88 o                         
  -2  11   4         97.25         65.86         3.46 o                         
  -1  11   4        989.74        945.09        10.15 o                         
   0  11   4        100.57        118.93         3.93 o                         
   1  11   4        182.73        220.14         5.57 o                         
   2  11   4        109.97        117.66         4.28 o                         
   3  11   4        152.72        115.94         4.28 o                         
   4  11   4        300.88        266.73         6.39 o                         
   5  11   4         86.48        106.96         5.16 o                         
   6  11   4        353.24        322.49         8.19 o                         
   7  11   4         13.92         25.78         5.20 o                         
   8  11   4         90.90         89.93         6.68 o                         
   9  11   4          0.16         -4.13         7.03 o                         
  10  11   4         39.94         27.09         8.35 o                         
  11  11   4        229.47        220.18        12.31 o                         
 -14  12   4        898.90        946.86        20.46 o                         
 -13  12   4          5.35          6.53         5.36 o                         
 -12  12   4        408.42        414.10        11.27 o                         
 -11  12   4          0.28         -3.51         4.16 o                         
 -10  12   4        149.38        144.40         5.22 o                         
  -9  12   4        788.59        729.35        13.27 o                         
  -8  12   4         60.10         53.98         3.68 o                         
  -7  12   4        534.45        500.19         7.46 o                         
  -6  12   4        749.08        732.83         9.60 o                         
  -5  12   4       1355.29       1359.40        12.50 o                         
  -4  12   4        749.84        833.81         9.55 o                         
  -3  12   4        198.85        212.75         5.14 o                         
  -2  12   4          6.77          0.60         2.95 o                         
  -1  12   4        654.76        597.85         8.38 o                         
   0  12   4        494.65        431.64         7.49 o                         
   1  12   4       1119.04       1047.28        11.63 o                         
   2  12   4          1.18          5.85         3.48 o                         
   3  12   4        164.76        156.53         4.79 o                         
   4  12   4         29.56         38.98         4.17 o                         
   5  12   4        986.23        950.37        12.94 o                         
   6  12   4         25.55         15.97         4.60 o                         
   7  12   4        785.22        725.36        13.42 o                         
   8  12   4        179.87        162.44         7.33 o                         
   9  12   4         67.55         55.72         8.24 o                         
  10  12   4        215.83        202.14        10.99 o                         
 -13  13   4          6.14          9.11         5.71 o                         
 -12  13   4         62.17         67.24         6.04 o                         
 -11  13   4         49.61         50.83         5.33 o                         
 -10  13   4       2089.05       2174.58        20.75 o                         
  -9  13   4       1312.46       1325.48        17.20 o                         
  -8  13   4        325.53        353.75         8.04 o                         
  -7  13   4        437.99        433.68         7.44 o                         
  -6  13   4         33.35         31.49         3.44 o                         
  -5  13   4       1325.68       1340.33        13.81 o                         
  -4  13   4       4245.53       4152.66        31.97 o                         
  -3  13   4       1691.18       1550.53        15.02 o                         
  -2  13   4        151.95        122.71         4.45 o                         
  -1  13   4        511.33        494.94         8.30 o                         
   0  13   4       1341.20       1342.88        15.61 o                         
   1  13   4        275.73        217.32         5.77 o                         
   2  13   4       1075.20        942.04        11.59 o                         
   3  13   4       1574.32       1516.85        15.04 o                         
   4  13   4         10.76          9.61         4.28 o                         
   5  13   4        562.33        528.29        10.53 o                         
   6  13   4         36.00         26.77         5.43 o                         
   7  13   4         65.92         49.30         5.99 o                         
   8  13   4        906.55        902.25        18.05 o                         
   9  13   4        971.33       1009.81        19.64 o                         
  10  13   4         64.36         73.89         9.34 o                         
 -13  14   4       2211.27       2400.78        28.61 o                         
 -12  14   4        629.11        678.62        13.90 o                         
 -11  14   4       2082.07       2134.98        23.80 o                         
 -10  14   4        123.74        135.31         6.07 o                         
  -9  14   4          7.44          5.39         4.27 o                         
  -8  14   4       2728.89       2747.87        24.45 o                         
  -7  14   4       2533.85       2624.99        22.47 o                         
  -6  14   4       2932.20       2786.50        23.45 o                         
  -5  14   4         62.61         61.57         3.99 o                         
  -4  14   4       1776.42       1747.88        16.24 o                         
  -3  14   4        241.00        209.11         5.69 o                         
  -2  14   4        822.44        802.03        10.48 o                         
  -1  14   4       3292.82       3253.21        27.14 o                         
   0  14   4       4717.49       4523.34        47.95 o                         
   1  14   4         31.07         34.49         4.18 o                         
   2  14   4       2879.82       2705.98        25.02 o                         
   3  14   4          0.65         -4.40         4.40 o                         
   4  14   4       1702.59       1663.27        18.16 o                         
   5  14   4       1459.23       1443.51        17.03 o                         
   6  14   4       2461.13       2435.85        27.03 o                         
   7  14   4         56.29         71.08         6.53 o                         
   8  14   4        496.73        530.99        15.83 o                         
   9  14   4        274.16        293.03        15.20 o                         
  10  14   4          1.13          4.03         7.70 o                         
 -12  15   4        118.42        145.27         7.51 o                         
 -11  15   4        556.08        628.42        12.88 o                         
 -10  15   4       2276.24       2367.17        26.20 o                         
  -9  15   4        208.05        249.29         9.98 o                         
  -8  15   4       1980.96       2015.39        19.03 o                         
  -7  15   4       1726.07       1634.36        16.27 o                         
  -6  15   4         68.40         42.23         4.59 o                         
  -5  15   4       3765.18       3812.27        33.27 o                         
  -4  15   4        932.76        952.91        13.16 o                         
  -3  15   4       3650.08       3531.97        29.63 o                         
  -2  15   4       3262.82       3194.41        27.15 o                         
  -1  15   4        920.02        863.11        11.46 o                         
   0  15   4         32.90         30.27         4.28 o                         
   1  15   4       2126.44       2128.39        22.09 o                         
   2  15   4       1250.38       1237.77        15.74 o                         
   3  15   4       2404.89       2378.24        24.49 o                         
   4  15   4       1078.01       1085.87        14.58 o                         
   5  15   4        564.19        569.40        12.77 o                         
   6  15   4          6.53          4.03         5.56 o                         
   7  15   4        298.19        284.60        11.00 o                         
   8  15   4       1100.24       1156.52        21.51 o                         
   9  15   4       1154.89       1213.01        22.29 o                         
 -12  16   4       2297.36       2422.87        39.56 o                         
 -11  16   4        154.17        121.09         7.16 o                         
 -10  16   4        881.63        858.09        14.66 o                         
  -9  16   4        253.09        248.05        14.06 o                         
  -8  16   4        981.97       1061.85        13.63 o                         
  -7  16   4        937.30       1031.27        12.80 o                         
  -6  16   4        590.18        641.21        11.08 o                         
  -5  16   4       4533.62       4481.47        38.60 o                         
  -4  16   4         36.81         29.09         4.56 o                         
  -3  16   4         56.35         60.45         5.31 o                         
  -2  16   4        281.23        266.89         7.65 o                         
  -1  16   4        229.17        222.85         6.82 o                         
   0  16   4       4684.04       4600.42        63.42 o                         
   1  16   4       2455.97       2352.69        24.22 o                         
   2  16   4        307.22        325.34         9.07 o                         
   3  16   4        657.51        633.66        13.66 o                         
   4  16   4        257.60        258.29         8.52 o                         
   5  16   4       1983.66       2062.25        24.43 o                         
   6  16   4        752.63        739.80        15.96 o                         
   7  16   4       1203.26       1254.62        22.06 o                         
   8  16   4        107.89         93.30         9.07 o                         
   9  16   4        244.54        241.50        11.62 o                         
 -11  17   4        244.16        275.47         9.69 o                         
 -10  17   4         58.49         63.06         6.24 o                         
  -9  17   4       1294.99       1294.55        19.16 o                         
  -8  17   4        140.39        134.30         6.60 o                         
  -7  17   4        265.94        261.35        11.45 o                         
  -6  17   4         20.24         30.20         4.91 o                         
  -5  17   4        251.28        286.27         8.24 o                         
  -4  17   4       2052.77       2119.68        22.65 o                         
  -3  17   4        631.86        647.95        12.49 o                         
  -2  17   4         98.53         75.68         5.86 o                         
  -1  17   4          0.32         -4.65         4.65 o                         
   0  17   4          7.74          8.77         4.89 o                         
   1  17   4       1770.35       1796.19        20.49 o                         
   2  17   4       1670.05       1666.54        20.84 o                         
   3  17   4          6.69         -0.45         5.73 o                         
   4  17   4          5.15          8.11         6.10 o                         
   5  17   4        180.00        169.11         7.96 o                         
   6  17   4        118.81        134.47         9.00 o                         
   7  17   4        733.56        709.97        18.14 o                         
   8  17   4        180.33        203.24        11.59 o                         
 -10  18   4         22.76         10.05         5.75 o                         
  -9  18   4         25.17         27.55         6.04 o                         
  -8  18   4          7.72         -5.17         5.17 o                         
  -7  18   4         83.79         88.96         6.33 o                         
  -6  18   4        786.37        821.48        15.85 o                         
  -5  18   4        124.01        125.49         7.02 o                         
  -4  18   4         10.05          6.96         5.07 o                         
  -3  18   4          0.18          1.21         5.07 o                         
  -2  18   4         59.83         53.43         7.19 o                         
  -1  18   4       1114.15       1094.10        16.48 o                         
   0  18   4          0.43         -3.25         5.32 o                         
   1  18   4        107.72         80.42         6.79 o                         
   2  18   4        425.53        398.32        12.11 o                         
   3  18   4        813.04        725.00        15.38 o                         
   4  18   4        991.55        974.28        17.97 o                         
   5  18   4         27.64         31.67         7.56 o                         
   6  18   4        325.70        329.90        12.01 o                         
   7  18   4        134.91         95.20         9.30 o                         
  -9  19   4         31.92         41.22         6.53 o                         
  -8  19   4          0.04         -1.67         5.51 o                         
  -7  19   4          0.61         -5.66         5.66 o                         
  -6  19   4         80.31         80.48         6.83 o                         
  -5  19   4         14.40          1.58         5.78 o                         
  -4  19   4         38.45         29.15         6.04 o                         
  -3  19   4          9.93          3.56         6.06 o                         
  -2  19   4        153.25        125.11         8.19 o                         
  -1  19   4        294.21        250.66         9.22 o                         
   0  19   4        246.05        245.04         8.95 o                         
   1  19   4        168.68        142.35         7.97 o                         
   2  19   4        124.78        121.00         8.38 o                         
   3  19   4        743.26        660.72        15.51 o                         
   4  19   4        443.10        431.39        18.14 o                         
   5  19   4        144.64        124.10        10.80 o                         
   6  19   4          3.30          8.43         7.97 o                         
  -8  20   4        593.71        627.18        14.41 o                         
  -7  20   4        153.56        168.80         8.31 o                         
  -6  20   4        183.44        180.73         8.51 o                         
  -5  20   4          2.90         -0.67         6.04 o                         
  -4  20   4         49.68         50.34         6.67 o                         
  -3  20   4         11.09          7.67         6.40 o                         
  -2  20   4          0.64         -2.01         6.22 o                         
  -1  20   4        943.75        939.57        24.18 o                         
   0  20   4          3.36          3.41         6.22 o                         
   1  20   4        996.10       1019.50        26.39 o                         
   2  20   4        188.94        188.36         8.92 o                         
   3  20   4       1165.42       1024.46        20.32 o                         
   4  20   4       1383.74       1252.49        22.79 o                         
   5  20   4         14.49          2.43         7.96 o                         
  -7  21   4        320.97        265.42        13.72 o                         
  -6  21   4         34.45         45.69         7.04 o                         
  -5  21   4         91.61        102.57         7.64 o                         
  -4  21   4        783.53        789.75        16.40 o                         
  -3  21   4       1450.38       1435.66        29.55 o                         
  -2  21   4        140.97        141.09         8.67 o                         
  -1  21   4         11.07          2.41         6.78 o                         
   0  21   4         34.56         21.29         6.89 o                         
   1  21   4         20.09         23.83         7.81 o                         
   2  21   4        957.90       1026.81        20.69 o                         
   3  21   4        490.30        512.03        16.73 o                         
   4  21   4          7.59         29.04         8.32 o                         
  -6  22   4        255.88        279.96        11.30 o                         
  -5  22   4        665.06        655.37        18.03 o                         
  -4  22   4          0.45         -7.55         7.77 o                         
  -3  22   4        102.54         85.13        10.25 o                         
  -2  22   4        866.25        949.75        21.48 o                         
  -1  22   4         34.51         51.02         8.68 o                         
   0  22   4       1450.24       1528.13        39.46 o                         
   1  22   4        291.77        279.78        20.04 o                         
   2  22   4        228.43        189.58        10.43 o                         
   3  22   4        130.94        138.06        10.16 o                         
  -3  23   4        440.96        478.67        17.01 o                         
  -2  23   4        573.27        610.52        22.41 o                         
  -1  23   4          1.19         -0.63         8.23 o                         
   0  23   4          0.84          3.80         8.55 o                         
 -15   1   5         67.05         85.33         7.12 o                         
 -14   1   5        284.76        231.95         8.81 o                         
 -13   1   5          7.99          3.83         4.13 o                         
 -12   1   5       2253.85       2240.30        35.16 o                         
 -11   1   5         10.77         -5.95         5.95 o                         
 -10   1   5       1676.34       1875.82        28.76 o                         
  -9   1   5         35.36         38.37         5.39 o                         
  -8   1   5        110.88         81.73         5.39 o                         
  -7   1   5       2797.68       2689.56        35.50 o                         
  -6   1   5        477.29        377.62         7.97 o                         
  -4   1   5        601.07        678.62        25.17 o                         
  -3   1   5        380.65        413.46        14.62 o                         
  -2   1   5       2675.13       2718.60        52.75 o                         
  -1   1   5        302.66        269.11        17.08 o                         
   0   1   5       2200.49       1944.64        26.85 o                         
   1   1   5        715.41        693.34         8.81 o                         
   2   1   5        359.72        305.50         6.63 o                         
   3   1   5       1119.10       1174.89        13.96 o                         
   4   1   5         47.33         37.30         4.28 o                         
   5   1   5       2534.76       2526.10        21.91 o                         
   6   1   5        541.68        558.66         8.37 o                         
   7   1   5       1289.81       1324.08        13.88 o                         
   8   1   5         34.50         33.90         4.64 o                         
   9   1   5         12.27         -0.53         4.77 o                         
  10   1   5        257.68        250.73         8.56 o                         
  11   1   5          1.03         -5.88         5.88 o                         
 -15   2   5       1071.15       1082.72        20.33 o                         
 -14   2   5        892.42        976.37        15.90 o                         
 -13   2   5        169.50        190.22         7.62 o                         
 -12   2   5         84.90         49.97         7.30 o                         
 -11   2   5        802.91        771.32        17.64 o                         
 -10   2   5       1435.56       1379.84        23.37 o                         
  -9   2   5       3648.20       3528.66        47.41 o                         
  -8   2   5       5647.32       5679.74        65.02 o                         
  -7   2   5          2.14         -2.35         3.80 o                         
  -6   2   5         17.73         -2.02         4.80 o                         
  -5   2   5       3685.35       3629.71        64.82 o                         
  -4   2   5       4463.53       4347.67       111.46 o                         
  -3   2   5       3278.59       3164.80        84.49 o                         
  -2   2   5       4316.83       4493.81        82.94 o                         
  -1   2   5        211.85        325.97        18.43 o                         
   0   2   5          1.75          3.47         3.65 o                         
   1   2   5        706.17        598.03         8.07 o                         
   2   2   5       3560.53       3339.14        31.35 o                         
   3   2   5       1247.24       1085.90        13.25 o                         
   4   2   5        977.86        889.69        12.51 o                         
   5   2   5       1701.05       1732.06        15.38 o                         
   6   2   5        126.09        113.87         4.23 o                         
   7   2   5       2667.07       2701.37        23.23 o                         
   8   2   5       1849.98       1946.50        20.45 o                         
   9   2   5          5.28         -2.48         5.24 o                         
  10   2   5       1526.78       1548.01        21.00 o                         
  11   2   5         46.12         44.70         6.74 o                         
 -15   3   5        279.64        220.97        15.01 o                         
 -14   3   5        427.14        376.88        10.48 o                         
 -13   3   5       4309.63       4234.39        47.68 o                         
 -12   3   5       2773.46       2811.41        42.02 o                         
 -11   3   5       3716.49       3942.91        54.38 o                         
 -10   3   5        386.88        327.74        12.02 o                         
  -9   3   5        415.71        292.65        10.67 o                         
  -8   3   5       3157.48       3141.94        34.67 o                         
  -7   3   5       3863.02       3493.14        40.83 o                         
  -6   3   5       6068.67       5770.91        75.63 o                         
  -5   3   5       3173.05       3215.92        37.94 o                         
  -4   3   5       1223.83       1220.62        36.85 o                         
  -3   3   5       1639.88       1759.02        51.23 o                         
  -2   3   5       2626.05       2409.78        67.41 o                         
  -1   3   5       5859.75       5348.99        78.62 o                         
   0   3   5       8884.73       8795.36        76.55 o                         
   1   3   5       5304.79       5030.94        48.24 o                         
   2   3   5         44.97         68.44         3.75 o                         
   3   3   5          2.28         10.28         3.56 o                         
   4   3   5       3761.85       3817.02        36.54 o                         
   5   3   5       2529.55       2529.08        20.94 o                         
   6   3   5       3030.33       3020.21        24.84 o                         
   7   3   5         74.53         61.00         4.59 o                         
   8   3   5        748.18        737.94        11.77 o                         
   9   3   5          0.76          9.12         5.24 o                         
  10   3   5         68.16         87.02         6.72 o                         
  11   3   5       1696.27       1833.48        24.01 o                         
 -15   4   5       1408.85       1550.86        24.17 o                         
 -14   4   5        866.19        925.93        14.80 o                         
 -13   4   5        618.37        686.88        12.61 o                         
 -12   4   5        208.43        139.37         7.83 o                         
 -11   4   5       1517.12       1521.95        26.06 o                         
 -10   4   5       6503.22       6291.67        81.57 o                         
  -9   4   5       3981.64       3836.11        46.13 o                         
  -8   4   5       1275.47       1301.52        16.94 o                         
  -7   4   5       2276.70       2364.52        32.00 o                         
  -6   4   5        329.19        243.89         6.60 o                         
  -5   4   5       6695.69       6473.54        65.31 o                         
  -4   4   5       5526.88       5330.56        49.79 o                         
  -3   4   5       5722.01       5589.24        98.46 o                         
  -2   4   5       2145.72       1900.89        29.22 o                         
  -1   4   5       2999.07       3021.74        29.27 o                         
   0   4   5        310.24        341.19         6.15 o                         
   1   4   5       4664.03       4484.34        40.83 o                         
   2   4   5       3243.44       3145.18        29.92 o                         
   3   4   5       7887.29       7732.72        69.17 o                         
   4   4   5       1561.11       1480.86        16.18 o                         
   5   4   5       1099.35        997.26        10.70 o                         
   6   4   5        230.20        238.77         5.89 o                         
   7   4   5       2100.96       2264.35        22.24 o                         
   8   4   5       2943.13       3066.65        28.90 o                         
   9   4   5       1896.31       1986.89        23.80 o                         
  10   4   5         18.18         31.54         6.02 o                         
  11   4   5          7.36         10.48         6.24 o                         
 -15   5   5         40.27         42.55         5.97 o                         
 -14   5   5        406.14        393.80        10.58 o                         
 -13   5   5       1213.29       1123.36        15.93 o                         
 -12   5   5       3522.31       3512.25        49.11 o                         
 -11   5   5       1500.79       1590.31        24.20 o                         
 -10   5   5        376.39        432.35        11.00 o                         
  -9   5   5          1.88         -2.02         3.74 o                         
  -8   5   5        510.77        422.73         8.58 o                         
  -7   5   5       4195.92       4056.01        40.26 o                         
  -6   5   5       4948.25       5082.95        52.29 o                         
  -5   5   5       8184.40       8255.76        83.11 o                         
  -4   5   5         65.09         79.20         3.94 o                         
  -3   5   5        796.37        935.82        10.60 o                         
  -2   5   5       3912.69       3805.93        33.94 o                         
  -1   5   5       2805.20       2692.27        25.55 o                         
   0   5   5       9791.41       9443.25        83.54 o                         
   1   5   5       2399.45       2369.20        22.32 o                         
   2   5   5        534.49        527.24         8.64 o                         
   3   5   5       1937.94       2060.04        20.72 o                         
   4   5   5        968.03        983.25        13.32 o                         
   5   5   5       1205.59       1236.83        13.93 o                         
   6   5   5       1632.78       1612.88        15.52 o                         
   7   5   5       1909.87       1861.10        19.37 o                         
   8   5   5         12.93         21.36         4.69 o                         
   9   5   5        360.38        391.22        11.13 o                         
  10   5   5        153.75        193.61         8.20 o                         
  11   5   5        263.12        303.30        11.76 o                         
 -15   6   5        751.01        766.81        16.25 o                         
 -14   6   5       1079.16       1125.03        19.29 o                         
 -13   6   5        189.96        180.86         6.91 o                         
 -12   6   5          3.15         -0.71         3.62 o                         
 -11   6   5        333.92        273.42        10.07 o                         
 -10   6   5       1488.83       1452.38        18.69 o                         
  -9   6   5       1035.53       1092.21        14.95 o                         
  -8   6   5       3389.42       3484.77        35.80 o                         
  -7   6   5         69.55         91.85         5.30 o                         
  -6   6   5        463.70        429.00         9.17 o                         
  -5   6   5        971.24        954.25        16.28 o                         
  -4   6   5       1756.63       1762.45        18.67 o                         
  -3   6   5        918.71        910.55        10.63 o                         
  -2   6   5       2116.42       2298.38        22.26 o                         
  -1   6   5        164.48        148.49         5.61 o                         
   0   6   5        271.43        325.00         8.07 o                         
   1   6   5       1176.42       1181.43        13.84 o                         
   2   6   5        920.61        885.78        11.94 o                         
   3   6   5         89.01         87.74         4.64 o                         
   4   6   5       1581.84       1548.02        14.66 o                         
   5   6   5        435.14        451.77         7.11 o                         
   6   6   5       1170.66       1249.20        12.87 o                         
   7   6   5         38.81         52.34         5.87 o                         
   8   6   5        467.45        480.07        10.51 o                         
   9   6   5        148.38        166.42         7.48 o                         
  10   6   5        188.00        157.34         7.79 o                         
  11   6   5        107.78         80.74         8.32 o                         
 -14   7   5          0.01         -0.27         4.93 o                         
 -13   7   5        184.10        167.52         6.16 o                         
 -12   7   5         66.55         53.36         4.41 o                         
 -11   7   5        330.93        338.67         9.07 o                         
 -10   7   5        519.88        454.08        10.80 o                         
  -9   7   5        803.33        730.50        12.32 o                         
  -8   7   5         69.30         61.22         4.64 o                         
  -7   7   5         18.95         13.47         3.20 o                         
  -6   7   5        920.06        985.56        13.00 o                         
  -5   7   5        162.47        217.91         6.64 o                         
  -4   7   5        507.62        531.67         8.39 o                         
  -3   7   5       4402.05       4619.18        42.30 o                         
  -2   7   5         71.37         64.07         3.50 o                         
  -1   7   5       1057.17       1158.61        13.38 o                         
   0   7   5         31.95         18.33         3.41 o                         
   1   7   5        355.47        336.66         7.79 o                         
   2   7   5        486.56        516.46        10.40 o                         
   3   7   5         85.54         65.61         5.26 o                         
   4   7   5        208.41        234.22         7.18 o                         
   5   7   5          2.34          7.38         3.20 o                         
   6   7   5        205.81        219.14         5.59 o                         
   7   7   5         62.05         43.00         4.80 o                         
   8   7   5        410.46        369.88         9.92 o                         
   9   7   5         40.51         37.12         6.17 o                         
  10   7   5        212.49        211.38         8.86 o                         
  11   7   5        180.83        199.05        11.43 o                         
 -14   8   5        278.06        295.48        10.33 o                         
 -13   8   5         66.08         48.48         4.99 o                         
 -12   8   5         11.74          2.45         3.71 o                         
 -11   8   5         72.18         52.12         4.93 o                         
 -10   8   5         53.32         47.27         5.27 o                         
  -9   8   5        402.13        351.44         9.79 o                         
  -8   8   5        287.30        263.31         8.17 o                         
  -7   8   5          1.62          1.65         3.49 o                         
  -6   8   5         22.48         21.67         3.41 o                         
  -5   8   5        151.05         95.41         4.99 o                         
  -4   8   5        605.49        507.90         8.62 o                         
  -3   8   5         49.77         49.83         3.66 o                         
  -2   8   5        173.92        130.73         6.58 o                         
  -1   8   5          7.27         13.47         3.43 o                         
   0   8   5        122.40        121.39         4.80 o                         
   1   8   5         52.54         48.05         3.91 o                         
   2   8   5        246.88        183.83         6.01 o                         
   3   8   5        137.01        146.80         5.37 o                         
   4   8   5        324.44        245.79         5.39 o                         
   5   8   5        759.32        729.03         9.94 o                         
   6   8   5         16.64          9.72         4.25 o                         
   7   8   5          0.47         -2.85         4.05 o                         
   8   8   5         49.83         32.06         6.13 o                         
   9   8   5          6.56         -4.94         5.76 o                         
  10   8   5        201.72        173.51         8.66 o                         
 -14   9   5         82.58         67.28         5.90 o                         
 -13   9   5       1028.83        996.76        14.33 o                         
 -12   9   5        392.88        409.25         9.25 o                         
 -11   9   5        918.86        986.20        13.93 o                         
 -10   9   5        108.10         96.72         5.22 o                         
  -9   9   5        457.34        419.65        10.72 o                         
  -8   9   5       1754.28       1682.76        20.71 o                         
  -7   9   5        387.99        337.97         7.91 o                         
  -6   9   5       1280.31       1158.83        13.62 o                         
  -5   9   5       1598.45       1619.60        18.06 o                         
  -4   9   5       1668.27       1627.56        19.37 o                         
  -3   9   5       3882.06       3806.66        36.34 o                         
  -2   9   5        166.23        122.43         6.32 o                         
  -1   9   5       1647.63       1486.02        17.04 o                         
   0   9   5        904.24        766.82        11.38 o                         
   1   9   5        667.14        583.03        10.42 o                         
   2   9   5        640.55        580.95         9.03 o                         
   3   9   5        107.09         84.68         4.62 o                         
   4   9   5       1017.33       1007.95        10.86 o                         
   5   9   5         18.00         11.16         3.47 o                         
   6   9   5        902.85        870.58        12.00 o                         
   7   9   5         29.45         27.05         4.76 o                         
   8   9   5       1054.49        999.25        16.24 o                         
   9   9   5          1.86          5.73         5.70 o                         
  10   9   5         24.50         17.08         6.72 o                         
 -14  10   5        303.64        339.37        13.00 o                         
 -13  10   5        240.94        236.05         8.38 o                         
 -12  10   5        173.32        144.26         5.73 o                         
 -11  10   5        722.44        716.32        14.16 o                         
 -10  10   5       2694.56       2684.58        42.89 o                         
  -9  10   5        886.68        888.91        14.84 o                         
  -8  10   5       3255.55       3135.35        32.00 o                         
  -7  10   5       1134.06       1112.66        13.92 o                         
  -6  10   5       1914.07       1846.08        21.51 o                         
  -5  10   5       2804.64       2587.25        26.55 o                         
  -4  10   5        952.41        802.40        12.80 o                         
  -3  10   5       3853.58       3476.09        34.01 o                         
  -2  10   5       3765.00       3631.89        35.37 o                         
  -1  10   5        393.98        390.08         9.07 o                         
   0  10   5        892.25        936.08        13.32 o                         
   1  10   5       1743.34       1731.89        19.92 o                         
   2  10   5        920.59        819.60        10.10 o                         
   3  10   5       3344.43       3045.65        31.97 o                         
   4  10   5       2135.51       2001.65        16.97 o                         
   5  10   5        323.53        326.93         7.77 o                         
   6  10   5        212.42        209.07         8.05 o                         
   7  10   5        619.07        628.69        11.27 o                         
   8  10   5        941.38        994.31        16.53 o                         
   9  10   5       1112.97       1230.49        19.09 o                         
  10  10   5        315.95        326.81        12.50 o                         
 -13  11   5       1018.85       1111.98        17.40 o                         
 -12  11   5       2243.71       2262.91        24.29 o                         
 -11  11   5        474.08        433.73         9.48 o                         
 -10  11   5        828.97        876.36        12.28 o                         
  -9  11   5        563.73        570.17        10.24 o                         
  -8  11   5        146.38        157.94         8.61 o                         
  -7  11   5       3019.50       3031.53        32.05 o                         
  -6  11   5       4433.30       4322.48        39.69 o                         
  -5  11   5       4499.48       4252.57        42.38 o                         
  -4  11   5         26.86         26.69         4.71 o                         
  -3  11   5         89.69         78.03         6.86 o                         
  -2  11   5       1672.80       1606.91        18.88 o                         
  -1  11   5       3179.72       3034.58        30.74 o                         
   0  11   5       7903.26       7831.61        75.60 o                         
   1  11   5        712.35        645.82         9.65 o                         
   2  11   5        450.59        410.08         7.28 o                         
   3  11   5        487.97        525.18         9.29 o                         
   4  11   5        353.83        378.74         7.70 o                         
   5  11   5       3538.00       3470.36        30.52 o                         
   6  11   5        384.68        380.35         9.25 o                         
   7  11   5       1907.24       1911.49        22.39 o                         
   8  11   5          0.64          1.86         5.29 o                         
   9  11   5         13.66         15.89         5.84 o                         
 -13  12   5        491.09        453.28        12.76 o                         
 -12  12   5         37.37         46.23         5.43 o                         
 -11  12   5        881.25        976.21        17.59 o                         
 -10  12   5       2680.54       2687.29        31.59 o                         
  -9  12   5       2808.08       2810.71        44.55 o                         
  -8  12   5        550.35        605.72         9.86 o                         
  -7  12   5         15.81         10.23         3.41 o                         
  -6  12   5         29.63         22.88         4.52 o                         
  -5  12   5       1034.22       1006.15        14.58 o                         
  -4  12   5       3360.78       3356.32        36.28 o                         
  -3  12   5       1554.36       1541.72        18.82 o                         
  -2  12   5        286.68        270.55         8.84 o                         
  -1  12   5       1767.82       1764.19        21.68 o                         
   0  12   5        157.03        130.46         4.58 o                         
   1  12   5       2447.06       2488.53        26.42 o                         
   2  12   5       1872.34       1821.01        17.00 o                         
   3  12   5       1701.12       1667.86        16.76 o                         
   4  12   5        320.35        337.08         8.46 o                         
   5  12   5        660.16        599.09        10.57 o                         
   6  12   5        157.83        173.57         6.24 o                         
   7  12   5        784.63        782.14        14.21 o                         
   8  12   5        798.03        898.22        15.48 o                         
   9  12   5        387.32        413.91        11.84 o                         
 -12  13   5        511.25        549.42        12.76 o                         
 -11  13   5       1803.07       1845.68        23.67 o                         
 -10  13   5        515.88        519.46        10.11 o                         
  -9  13   5        231.62        199.90         7.09 o                         
  -8  13   5        327.73        326.49         8.75 o                         
  -7  13   5       1084.39       1160.25        12.00 o                         
  -6  13   5       2214.88       2321.57        20.54 o                         
  -5  13   5        584.10        588.06         9.63 o                         
  -4  13   5        374.38        381.43         8.39 o                         
  -3  13   5        151.85        136.17         5.91 o                         
  -2  13   5       1815.99       1837.41        18.79 o                         
  -1  13   5       1177.99       1275.96        13.77 o                         
   0  13   5        206.18        219.53         5.50 o                         
   1  13   5       1524.89       1541.57        17.77 o                         
   2  13   5          0.92         -1.05         3.52 o                         
   3  13   5         94.00         86.85         4.95 o                         
   4  13   5        959.24        996.79        15.61 o                         
   5  13   5          4.37         18.71         4.46 o                         
   6  13   5       2619.68       2679.61        28.62 o                         
   7  13   5         69.26         59.43         6.16 o                         
   8  13   5        183.50        161.37         7.72 o                         
   9  13   5        156.78        164.66        11.71 o                         
 -12  14   5          0.35         -6.05         6.05 o                         
 -11  14   5        100.15        116.38         6.49 o                         
 -10  14   5          9.86          8.79         4.44 o                         
  -9  14   5        260.58        241.45         7.81 o                         
  -8  14   5       1504.75       1404.09        18.86 o                         
  -7  14   5         59.30         42.04         3.86 o                         
  -6  14   5         15.10         17.65         3.29 o                         
  -5  14   5        415.77        460.79         7.88 o                         
  -4  14   5        508.32        540.33         8.97 o                         
  -3  14   5        194.60        228.08         6.11 o                         
  -2  14   5        573.69        603.33         9.47 o                         
  -1  14   5         10.37         14.38         3.44 o                         
   0  14   5        153.07        136.50         4.61 o                         
   1  14   5        697.51        695.73        11.27 o                         
   2  14   5        708.05        733.60        11.39 o                         
   3  14   5         52.09         55.83         4.92 o                         
   4  14   5        128.74        131.10         5.88 o                         
   5  14   5          4.78         -1.45         4.58 o                         
   6  14   5        109.89         91.28         6.27 o                         
   7  14   5        386.98        422.74        13.77 o                         
   8  14   5        680.19        752.25        15.33 o                         
 -11  15   5        121.96        101.33         6.68 o                         
 -10  15   5        587.56        527.54        11.96 o                         
  -9  15   5         13.87          5.33         4.37 o                         
  -8  15   5          8.38         -0.88         3.91 o                         
  -7  15   5         10.81          1.36         3.77 o                         
  -6  15   5         21.40          5.64         3.67 o                         
  -5  15   5        112.12        117.09         4.70 o                         
  -4  15   5        175.54        172.38         5.84 o                         
  -3  15   5         68.81         58.07         4.42 o                         
  -2  15   5        513.00        519.09         9.39 o                         
  -1  15   5        284.75        216.11         6.01 o                         
   0  15   5        234.93        269.56         8.29 o                         
   1  15   5         79.93         68.50         4.76 o                         
   2  15   5        100.55         68.04         5.04 o                         
   3  15   5        237.48        219.48         7.03 o                         
   4  15   5         30.69         23.08         5.04 o                         
   5  15   5        197.54        193.33         9.31 o                         
   6  15   5        364.51        354.27        10.74 o                         
   7  15   5        161.93        170.94         7.91 o                         
   8  15   5        304.57        241.90         9.07 o                         
 -11  16   5        142.07        129.40         7.57 o                         
 -10  16   5        303.65        300.79         9.86 o                         
  -9  16   5        238.72        203.26         7.70 o                         
  -8  16   5        129.15        105.46         5.37 o                         
  -7  16   5          1.07         -3.93         3.93 o                         
  -6  16   5          4.91          1.67         3.89 o                         
  -5  16   5        187.92        160.49         6.05 o                         
  -4  16   5        824.44        757.80        13.18 o                         
  -3  16   5         54.17         30.97         4.90 o                         
  -2  16   5        366.68        364.82         9.72 o                         
  -1  16   5        475.50        433.93         9.43 o                         
   0  16   5        102.47         89.76         5.25 o                         
   1  16   5         57.07         45.78         6.29 o                         
   2  16   5        752.17        698.96        12.08 o                         
   3  16   5        254.12        218.88         7.11 o                         
   4  16   5        182.11        157.79         7.43 o                         
   5  16   5         87.07         76.63         6.72 o                         
   6  16   5          2.50         -5.55         5.55 o                         
   7  16   5          0.99          2.38         5.96 o                         
 -10  17   5        345.62        309.53        10.37 o                         
  -9  17   5        200.44        191.37         8.23 o                         
  -8  17   5         50.94         62.37         5.72 o                         
  -7  17   5        999.34       1058.39        14.05 o                         
  -6  17   5       1461.16       1373.88        27.17 o                         
  -5  17   5        730.85        683.14        12.23 o                         
  -4  17   5          4.62         10.29         5.17 o                         
  -3  17   5         25.73         20.65         5.04 o                         
  -2  17   5       1842.39       1819.75        26.92 o                         
  -1  17   5        231.64        212.11         7.43 o                         
   0  17   5       1414.51       1396.44        19.67 o                         
   1  17   5         87.88         73.34         5.48 o                         
   2  17   5        141.93        138.35         6.31 o                         
   3  17   5         29.96         26.83         5.91 o                         
   4  17   5         26.15         29.97         6.19 o                         
   5  17   5        579.42        654.01        15.03 o                         
   6  17   5        125.25        135.46         8.88 o                         
  -9  18   5       1107.22       1154.76        19.46 o                         
  -8  18   5        570.82        618.27        14.18 o                         
  -7  18   5         22.12         12.82         4.96 o                         
  -6  18   5        147.59        175.96         9.01 o                         
  -5  18   5        540.65        580.34        16.34 o                         
  -4  18   5        400.80        434.06        13.55 o                         
  -3  18   5        783.05        836.69        19.61 o                         
  -2  18   5        593.43        589.08        13.11 o                         
  -1  18   5        145.90        124.31         6.52 o                         
   0  18   5          0.22          3.95         4.90 o                         
   1  18   5        465.69        509.07        12.75 o                         
   2  18   5        248.87        311.23        10.78 o                         
   3  18   5        569.22        541.32        13.84 o                         
   4  18   5        519.32        490.39        13.44 o                         
   5  18   5        123.09        112.08         7.92 o                         
  -8  19   5        186.73        238.77        10.68 o                         
  -7  19   5        342.83        437.78        13.05 o                         
  -6  19   5       1002.98       1054.02        23.99 o                         
  -5  19   5        678.28        605.32        21.84 o                         
  -4  19   5        365.47        300.29        12.38 o                         
  -3  19   5        135.56        141.62         8.26 o                         
  -2  19   5        159.45        179.35         9.01 o                         
  -1  19   5       1619.00       1645.22        32.77 o                         
   0  19   5        165.11        179.02         8.48 o                         
   1  19   5        895.98        883.87        17.80 o                         
   2  19   5        104.91         79.42         7.14 o                         
   3  19   5         93.76        101.37         7.53 o                         
   4  19   5        345.13        374.04        12.60 o                         
  -7  20   5         11.71          7.45         6.01 o                         
  -6  20   5         13.78         23.31         5.95 o                         
  -5  20   5        379.03        430.64        14.00 o                         
  -4  20   5        442.69        442.19        14.73 o                         
  -3  20   5        493.09        485.05        18.34 o                         
  -2  20   5        269.91        262.28        18.29 o                         
  -1  20   5         87.30         70.52         7.38 o                         
   0  20   5          5.51          3.11         6.63 o                         
   1  20   5        606.50        672.58        16.74 o                         
   2  20   5        824.13        885.36        18.78 o                         
   3  20   5        366.25        405.01        14.05 o                         
  -5  21   5        585.12        539.44        16.32 o                         
  -4  21   5        198.71        187.38         9.81 o                         
  -3  21   5          1.69          1.81         7.04 o                         
  -2  21   5        243.95        248.84        13.94 o                         
  -1  21   5          3.35         11.82         7.24 o                         
   0  21   5       1007.92       1006.86        19.90 o                         
   1  21   5         62.61         62.10         7.96 o                         
 -14   0   6       1168.54       1203.54        52.13 o                         
 -13   0   6       1071.17       1020.18        45.84 o                         
 -12   0   6       5686.44       6039.83       262.91 o                         
 -11   0   6       1079.74       1172.36        74.60 o                         
 -10   0   6       1101.13       1134.62        28.60 o                         
  -9   0   6        595.91        638.90        19.38 o                         
  -8   0   6       5249.00       4801.33        86.75 o                         
  -7   0   6       1874.19       1775.74        34.63 o                         
  -4   0   6        100.36        124.94        13.48 o                         
  -3   0   6        111.82        105.16        14.38 o                         
  -2   0   6       4737.48       5063.15       133.93 o                         
  -1   0   6       1638.24       1537.91        51.23 o                         
   0   0   6       8467.02       8425.40       104.07 o                         
   1   0   6       1752.10       1670.07        24.43 o                         
   2   0   6        519.40        387.18        11.68 o                         
   3   0   6        679.56        810.16        16.76 o                         
   4   0   6        437.19        523.70        14.87 o                         
   5   0   6       2161.77       2354.33        36.19 o                         
   6   0   6       2302.09       2335.04        44.07 o                         
   7   0   6       4423.88       4432.99        62.17 o                         
   8   0   6       1265.49       1333.99        26.46 o                         
   9   0   6         38.75         72.92        10.36 o                         
  10   0   6        384.75        458.53        53.63 o                         
 -14   1   6        874.10        925.93        32.41 o                         
 -13   1   6        221.13        203.05        15.25 o                         
 -12   1   6        122.10        105.13         8.07 o                         
 -11   1   6       2159.68       2079.34        32.02 o                         
 -10   1   6       3373.11       3354.29        43.13 o                         
  -9   1   6       1561.67       1621.15        24.72 o                         
  -8   1   6       1564.37       1513.64        22.47 o                         
  -7   1   6        516.07        485.20         9.99 o                         
  -6   1   6        360.04        328.36        12.86 o                         
  -5   1   6       1277.75       1303.31        40.45 o                         
  -4   1   6       3256.20       3326.60        88.98 o                         
  -3   1   6       4710.38       4634.43        86.44 o                         
  -2   1   6       3040.57       2920.28        58.47 o                         
  -1   1   6        680.06        665.76        23.19 o                         
   0   1   6        402.61        449.67        11.99 o                         
   1   1   6       1707.38       1833.83        18.74 o                         
   2   1   6       4825.56       4884.45        44.82 o                         
   3   1   6       1474.19       1427.79        16.67 o                         
   4   1   6       1478.92       1421.83        17.33 o                         
   5   1   6          0.98          8.85         4.66 o                         
   6   1   6        320.86        449.47        11.57 o                         
   7   1   6        100.07        169.50         7.20 o                         
   8   1   6       1134.42       1257.29        18.96 o                         
   9   1   6        240.11        281.81        11.47 o                         
  10   1   6        375.10        374.51        13.33 o                         
 -14   2   6         10.52          0.90        11.44 o                         
 -13   2   6       1916.00       2136.62        49.57 o                         
 -12   2   6        105.32        116.53         8.31 o                         
 -11   2   6       1539.19       1642.95        23.94 o                         
 -10   2   6          3.17          1.67         4.35 o                         
  -9   2   6          3.86         -4.59         4.59 o                         
  -8   2   6          5.38         -4.14         4.14 o                         
  -7   2   6       3405.70       3261.67        42.25 o                         
  -6   2   6       1890.81       1818.36        28.02 o                         
  -5   2   6       1268.15       1286.24        39.55 o                         
  -4   2   6         15.54         25.17        10.79 o                         
  -3   2   6        681.11        663.34        29.66 o                         
  -2   2   6         75.69         84.92        10.47 o                         
  -1   2   6       3876.38       4028.05        77.86 o                         
   0   2   6        345.65        316.43        10.15 o                         
   1   2   6        509.63        406.43         8.18 o                         
   2   2   6        298.85        258.55         8.75 o                         
   3   2   6        130.43        153.63         6.28 o                         
   4   2   6        331.48        373.96         9.47 o                         
   5   2   6        165.15        170.78         6.57 o                         
   6   2   6       2255.92       2349.44        26.34 o                         
   7   2   6         16.27         10.15         4.78 o                         
   8   2   6        666.32        651.31        16.25 o                         
   9   2   6        898.51        940.60        19.83 o                         
  10   2   6          1.68          3.44         7.11 o                         
 -14   3   6         15.11          6.70        11.00 o                         
 -13   3   6        173.63        186.55        14.58 o                         
 -12   3   6         49.14         23.99         6.17 o                         
 -11   3   6        139.44        117.22         5.97 o                         
 -10   3   6        579.50        547.04        10.97 o                         
  -9   3   6        527.96        494.99        12.47 o                         
  -8   3   6        305.13        302.59        10.90 o                         
  -7   3   6          5.21          4.20         3.80 o                         
  -6   3   6        108.46         95.80         6.16 o                         
  -5   3   6        386.49        402.68        20.67 o                         
  -4   3   6        876.58        871.87        32.36 o                         
  -3   3   6        593.60        640.87        28.76 o                         
  -2   3   6        128.70        154.60        17.08 o                         
  -1   3   6         41.29         42.03         6.75 o                         
   0   3   6         35.03         35.42         2.93 o                         
   1   3   6        641.27        641.39         9.22 o                         
   2   3   6        184.86        149.61         5.06 o                         
   3   3   6       2301.51       2322.10        24.20 o                         
   4   3   6        565.79        549.89        10.73 o                         
   5   3   6        205.56        186.60         7.06 o                         
   6   3   6        130.53        139.68         8.74 o                         
   7   3   6         55.99         58.47         5.29 o                         
   8   3   6          1.88         -5.07         5.07 o                         
   9   3   6        351.89        356.55        12.23 o                         
  10   3   6          8.37         -0.27         6.91 o                         
 -14   4   6         28.33         25.72         8.01 o                         
 -13   4   6         95.34         84.28         8.61 o                         
 -12   4   6         41.38         20.98         7.94 o                         
 -11   4   6        128.13        103.11         5.93 o                         
 -10   4   6        538.79        569.89        11.42 o                         
  -9   4   6        680.93        741.59        15.28 o                         
  -8   4   6        253.89        202.70         8.16 o                         
  -7   4   6        169.68        167.31         6.63 o                         
  -6   4   6         67.80         59.98         5.23 o                         
  -5   4   6        115.93         99.29         4.92 o                         
  -4   4   6          1.22          2.70        10.79 o                         
  -3   4   6        569.39        540.20        26.97 o                         
  -2   4   6        730.00        746.03        33.26 o                         
  -1   4   6         44.99         31.55         2.90 o                         
   0   4   6        631.04        726.89         9.54 o                         
   1   4   6       1014.92        946.08        11.86 o                         
   2   4   6          9.45          9.62         3.81 o                         
   3   4   6         12.26         11.31         4.19 o                         
   4   4   6         15.07          8.68         4.50 o                         
   5   4   6        263.25        239.86        10.39 o                         
   6   4   6        935.03        866.21        14.84 o                         
   7   4   6          0.12         -4.82         4.82 o                         
   8   4   6          0.96         -5.12         5.12 o                         
   9   4   6          0.13         -3.69         6.44 o                         
  10   4   6         41.07         25.71         7.56 o                         
 -14   5   6        146.37        171.03        10.92 o                         
 -13   5   6        204.51        203.24         9.34 o                         
 -12   5   6         21.75         13.89         5.05 o                         
 -11   5   6        575.58        502.57        11.03 o                         
 -10   5   6        249.99        216.54         7.16 o                         
  -9   5   6        390.59        340.22        11.05 o                         
  -8   5   6       3139.89       3058.36        50.01 o                         
  -7   5   6        334.43        350.57         8.30 o                         
  -6   5   6         47.01         30.73         3.84 o                         
  -5   5   6          1.86         -0.75         3.34 o                         
  -4   5   6        567.85        480.33         8.73 o                         
  -3   5   6       4704.58       4372.36        77.85 o                         
  -2   5   6        750.27        680.24         9.20 o                         
  -1   5   6        863.35        941.66        16.01 o                         
   0   5   6        479.28        425.39         8.08 o                         
   1   5   6       1400.26       1281.28        14.93 o                         
   2   5   6        352.90        299.06         9.17 o                         
   3   5   6       1196.54       1059.25        14.26 o                         
   4   5   6          9.30          3.90         4.55 o                         
   5   5   6          3.13         -4.77         4.77 o                         
   6   5   6         30.90         32.84         5.76 o                         
   7   5   6          1.15         -4.31         4.31 o                         
   8   5   6          6.74         -0.61         4.78 o                         
   9   5   6        454.37        461.24        14.50 o                         
 -14   6   6        349.69        356.17        14.18 o                         
 -13   6   6       1085.76       1148.26        21.42 o                         
 -12   6   6       2095.70       2027.72        27.08 o                         
 -11   6   6        411.82        454.39        10.97 o                         
 -10   6   6       1026.92       1095.59        15.57 o                         
  -9   6   6        260.14        265.76         8.18 o                         
  -8   6   6        303.67        287.65         9.64 o                         
  -7   6   6       9334.01       8910.14        99.29 o                         
  -6   6   6       1946.19       1796.08        23.72 o                         
  -5   6   6       3117.48       3006.90        37.72 o                         
  -4   6   6        644.44        666.37        10.08 o                         
  -3   6   6        660.73        642.72         9.16 o                         
  -2   6   6       5712.56       5480.41        52.29 o                         
  -1   6   6       1842.43       1712.70        19.68 o                         
   0   6   6       3121.83       2928.45        29.94 o                         
   1   6   6        350.36        278.06         7.68 o                         
   2   6   6        169.70        112.46         5.31 o                         
   3   6   6         12.53         29.02         4.68 o                         
   4   6   6        200.08        200.45         6.84 o                         
   5   6   6       1357.66       1411.27        18.57 o                         
   6   6   6        992.14       1027.05        18.96 o                         
   7   6   6       1937.61       1897.11        21.48 o                         
   8   6   6        152.49        158.06         6.75 o                         
   9   6   6         62.25         64.99         6.92 o                         
 -14   7   6        504.38        539.55        16.72 o                         
 -13   7   6        138.47        127.18         8.72 o                         
 -12   7   6        319.17        305.01        12.49 o                         
 -11   7   6       1407.68       1399.65        19.16 o                         
 -10   7   6       3419.17       3351.08        35.86 o                         
  -9   7   6       2319.29       2407.64        26.74 o                         
  -8   7   6        528.38        544.89        12.30 o                         
  -7   7   6        108.13         82.15         5.61 o                         
  -6   7   6        146.07        139.19         5.41 o                         
  -5   7   6       2722.36       2692.54        32.68 o                         
  -4   7   6       4858.94       4637.15        44.93 o                         
  -3   7   6       2112.01       1998.41        21.32 o                         
  -2   7   6       1947.78       1727.06        19.12 o                         
  -1   7   6       1440.57       1226.58        13.82 o                         
   0   7   6          2.69          2.50         3.63 o                         
   1   7   6       4709.71       4733.11        44.58 o                         
   2   7   6       2262.10       2211.00        23.71 o                         
   3   7   6       1443.40       1440.73        17.85 o                         
   4   7   6       1428.34       1334.92        18.43 o                         
   5   7   6        636.11        550.87        16.72 o                         
   6   7   6        559.35        626.21        14.43 o                         
   7   7   6        650.34        714.82        13.01 o                         
   8   7   6        286.18        347.91        11.56 o                         
   9   7   6        339.32        370.81        12.38 o                         
 -13   8   6       1646.84       1768.87        33.08 o                         
 -12   8   6       1561.63       1654.24        26.44 o                         
 -11   8   6       1774.49       1830.77        23.25 o                         
 -10   8   6        112.78        114.66         6.10 o                         
  -9   8   6          2.85          2.37         4.31 o                         
  -8   8   6       2227.41       2197.69        39.36 o                         
  -7   8   6        455.45        492.19        11.81 o                         
  -6   8   6       5058.75       5029.04        53.08 o                         
  -5   8   6        577.55        538.67        10.57 o                         
  -4   8   6        890.83        818.34        11.82 o                         
  -3   8   6       1947.11       2002.00        20.99 o                         
  -2   8   6        127.05        122.18         5.95 o                         
  -1   8   6        660.25        686.84        11.61 o                         
   0   8   6       3713.73       3689.20        33.67 o                         
   1   8   6       2998.91       2763.14        28.25 o                         
   2   8   6          1.11         14.82         4.53 o                         
   3   8   6         16.37         32.89         4.91 o                         
   4   8   6       1014.72       1156.87        16.47 o                         
   5   8   6        925.30       1045.50        16.20 o                         
   6   8   6       1904.07       1907.55        22.20 o                         
   7   8   6        109.93         78.58         5.86 o                         
   8   8   6        668.67        629.05        15.30 o                         
   9   8   6        278.54        285.14        11.26 o                         
 -13   9   6        426.56        421.01        15.76 o                         
 -12   9   6          0.16         -1.44         6.55 o                         
 -11   9   6        674.02        699.67        15.37 o                         
 -10   9   6       1240.55       1319.92        18.49 o                         
  -9   9   6        829.09        863.09        14.00 o                         
  -8   9   6       1046.30       1058.07        18.94 o                         
  -7   9   6        719.39        800.10        15.10 o                         
  -6   9   6        227.05        212.24        10.72 o                         
  -5   9   6       1044.62       1112.73        15.95 o                         
  -4   9   6       1674.31       1727.05        19.18 o                         
  -3   9   6       1669.06       1689.11        18.94 o                         
  -2   9   6        840.28        800.65        11.88 o                         
  -1   9   6        231.37        226.66         6.84 o                         
   0   9   6       1240.05       1257.80        15.90 o                         
   1   9   6         59.13         85.93         4.90 o                         
   2   9   6       2264.77       2385.23        24.27 o                         
   3   9   6       1030.26       1042.16        15.33 o                         
   4   9   6         92.36        101.80         6.26 o                         
   5   9   6          8.09          3.05         6.97 o                         
   6   9   6          3.74         24.91         4.57 o                         
   7   9   6        868.16       1019.62        15.94 o                         
   8   9   6        567.91        613.82        15.41 o                         
 -13  10   6        251.87        256.75        12.10 o                         
 -12  10   6        843.36        917.58        20.15 o                         
 -11  10   6        185.02        189.34         9.40 o                         
 -10  10   6        167.15        165.65         7.21 o                         
  -9  10   6          1.60         -1.15         4.67 o                         
  -8  10   6         65.05         77.81         5.08 o                         
  -7  10   6       2930.06       3002.45        38.10 o                         
  -6  10   6        186.19        225.56         9.02 o                         
  -5  10   6        655.39        730.26        12.59 o                         
  -4  10   6         56.60         54.84         4.71 o                         
  -3  10   6         49.36         49.58         4.74 o                         
  -2  10   6       1515.25       1593.31        20.47 o                         
  -1  10   6        405.15        460.99        10.74 o                         
   0  10   6       2099.54       2109.93        33.68 o                         
   1  10   6          9.70          2.36         4.76 o                         
   2  10   6         69.52         60.38         5.09 o                         
   3  10   6        573.81        612.61        11.69 o                         
   4  10   6         68.47         48.66         5.43 o                         
   5  10   6        683.90        702.32        16.83 o                         
   6  10   6        207.91        221.09        10.78 o                         
   7  10   6         91.19        116.16         6.64 o                         
   8  10   6        179.38        164.03         8.59 o                         
 -12  11   6         11.79         12.61         7.29 o                         
 -11  11   6         64.20         45.14         7.77 o                         
 -10  11   6          2.41          6.87         6.49 o                         
  -9  11   6        140.25        153.24         6.90 o                         
  -8  11   6        216.82        221.88         7.10 o                         
  -7  11   6        261.03        250.91        12.33 o                         
  -6  11   6        131.92        110.12         6.63 o                         
  -5  11   6         96.71        102.99         5.85 o                         
  -4  11   6         59.44        101.83         5.68 o                         
  -3  11   6        321.64        342.29         9.68 o                         
  -2  11   6          0.51          8.78         4.53 o                         
  -1  11   6        834.76        737.77        12.52 o                         
   0  11   6        636.93        582.68        11.65 o                         
   1  11   6        735.94        791.86        13.40 o                         
   2  11   6        265.02        198.27         7.30 o                         
   3  11   6        222.52        241.22         7.98 o                         
   4  11   6         27.08         14.80         7.44 o                         
   5  11   6          0.29          8.90         7.06 o                         
   6  11   6        151.19        125.52         6.74 o                         
   7  11   6          1.92          3.52         5.69 o                         
   8  11   6          2.64         -6.08         6.08 o                         
 -12  12   6         79.90         60.89         8.52 o                         
 -11  12   6         30.61         22.35         7.44 o                         
 -10  12   6        282.40        294.95        12.17 o                         
  -9  12   6        187.62        162.52         7.35 o                         
  -8  12   6         53.61         34.68         5.14 o                         
  -7  12   6        543.63        447.81        13.99 o                         
  -6  12   6        400.03        321.22        10.46 o                         
  -5  12   6          6.58          5.79         5.08 o                         
  -4  12   6        179.03        150.38         6.91 o                         
  -3  12   6         53.42         36.89         5.25 o                         
  -2  12   6        119.15         84.88         5.79 o                         
  -1  12   6        128.11         97.44         5.88 o                         
   0  12   6        898.04        788.52        13.67 o                         
   1  12   6        194.13        221.54         8.15 o                         
   2  12   6        552.89        513.89        12.25 o                         
   3  12   6         62.94         81.53         7.10 o                         
   4  12   6        121.19         95.31         8.26 o                         
   5  12   6        462.06        429.20        11.07 o                         
   6  12   6          2.24         -3.50         5.32 o                         
   7  12   6        200.77        177.54         8.19 o                         
 -11  13   6         13.38          6.58         7.36 o                         
 -10  13   6       1173.71       1219.17        23.13 o                         
  -9  13   6       1282.54       1247.19        22.49 o                         
  -8  13   6         12.27          5.20         4.93 o                         
  -7  13   6        164.03        121.17         6.93 o                         
  -6  13   6         10.66         -0.73         5.30 o                         
  -5  13   6        686.08        710.47        14.21 o                         
  -4  13   6       1409.76       1359.23        19.56 o                         
  -3  13   6       1098.08        983.90        15.31 o                         
  -2  13   6        313.66        238.84         9.62 o                         
  -1  13   6        276.09        240.44         7.90 o                         
   0  13   6         45.66         50.91         5.75 o                         
   1  13   6        439.64        445.47        11.87 o                         
   2  13   6         35.92         31.03         6.51 o                         
   3  13   6       1515.06       1413.78        23.44 o                         
   4  13   6        438.92        441.42        12.55 o                         
   5  13   6        116.12         95.97        10.49 o                         
   6  13   6          8.79         14.31         6.38 o                         
   7  13   6          7.22         14.26         7.15 o                         
 -11  14   6        709.70        717.06        19.50 o                         
 -10  14   6          1.10         -2.98         7.24 o                         
  -9  14   6        230.43        224.42        10.38 o                         
  -8  14   6        101.70        122.92         7.61 o                         
  -7  14   6       1162.67       1263.34        23.45 o                         
  -6  14   6       2167.27       2146.53        26.94 o                         
  -5  14   6        977.30        936.27        16.45 o                         
  -4  14   6         61.41         70.47         6.63 o                         
  -3  14   6         51.85         72.00         6.23 o                         
  -2  14   6         26.16         42.78         5.73 o                         
  -1  14   6       1818.81       1886.37        23.20 o                         
   0  14   6       1269.91       1224.98        17.98 o                         
   1  14   6        679.79        623.80        14.93 o                         
   2  14   6         18.87         -6.82         6.82 o                         
   3  14   6          6.23          1.34         7.28 o                         
   4  14   6        544.23        541.70        13.33 o                         
   5  14   6         87.54        106.55         6.50 o                         
   6  14   6       1189.30       1163.13        21.43 o                         
 -10  15   6       1137.75       1175.03        23.77 o                         
  -9  15   6        457.73        529.52        16.16 o                         
  -8  15   6       1256.03       1334.08        23.04 o                         
  -7  15   6         53.87         36.63         9.31 o                         
  -6  15   6         58.94         96.97         9.70 o                         
  -5  15   6        661.95        735.94        16.99 o                         
  -4  15   6        898.09        963.13        17.47 o                         
  -3  15   6       1213.15       1242.38        18.39 o                         
  -2  15   6       1134.01       1083.60        17.19 o                         
  -1  15   6          3.99          7.70         6.35 o                         
   0  15   6        129.38        152.33        10.05 o                         
   1  15   6        726.64        781.51        21.57 o                         
   2  15   6        381.32        411.65        20.23 o                         
   3  15   6       1416.17       1403.23        33.96 o                         
   4  15   6        122.25        127.97         8.50 o                         
   5  15   6         74.71         63.43         6.45 o                         
   6  15   6        496.38        549.84        14.46 o                         
  -9  16   6        240.29        257.40        11.07 o                         
  -8  16   6        299.79        316.83        12.73 o                         
  -7  16   6        727.13        885.30        24.33 o                         
  -6  16   6        512.70        598.48        17.97 o                         
  -5  16   6        714.01        711.24        19.23 o                         
  -4  16   6          5.62          9.05         7.91 o                         
  -3  16   6          5.71          7.44         7.97 o                         
  -2  16   6        569.72        705.05        17.47 o                         
  -1  16   6        114.07        145.49         9.85 o                         
   0  16   6       1816.99       1872.39        28.43 o                         
   1  16   6        318.04        304.29        11.89 o                         
   2  16   6         16.63         11.90         6.21 o                         
   3  16   6        603.96        596.09        14.39 o                         
   4  16   6          5.45         11.90         5.55 o                         
   5  16   6        469.53        533.83        14.03 o                         
  -9  17   6        159.50        168.27        20.67 o                         
  -8  17   6         17.38         16.03         7.71 o                         
  -7  17   6        252.98        215.18        13.24 o                         
  -6  17   6         11.25         17.29         8.64 o                         
  -5  17   6        317.69        392.86        24.71 o                         
  -4  17   6        386.38        454.09        24.97 o                         
  -3  17   6        295.43        305.59        12.73 o                         
  -2  17   6        191.39        185.95         9.93 o                         
  -1  17   6         80.84         69.37         8.58 o                         
   0  17   6        172.23        199.60        13.73 o                         
   1  17   6          2.27          0.61         5.90 o                         
   2  17   6       1054.93       1090.64        22.49 o                         
   3  17   6        179.62        198.83         8.35 o                         
   4  17   6         54.79         52.16         9.70 o                         
  -7  18   6        183.20        201.19        13.84 o                         
  -6  18   6        451.87        548.79        22.38 o                         
  -5  18   6          7.27         -5.48         8.47 o                         
  -4  18   6         11.98          9.75         8.66 o                         
  -3  18   6        312.24        338.49        13.84 o                         
  -2  18   6          9.00         17.64         8.01 o                         
  -1  18   6        350.72        368.36        12.93 o                         
   0  18   6          0.37         -2.99         8.06 o                         
   1  18   6         12.91         18.22         5.82 o                         
   2  18   6         16.19         12.67         6.61 o                         
   3  18   6         22.32         14.51         5.93 o                         
  -6  19   6        117.45         96.55        18.76 o                         
  -5  19   6          4.16          2.93        10.46 o                         
  -4  19   6          4.28          2.93        10.38 o                         
  -3  19   6         25.20         28.89        10.61 o                         
  -2  19   6         10.21         18.21        10.68 o                         
  -1  19   6         35.05         31.74         7.80 o                         
   0  19   6         47.60         56.50         8.38 o                         
   1  19   6        156.68        126.31         8.30 o                         
  -3  20   6        372.13        355.43        15.55 o                         
  -2  20   6         18.55         -1.24        12.97 o                         
  -1  20   6        286.64        266.06        39.55 o                         
 -13   1   7         23.19         -1.33         7.41 o                         
 -12   1   7        575.50        591.42        17.12 o                         
 -11   1   7         11.90         -3.55         6.05 o                         
 -10   1   7         35.15         42.53         5.95 o                         
  -9   1   7         80.91         74.53         5.84 o                         
  -8   1   7         68.58         35.23         4.80 o                         
  -7   1   7       2240.20       2120.69        28.31 o                         
  -4   1   7        336.68        352.34        25.17 o                         
  -3   1   7        142.88        125.04        12.08 o                         
  -2   1   7       5581.55       5859.99       109.95 o                         
  -1   1   7          3.97         -7.19        10.80 o                         
   0   1   7         41.21         13.59         3.81 o                         
   1   1   7         16.03         -0.72         4.24 o                         
   2   1   7        128.17         87.05         5.70 o                         
   3   1   7        149.12        156.43         7.08 o                         
   4   1   7        333.62        376.58        11.94 o                         
   5   1   7        105.46        119.66         7.57 o                         
   6   1   7        146.75        111.87         8.46 o                         
   7   1   7        417.73        402.67        14.34 o                         
   8   1   7        117.41        140.35        10.18 o                         
 -13   2   7        178.86        179.26        10.55 o                         
 -12   2   7         41.89         27.79         6.96 o                         
 -11   2   7        565.76        542.20        15.16 o                         
 -10   2   7        776.01        731.88        15.95 o                         
  -9   2   7       1174.60       1129.36        19.10 o                         
  -8   2   7        857.53        797.01        14.38 o                         
  -7   2   7        753.50        657.40        11.79 o                         
  -5   2   7       3147.31       3225.93        88.09 o                         
  -4   2   7       1503.44       1540.61        50.33 o                         
  -3   2   7        364.32        287.63        25.17 o                         
  -2   2   7        807.06        690.38        25.10 o                         
  -1   2   7        327.77        269.21        16.52 o                         
   0   2   7        796.38        862.74        15.59 o                         
   1   2   7        319.74        333.83        11.12 o                         
   2   2   7        355.29        373.71        10.50 o                         
   3   2   7       1461.45       1421.23        20.56 o                         
   4   2   7         42.01         27.22         6.12 o                         
   5   2   7        528.30        461.70        11.69 o                         
   6   2   7        113.73        143.56         8.89 o                         
   7   2   7        162.60        202.90        10.27 o                         
   8   2   7       1021.02       1104.58        22.57 o                         
 -13   3   7       1849.06       1970.47        47.03 o                         
 -12   3   7       1055.14       1031.59        23.48 o                         
 -11   3   7       1790.07       1776.34        28.65 o                         
 -10   3   7        145.86        122.87         7.41 o                         
  -9   3   7         18.92         25.61         5.15 o                         
  -8   3   7       1137.68       1243.91        19.55 o                         
  -7   3   7       1714.87       1690.63        23.82 o                         
  -6   3   7       2271.54       2173.39        57.53 o                         
  -5   3   7       1784.03       1725.77        53.03 o                         
  -4   3   7        483.63        407.17        26.07 o                         
  -3   3   7         56.02         86.29        16.18 o                         
  -2   3   7        163.24        224.71        21.57 o                         
  -1   3   7       3733.40       3801.10        53.11 o                         
   0   3   7       2466.91       2333.61        36.98 o                         
   1   3   7       3979.66       3693.11        46.23 o                         
   2   3   7        143.85        182.93        10.12 o                         
   3   3   7        205.78        273.54        10.23 o                         
   4   3   7        179.30        247.45        10.28 o                         
   5   3   7       1128.38       1288.51        17.98 o                         
   6   3   7       1265.45       1321.65        22.50 o                         
   7   3   7         20.91         21.08         7.83 o                         
   8   3   7        370.61        332.85        12.57 o                         
 -13   4   7        332.62        345.63        30.18 o                         
 -12   4   7        135.31        118.39         8.64 o                         
 -11   4   7       1268.58       1324.71        26.47 o                         
 -10   4   7       2992.13       3041.74        42.69 o                         
  -9   4   7       1532.98       1516.24        23.82 o                         
  -8   4   7       2200.73       2149.18        30.45 o                         
  -7   4   7         55.07         44.93         4.09 o                         
  -6   4   7          4.13          3.80         3.69 o                         
  -5   4   7       2120.10       2409.78        69.21 o                         
  -4   4   7       4059.84       4305.43       115.95 o                         
  -3   4   7       1308.48       1377.02        48.54 o                         
  -2   4   7        942.67        846.26        41.80 o                         
  -1   4   7         44.71         70.57         5.53 o                         
   0   4   7        452.35        371.20        12.66 o                         
   1   4   7        840.06       1014.07        21.93 o                         
   2   4   7       3118.55       3267.17        37.63 o                         
   3   4   7        701.94        711.11        14.43 o                         
   4   4   7        746.33        744.01        15.56 o                         
   5   4   7          8.96          5.01         5.33 o                         
   6   4   7        150.75         83.31         8.17 o                         
   7   4   7        863.77       1031.61        20.97 o                         
   8   4   7        964.59       1095.43        27.00 o                         
 -13   5   7        898.93       1036.84        32.73 o                         
 -12   5   7       1914.30       2048.90        42.81 o                         
 -11   5   7        340.97        322.23        14.92 o                         
 -10   5   7        210.23        229.03        18.89 o                         
  -9   5   7       1700.81       1652.76        25.73 o                         
  -8   5   7        216.01        213.04        10.24 o                         
  -7   5   7       1498.85       1576.25        23.37 o                         
  -6   5   7       1626.28       1694.09        26.73 o                         
  -5   5   7        731.46        722.62        11.95 o                         
  -4   5   7         60.62        104.27        16.18 o                         
  -3   5   7          6.25         21.87         3.37 o                         
  -2   5   7       1502.47       1596.82        35.81 o                         
  -1   5   7        762.24        790.08        17.62 o                         
   0   5   7       3615.63       3531.03        47.59 o                         
   1   5   7        107.24         89.59         5.81 o                         
   2   5   7        268.45        219.76         8.42 o                         
   3   5   7        331.33        441.87        12.33 o                         
   4   5   7        363.29        455.33        13.31 o                         
   5   5   7        877.54       1035.16        16.37 o                         
   6   5   7        534.40        618.47        16.69 o                         
   7   5   7         84.74         94.79         8.95 o                         
   8   5   7        251.32        324.52        17.14 o                         
 -13   6   7         76.29         92.48         9.91 o                         
 -12   6   7         62.65         54.53         7.83 o                         
 -11   6   7         16.73         11.10         9.86 o                         
 -10   6   7        806.80        850.86        18.55 o                         
  -9   6   7        205.64        219.61         8.97 o                         
  -8   6   7        144.73        130.70         6.85 o                         
  -7   6   7        986.54        921.79        16.62 o                         
  -6   6   7        458.64        443.94        11.10 o                         
  -5   6   7        529.14        549.55        10.76 o                         
  -4   6   7        783.66        857.80        14.41 o                         
  -3   6   7       1019.35        981.03        14.74 o                         
  -2   6   7          1.68         -3.35         4.43 o                         
  -1   6   7        455.49        388.20        10.13 o                         
   0   6   7        511.91        595.99        14.12 o                         
   1   6   7       1297.32       1321.62        20.21 o                         
   2   6   7         24.44         32.46         5.71 o                         
   3   6   7        704.16        780.52        17.49 o                         
   4   6   7          1.42         -5.48         5.48 o                         
   5   6   7         54.00         40.53         6.27 o                         
   6   6   7        191.37        186.90        11.26 o                         
   7   6   7          3.85         10.48         7.80 o                         
 -12   7   7         15.04          2.89         7.27 o                         
 -11   7   7        127.44        104.49         8.56 o                         
 -10   7   7         96.12         89.84         7.65 o                         
  -9   7   7        335.27        294.33        12.24 o                         
  -8   7   7        325.85        338.30        11.90 o                         
  -7   7   7         14.03         28.82         5.27 o                         
  -6   7   7        417.58        441.53        16.22 o                         
  -5   7   7        137.79        140.42         6.63 o                         
  -4   7   7          0.95          7.65         4.99 o                         
  -3   7   7         38.04         37.27         4.60 o                         
  -2   7   7         18.77          8.78         4.87 o                         
  -1   7   7        592.54        612.85        11.38 o                         
   0   7   7          0.73         -3.36         6.90 o                         
   1   7   7        128.82        150.93         7.03 o                         
   2   7   7         18.43         13.46         5.69 o                         
   3   7   7         50.15         48.32         6.50 o                         
   4   7   7        241.85        254.56        11.88 o                         
   5   7   7         13.58         10.18         7.42 o                         
   6   7   7        232.20        236.31        11.20 o                         
   7   7   7        118.72         83.95         9.66 o                         
 -12   8   7         34.45         27.09         8.59 o                         
 -11   8   7         14.64         21.89         6.96 o                         
 -10   8   7        124.74         90.53         7.97 o                         
  -9   8   7          1.52         -7.14         7.14 o                         
  -8   8   7         51.34         21.44         5.56 o                         
  -7   8   7         52.46         40.47         5.72 o                         
  -6   8   7         67.00         61.63         7.02 o                         
  -5   8   7         26.41         16.39         4.77 o                         
  -4   8   7        159.67        114.41         5.95 o                         
  -3   8   7         14.01          6.11         4.65 o                         
  -2   8   7          2.93         -4.49         4.49 o                         
  -1   8   7         22.70         24.68         5.09 o                         
   0   8   7          0.08         -2.71         4.56 o                         
   1   8   7          3.88          4.30         5.35 o                         
   2   8   7          7.19          3.17         5.67 o                         
   3   8   7        269.45        229.45         9.31 o                         
   4   8   7        103.62         69.23         6.47 o                         
   5   8   7         16.33         22.37         7.73 o                         
   6   8   7        110.33         70.01         8.91 o                         
   7   8   7        139.83        120.49        10.41 o                         
 -12   9   7        152.67        154.16         8.98 o                         
 -11   9   7        306.20        248.18        11.22 o                         
 -10   9   7          0.10         -4.70         7.14 o                         
  -9   9   7        141.78        117.56         8.20 o                         
  -8   9   7        552.86        529.92        13.42 o                         
  -7   9   7        277.17        214.04         8.87 o                         
  -6   9   7       1352.23       1201.13        28.41 o                         
  -5   9   7        309.65        211.51        12.56 o                         
  -4   9   7        239.95        204.17        13.14 o                         
  -3   9   7          1.03         -4.76         4.76 o                         
  -2   9   7         96.09         81.91         6.30 o                         
  -1   9   7       1605.59       1445.81        27.28 o                         
   0   9   7        443.62        373.95        12.11 o                         
   1   9   7        744.63        654.07        14.34 o                         
   2   9   7         15.18         16.99         5.67 o                         
   3   9   7          4.43         -6.10         6.10 o                         
   4   9   7        193.47        190.89         8.10 o                         
   5   9   7         61.25         80.44         9.03 o                         
   6   9   7        619.14        634.98        19.15 o                         
 -11  10   7        511.04        512.04        19.93 o                         
 -10  10   7        737.75        807.28        19.98 o                         
  -9  10   7       2060.85       2109.57        33.71 o                         
  -8  10   7        644.89        624.60        14.87 o                         
  -7  10   7        157.52        106.01         7.64 o                         
  -6  10   7         75.93         90.99         7.17 o                         
  -5  10   7       1044.44       1110.63        19.54 o                         
  -4  10   7       1605.17       1575.44        29.28 o                         
  -3  10   7       1750.00       1680.18        24.56 o                         
  -2  10   7         87.52         57.24         5.92 o                         
  -1  10   7        319.44        281.15        10.24 o                         
   0  10   7         88.83        139.58         9.92 o                         
   1  10   7        575.21        677.40        15.12 o                         
   2  10   7        194.53        206.01         8.05 o                         
   3  10   7        797.29        812.73        14.82 o                         
   4  10   7         89.22         69.82         8.38 o                         
   5  10   7        403.58        334.01        13.10 o                         
   6  10   7         93.79        124.19        10.30 o                         
 -11  11   7        177.42        159.98         9.05 o                         
 -10  11   7        412.51        431.78        17.07 o                         
  -9  11   7       1031.98       1070.27        22.80 o                         
  -8  11   7        507.69        542.80        14.87 o                         
  -7  11   7       1343.25       1429.40        36.33 o                         
  -6  11   7        562.53        558.72        15.71 o                         
  -5  11   7       1268.88       1169.31        19.77 o                         
  -4  11   7          7.96          8.44         5.63 o                         
  -3  11   7         31.17         50.92         6.25 o                         
  -2  11   7        892.74       1014.19        17.56 o                         
  -1  11   7        298.39        327.60        13.40 o                         
   0  11   7       3225.70       3191.94        38.94 o                         
   1  11   7         27.28         25.99         6.38 o                         
   2  11   7        113.13         72.56         7.41 o                         
   3  11   7         92.59        111.03         7.79 o                         
   4  11   7         80.68        126.58         9.11 o                         
   5  11   7       1305.12       1459.06        25.11 o                         
   6  11   7        713.64        787.04        21.33 o                         
 -10  12   7       1268.70       1437.71        40.04 o                         
  -9  12   7        206.78        220.32        11.22 o                         
  -8  12   7        153.43        160.35         9.64 o                         
  -7  12   7        104.24         77.09         7.97 o                         
  -6  12   7         10.27          7.96         6.85 o                         
  -5  12   7       1058.41       1196.95        19.71 o                         
  -4  12   7       1157.44       1226.00        26.26 o                         
  -3  12   7        501.23        543.09        17.89 o                         
  -2  12   7        256.76        259.17        11.59 o                         
  -1  12   7         65.40         34.10         6.57 o                         
   0  12   7         34.76         16.67         6.42 o                         
   1  12   7       1432.86       1548.06        24.16 o                         
   2  12   7       1006.37       1155.05        19.30 o                         
   3  12   7        338.39        355.76        12.51 o                         
   4  12   7        154.61        160.04        10.72 o                         
   5  12   7         14.21         25.58         8.44 o                         
 -10  13   7         36.15         50.02        13.93 o                         
  -9  13   7         73.36         38.60        12.38 o                         
  -8  13   7        352.41        438.31        16.95 o                         
  -7  13   7        432.14        468.98        16.73 o                         
  -6  13   7        996.35       1042.74        20.97 o                         
  -5  13   7         80.64         95.04         7.53 o                         
  -4  13   7         21.77         16.00         6.47 o                         
  -3  13   7        106.14        130.20         8.11 o                         
  -2  13   7         22.54         38.88         6.80 o                         
  -1  13   7        917.34       1062.33        19.41 o                         
   0  13   7        355.65        420.09        20.63 o                         
   1  13   7        334.12        335.36        15.01 o                         
   2  13   7          1.53          7.05         7.90 o                         
   3  13   7         13.73         16.33         7.67 o                         
   4  13   7        965.05       1042.72        21.66 o                         
  -9  14   7          1.80          1.65         9.68 o                         
  -8  14   7        724.33        748.50        34.16 o                         
  -7  14   7         38.48         40.34         8.31 o                         
  -6  14   7        119.37        143.07         9.63 o                         
  -5  14   7        207.92        258.66        13.37 o                         
  -4  14   7        223.54        296.73        13.95 o                         
  -3  14   7        115.82        149.53         8.75 o                         
  -2  14   7        106.02        116.17         9.88 o                         
  -1  14   7         60.25         60.46         7.55 o                         
   0  14   7         54.69         56.51         8.70 o                         
   1  14   7         69.28         90.33        12.27 o                         
   2  14   7        241.95        262.16        11.37 o                         
   3  14   7         12.35         -3.67         7.74 o                         
   4  14   7         90.74         58.96         9.05 o                         
  -8  15   7         28.17         15.99        12.38 o                         
  -7  15   7         27.10         30.85        11.18 o                         
  -6  15   7        277.01        202.55        17.09 o                         
  -5  15   7        163.20        190.54        12.22 o                         
  -4  15   7         17.31          6.78         6.97 o                         
  -3  15   7         51.25         50.82         7.69 o                         
  -2  15   7        780.95        805.29        20.38 o                         
  -1  15   7        116.88         75.73        10.83 o                         
   0  15   7          7.41         -2.16         9.27 o                         
   1  15   7         85.56         64.75         9.73 o                         
   2  15   7          5.36         -7.91         7.91 o                         
   3  15   7         40.85         48.17         9.93 o                         
  -7  16   7        105.60        100.11        13.41 o                         
  -6  16   7         88.79         94.86        12.87 o                         
  -5  16   7         40.19         38.77        11.53 o                         
  -4  16   7        198.19        204.85        23.09 o                         
  -3  16   7        154.39        125.52        11.64 o                         
  -2  16   7         97.28         85.86        13.62 o                         
  -1  16   7         20.16         21.70        10.12 o                         
   0  16   7         17.47         14.75         9.12 o                         
   1  16   7          3.38         -6.62         8.02 o                         
   2  16   7        123.01        132.49        10.51 o                         
  -6  17   7         88.44         91.68        29.66 o                         
  -5  17   7        547.42        553.94        25.58 o                         
  -4  17   7         35.67         17.42        10.09 o                         
  -3  17   7          1.61         -6.64         9.39 o                         
  -2  17   7        864.07        889.21        26.05 o                         
  -1  17   7         29.94         22.49         9.50 o                         
   0  17   7        382.05        369.80        18.03 o                         
 -12   0   8       1389.50       1535.26        37.81 o                         
 -11   0   8       1092.07       1187.61        36.85 o                         
 -10   0   8         28.51         34.16         7.93 o                         
  -9   0   8        256.99        318.06        14.93 o                         
  -8   0   8        244.74        292.15        12.71 o                         
  -3   0   8         28.70         72.81        17.08 o                         
  -2   0   8        970.18       1225.11        50.33 o                         
  -1   0   8        242.54        320.88        27.86 o                         
   0   0   8        297.09        346.03        12.65 o                         
   1   0   8        170.32        142.56        12.16 o                         
   2   0   8       3468.31       3144.08        52.70 o                         
   3   0   8       2016.92       2357.47        53.85 o                         
   4   0   8          9.34         15.47        11.91 o                         
   5   0   8        845.59       1058.77        28.66 o                         
   6   0   8         36.67         37.90        14.43 o                         
 -12   1   8         52.98         61.64        10.51 o                         
 -11   1   8        747.76        853.40        18.30 o                         
 -10   1   8       1913.74       1992.47        29.77 o                         
  -9   1   8        182.61        164.21         6.85 o                         
  -8   1   8        785.28        784.30        13.93 o                         
  -4   1   8        810.08        897.04        38.65 o                         
  -3   1   8       1035.36       1054.34        44.04 o                         
  -2   1   8        549.19        511.08        24.79 o                         
  -1   1   8        213.53        155.38        12.68 o                         
   0   1   8         46.85         94.89         5.17 o                         
   1   1   8        875.97       1078.58        16.78 o                         
   2   1   8       1169.12       1372.09        25.93 o                         
   3   1   8        375.94        435.68        12.43 o                         
   4   1   8          9.69          9.53         6.29 o                         
   5   1   8        195.34        143.88         8.77 o                         
   6   1   8         54.95         98.37        11.28 o                         
 -12   2   8        308.26        322.38        19.46 o                         
 -11   2   8        352.14        378.10        13.70 o                         
 -10   2   8         78.63         83.16         6.50 o                         
  -9   2   8         63.30         70.23         5.93 o                         
  -8   2   8        385.93        446.66        10.67 o                         
  -4   2   8         54.60         82.69        16.18 o                         
  -3   2   8        241.20        308.30        25.17 o                         
  -2   2   8        121.74        194.15        23.37 o                         
  -1   2   8       2192.79       2269.95        41.74 o                         
   0   2   8        511.97        523.28        13.27 o                         
   1   2   8        185.77        159.65         6.60 o                         
   2   2   8        590.84        656.66        13.88 o                         
   3   2   8        210.51        149.30         7.79 o                         
   4   2   8        923.37       1100.14        20.57 o                         
   5   2   8         80.86        111.16         8.31 o                         
   6   2   8        387.06        410.02        21.32 o                         
 -12   3   8         75.53         75.33         8.09 o                         
 -11   3   8          0.72         -5.82         5.82 o                         
 -10   3   8         61.86         63.28         6.50 o                         
  -9   3   8        326.95        341.47        11.12 o                         
  -8   3   8          0.33         -4.14         4.14 o                         
  -7   3   8        290.73        247.18        16.18 o                         
  -4   3   8        185.91        213.92        20.67 o                         
  -3   3   8          3.24         -1.80        15.28 o                         
  -2   3   8        789.47        823.33        41.35 o                         
  -1   3   8        135.72        136.01         9.38 o                         
   0   3   8        295.78        294.64        11.09 o                         
   1   3   8          0.41         -5.09         5.09 o                         
   2   3   8         32.62         40.52         5.92 o                         
   3   3   8        102.04        102.14         7.27 o                         
   4   3   8        106.47        111.65         7.79 o                         
   5   3   8         52.76         49.30         8.24 o                         
 -11   4   8         71.00         44.77         6.85 o                         
 -10   4   8         81.24         62.11         6.62 o                         
  -9   4   8        221.61        202.89         8.18 o                         
  -8   4   8        402.65        360.64        10.79 o                         
  -7   4   8          0.48          6.97         5.32 o                         
  -4   4   8         78.86        100.67        17.98 o                         
  -3   4   8         41.57         17.08        16.18 o                         
  -2   4   8         12.37         20.88         6.52 o                         
  -1   4   8        859.60        788.49        13.47 o                         
   0   4   8         17.56         16.38         4.80 o                         
   1   4   8         60.71         41.74         5.54 o                         
   2   4   8         66.92         65.91         6.39 o                         
   3   4   8         66.81         54.67         6.69 o                         
   4   4   8         71.22         67.73         7.31 o                         
   5   4   8         99.77         81.55        12.58 o                         
 -11   5   8        253.01        246.70        10.72 o                         
 -10   5   8        117.65         94.49         7.30 o                         
  -9   5   8        122.53        100.45         6.74 o                         
  -8   5   8        344.69        259.09        10.22 o                         
  -7   5   8         26.91         19.09         4.49 o                         
  -6   5   8        309.33        310.48        10.69 o                         
  -5   5   8          2.64         10.03         6.01 o                         
  -4   5   8        387.58        351.45        29.66 o                         
  -3   5   8        580.95        485.34        11.68 o                         
  -2   5   8        943.68        805.62        16.15 o                         
  -1   5   8        476.54        504.50        11.38 o                         
   0   5   8          1.02          0.70         4.80 o                         
   1   5   8         74.70         85.62         6.35 o                         
   2   5   8        463.15        440.92        13.16 o                         
   3   5   8         18.83          7.48         6.44 o                         
   4   5   8        157.91        138.22         8.71 o                         
   5   5   8         25.40         22.35        10.60 o                         
 -11   6   8          9.10          9.35         6.48 o                         
 -10   6   8        324.31        312.59        12.80 o                         
  -9   6   8        208.20        229.67         9.93 o                         
  -8   6   8         71.81         88.15         6.88 o                         
  -7   6   8       1630.89       1675.27        25.16 o                         
  -6   6   8        137.50        109.10         5.95 o                         
  -5   6   8       1702.59       1537.03        22.91 o                         
  -4   6   8          5.34          1.53         4.33 o                         
  -3   6   8        228.10        288.01        18.82 o                         
  -2   6   8        596.18        633.01        19.03 o                         
  -1   6   8          4.40          4.62         4.86 o                         
   0   6   8        932.65        926.73        17.35 o                         
   1   6   8        171.77        134.48         7.29 o                         
   2   6   8         36.49          9.95         7.83 o                         
   3   6   8         35.33         -2.26         6.43 o                         
   4   6   8        335.16        418.86        14.98 o                         
   5   6   8         40.47         49.85        11.43 o                         
 -11   7   8        602.50        654.76        30.36 o                         
 -10   7   8        829.22        873.63        19.10 o                         
  -9   7   8        912.55        922.46        18.88 o                         
  -8   7   8        399.85        413.81        14.27 o                         
  -7   7   8        186.36        150.02         7.27 o                         
  -6   7   8         70.08         91.37         8.47 o                         
  -5   7   8        720.40        823.55        17.25 o                         
  -4   7   8        758.36        761.19        22.10 o                         
  -3   7   8        593.64        568.41        12.37 o                         
  -2   7   8        595.89        523.90        15.27 o                         
  -1   7   8        528.01        417.04        11.65 o                         
   0   7   8         31.01         76.25         7.66 o                         
   1   7   8       1140.90       1272.22        21.24 o                         
   2   7   8        613.56        708.85        16.53 o                         
   3   7   8        346.39        353.56        13.91 o                         
   4   7   8         41.11         35.16         7.51 o                         
   5   7   8        439.52        373.17        30.68 o                         
 -10   8   8         43.03         58.23         7.41 o                         
  -9   8   8          0.54         -5.92         5.92 o                         
  -8   8   8       1950.51       2098.76        28.53 o                         
  -7   8   8        299.46        305.83        12.02 o                         
  -6   8   8       1222.39       1235.32        27.63 o                         
  -5   8   8        646.83        639.29        14.70 o                         
  -4   8   8        117.47         70.38         6.03 o                         
  -3   8   8        596.17        650.83        17.70 o                         
  -2   8   8        730.77        826.95        20.32 o                         
  -1   8   8        453.62        576.03        15.29 o                         
   0   8   8        868.07        877.33        17.16 o                         
   1   8   8        714.15        651.36        14.21 o                         
   2   8   8         25.77         43.11         7.08 o                         
   3   8   8        211.20        258.77        10.64 o                         
   4   8   8        113.33        199.71        13.95 o                         
 -10   9   8        606.51        654.73        17.97 o                         
  -9   9   8        466.83        538.92        16.05 o                         
  -8   9   8        217.71        216.78         8.52 o                         
  -7   9   8        188.43        171.06         8.42 o                         
  -6   9   8         40.14         14.96         6.05 o                         
  -5   9   8       1694.76       1891.31        29.32 o                         
  -4   9   8        164.76        209.33        10.24 o                         
  -3   9   8        422.30        428.50        12.57 o                         
  -2   9   8          1.18         -5.32         5.32 o                         
  -1   9   8        294.71        253.97        10.60 o                         
   0   9   8          3.03          2.48         5.97 o                         
   1   9   8       1490.78       1686.20        26.19 o                         
   2   9   8         82.29        125.14         7.62 o                         
   3   9   8        390.90        454.63        14.07 o                         
   4   9   8        156.91        133.05        13.11 o                         
  -9  10   8        254.50        308.07        12.88 o                         
  -8  10   8        150.30         89.55         7.05 o                         
  -7  10   8        190.82        243.98        10.52 o                         
  -6  10   8        548.26        625.86        16.29 o                         
  -5  10   8        175.02        204.58         9.44 o                         
  -4  10   8         23.60         30.73         6.35 o                         
  -3  10   8          2.92         16.49         5.94 o                         
  -2  10   8        755.46        823.49        23.48 o                         
  -1  10   8         45.31         25.23         6.39 o                         
   0  10   8        731.22        780.82        17.36 o                         
   1  10   8        149.94        124.11         8.30 o                         
   2  10   8          7.28          8.06         6.93 o                         
   3  10   8         74.02         84.11        11.79 o                         
  -9  11   8        104.90        127.49         9.42 o                         
  -8  11   8        186.29        169.86         9.65 o                         
  -7  11   8          1.65         -3.66         6.40 o                         
  -6  11   8        103.97         86.81         7.97 o                         
  -5  11   8        237.90        188.09         9.77 o                         
  -4  11   8        268.48        288.36        12.24 o                         
  -3  11   8          4.86         -6.17         6.17 o                         
  -2  11   8         95.46        117.70         7.81 o                         
  -1  11   8        121.98        103.24         7.94 o                         
   0  11   8          2.25         -2.52         6.50 o                         
   1  11   8          9.09         19.76         7.13 o                         
   2  11   8          1.62          5.04         7.14 o                         
   3  11   8          0.00          2.63        10.57 o                         
  -8  12   8         43.51         37.08        12.71 o                         
  -7  12   8          1.03         -2.28         6.96 o                         
  -6  12   8        329.80        263.82        11.24 o                         
  -5  12   8         20.94         13.08         7.27 o                         
  -4  12   8         18.99         15.06         6.76 o                         
  -3  12   8         48.40         52.72         8.18 o                         
  -2  12   8        102.02         92.11         8.01 o                         
  -1  12   8        308.00        292.06        17.35 o                         
   0  12   8        941.18        880.33        19.61 o                         
   1  12   8        303.38        297.67        13.23 o                         
   2  12   8        634.77        594.99        25.20 o                         
  -7  13   8        136.81         85.32         9.09 o                         
  -6  13   8         14.85         36.52         8.20 o                         
  -5  13   8        113.54        119.61         9.54 o                         
  -4  13   8        342.81        304.02        18.54 o                         
  -3  13   8        170.38        160.23         9.33 o                         
  -2  13   8        492.04        453.46        15.70 o                         
  -1  13   8         61.92         40.48         7.66 o                         
   0  13   8         56.68         53.43         8.22 o                         
   1  13   8        154.22        157.84        13.87 o                         
  -5  14   8        374.83        320.72        13.76 o                         
  -4  14   8         29.89         13.14         7.97 o                         
  -3  14   8         84.25        100.61         8.66 o                         
  -2  14   8         56.81         78.25         8.16 o                         
  -1  14   8       1604.94       1694.60        40.51 o                         
  -9   1   9          2.03         -2.43         4.82 o                         
  -3   1   9         30.54         25.17        17.98 o                         
  -2   1   9        155.20        199.54        25.17 o                         
  -1   1   9        129.48        121.92         8.27 o                         
   0   1   9        413.92        400.98        10.51 o                         
   1   1   9          0.31         -5.25         5.25 o                         
   2   1   9        198.16        156.74         7.89 o                         
  -9   2   9        277.25        334.71        11.00 o                         
  -8   2   9        480.52        449.42        22.47 o                         
  -3   2   9        169.42        171.68        23.37 o                         
  -2   2   9        601.53        518.63        39.55 o                         
  -1   2   9         36.88         53.63         4.91 o                         
   0   2   9         65.49         95.89         6.02 o                         
   1   2   9        169.19        233.39         9.23 o                         
   2   2   9        172.97        210.27         8.72 o                         
  -9   3   9         85.82        109.42         6.50 o                         
  -8   3   9        268.90        336.24        11.42 o                         
  -3   3   9         78.17        175.27        23.37 o                         
  -2   3   9        162.31        223.81        26.07 o                         
  -1   3   9        729.96        843.58        16.85 o                         
   0   3   9        133.59        129.23         6.64 o                         
   1   3   9        334.57        304.65        11.17 o                         
   2   3   9         96.47        125.82         7.63 o                         
  -9   4   9        244.58        278.13        10.89 o                         
  -8   4   9        329.44        311.43        14.40 o                         
  -3   4   9        585.31        614.80        40.45 o                         
  -2   4   9         50.39         33.79         8.77 o                         
  -1   4   9         42.41         13.09         4.77 o                         
   0   4   9         89.99        165.74         7.37 o                         
   1   4   9         29.85         72.59         6.93 o                         
   2   4   9        370.54        451.52        14.67 o                         
  -8   5   9         21.87         35.74         5.39 o                         
  -7   5   9        976.08       1134.96        18.42 o                         
  -3   5   9         24.60         57.12         8.99 o                         
  -2   5   9        135.77        176.45        12.33 o                         
  -1   5   9         19.17         33.51         6.09 o                         
   0   5   9       1263.90       1295.10        21.74 o                         
   1   5   9        375.01        360.32        13.74 o                         
  -8   6   9         16.98         20.21         5.39 o                         
  -7   6   9         53.20         47.81         6.88 o                         
  -6   6   9         69.71         38.17         6.18 o                         
  -5   6   9        833.22        934.07        23.83 o                         
  -4   6   9        565.73        622.67        20.29 o                         
  -3   6   9        229.45        252.05         9.36 o                         
  -2   6   9          8.78          7.48         4.97 o                         
  -1   6   9          0.04          6.37         4.60 o                         
   0   6   9          1.30         17.50         6.24 o                         
   1   6   9       1221.75       1299.72        24.72 o                         
  -7   7   9         12.63          1.80         5.39 o                         
  -6   7   9        152.02        175.39         7.62 o                         
  -5   7   9         99.74         79.85         6.50 o                         
  -4   7   9          0.48          4.49         5.39 o                         
  -3   7   9          9.24          1.98         6.00 o                         
  -2   7   9         61.68         79.04         7.72 o                         
  -1   7   9        204.25        209.08        16.41 o                         
   0   7   9          6.57          0.18         5.22 o                         
   1   7   9         49.16         32.64         6.90 o                         
  -7   8   9          0.90         -4.97         5.72 o                         
  -6   8   9         22.87         17.36         6.05 o                         
  -5   8   9        276.84        286.41        12.57 o                         
  -4   8   9         56.59         38.60         6.50 o                         
  -3   8   9          0.57         -0.69         5.39 o                         
  -2   8   9         16.24          9.49         6.60 o                         
  -1   8   9         70.05         58.98         6.57 o                         
   0   8   9          0.76          6.14         6.17 o                         
  -6   9   9        531.10        484.24        14.83 o                         
  -5   9   9          1.16         -0.45         6.29 o                         
  -4   9   9         38.95          7.45         6.40 o                         
  -3   9   9         13.36          0.08         9.36 o                         
  -2   9   9        235.09        234.80        12.20 o                         
  -1   9   9        807.06        830.21        17.57 o                         
                                                                                
