# Supplementary material for: Crystal structures of bis­(phen­oxy)silicon phthalocyanines: increasing π–π inter­actions, solubility and disorder and no halogen bonding observed
Source: Acta Crystallogr E Crystallogr Commun. 2016 Jun 21;72(Pt 7):988–94. doi: 10.1107/S205698901600935X (PMC4992922; doi:10.1107/S205698901600935X)
Supplement: Supplementary file 4 [file e-72-00988-2secBP2-SiPcsup4.hkl]

# 
# h,k,l, Fc-squared, Fo-squared, sigma(Fo-squared) and status flag 
# 
data_2secBP2-SiPc
_shelx_title ' cu_d1369_0m in Ibca' 
_shelx_refln_list_code          4 
_shelx_F_calc_maximum     1057.00 
_exptl_crystal_F_000      3520.00 
_reflns_d_resolution_high  0.8388 
 
loop_ 
 _symmetry_equiv_pos_as_xyz 
 'x, y, z' 
 '-x+1/2, -y, z+1/2' 
 '-x, y+1/2, -z+1/2' 
 'x+1/2, -y+1/2, -z' 
 'x+1/2, y+1/2, z+1/2' 
 '-x+1, -y+1/2, z+1' 
 '-x+1/2, y+1, -z+1' 
 'x+1, -y+1, -z+1/2' 
 '-x, -y, -z' 
 'x-1/2, y, -z-1/2' 
 'x, -y-1/2, z-1/2' 
 '-x-1/2, y-1/2, z' 
 '-x+1/2, -y+1/2, -z+1/2' 
 'x, y+1/2, -z' 
 'x+1/2, -y, z' 
 '-x, y, z+1/2' 
 
_cell_length_a    10.9239 
_cell_length_b    25.7282 
_cell_length_c    33.2065 
_cell_angle_alpha  90.000 
_cell_angle_beta   90.000 
_cell_angle_gamma  90.000 
 
_shelx_F_squared_multiplier     1.000 
 
loop_ 
 _refln_index_h 
 _refln_index_k 
 _refln_index_l 
 _refln_F_squared_calc 
 _refln_F_squared_meas 
 _refln_F_squared_sigma 
 _refln_observed_status 
   2   0   0    48038.41    46465.28   3443.07 o 
   4   0   0     7527.03     7001.06     40.35 o 
   6   0   0      406.83      260.53     65.79 o 
   8   0   0       44.14       82.46     20.18 o 
  10   0   0      654.70     1126.35    157.02 o 
  12   0   0      107.40       14.04     80.70 o 
   0   2   0  1117257.38   773147.06  30755.21 o 
   2   2   0    76908.70    69473.79    877.22 o 
   4   2   0     1018.48     1239.51    106.14 o 
   6   2   0      421.70      303.52     20.18 o 
   8   2   0      228.26      272.81     30.70 o 
  10   2   0     1675.98     1403.55     85.97 o 
  12   2   0      242.36      203.51     30.70 o 
   0   4   0      684.92      339.48    563.17 o 
   2   4   0   434993.25   430214.16  13960.02 o 
   4   4   0    10326.68     9636.22    213.16 o 
   6   4   0       27.90       15.79     20.18 o 
   8   4   0      942.28      989.50     35.09 o 
  10   4   0      470.91      521.94     65.79 o 
  12   4   0     1346.94     1131.61     65.79 o 
   0   6   0   249257.25   245595.17  11526.62 o 
   2   6   0   508002.38   507700.44  14817.06 o 
   4   6   0    38479.63    42198.50   1927.24 o 
   6   6   0     1104.64     1998.30     45.62 o 
   8   6   0     1031.49      878.09     45.62 o 
  10   6   0      359.21      222.81     50.88 o 
  12   6   0      280.66      405.27     65.79 o 
   0   8   0    36147.67    37442.23   4077.30 o 
   2   8   0   112926.58   114422.37   3346.58 o 
   4   8   0    45920.33    49138.16   1257.93 o 
   6   8   0      850.10      897.39     56.14 o 
   8   8   0     9635.33    10152.03    213.16 o 
  10   8   0       16.13       17.54     50.88 o 
  12   8   0       35.65       24.56     40.35 o 
   0  10   0    16166.21    16339.03    202.64 o 
   2  10   0     8529.23     8014.25    197.37 o 
   4  10   0    79654.22    81167.97   2915.87 o 
   6  10   0     3591.75     3121.14     76.32 o 
   8  10   0      610.87      728.09     45.62 o 
  10  10   0      343.80      480.71     65.79 o 
  12  10   0       94.20       48.25     40.35 o 
   0  12   0     2080.89     1701.80    147.37 o 
   2  12   0     2045.38     1795.66    202.64 o 
   4  12   0    65067.67    64392.95   2454.45 o 
   6  12   0    21203.38    20382.12    430.71 o 
   8  12   0      304.95      272.81     35.09 o 
  10  12   0        1.16       14.91     35.09 o 
   0  14   0      747.96      890.37     50.88 o 
   2  14   0     2680.81     2621.12     80.70 o 
   4  14   0     2564.05     2849.20     50.88 o 
   6  14   0    24619.99    25621.74    456.15 o 
   8  14   0     2452.20     2835.16     91.23 o 
  10  14   0      222.40      222.81     50.88 o 
   0  16   0     2896.47     2248.31    355.27 o 
   2  16   0      527.87      636.86     45.62 o 
   4  16   0      273.14      237.73     56.14 o 
   6  16   0    14084.66    13935.46    289.48 o 
   8  16   0     3200.56     3301.84    111.41 o 
  10  16   0     1245.05     1147.40     80.70 o 
   0  18   0     3876.73     3950.11    202.64 o 
   2  18   0      519.31      595.63     50.88 o 
   4  18   0     8906.13     9674.82    192.99 o 
   6  18   0     2960.16     3517.64    121.93 o 
   8  18   0      630.74      699.14     50.88 o 
  10  18   0      848.74      978.10     65.79 o 
   0  20   0     1842.22     1900.93    101.76 o 
   2  20   0      874.57      961.43     56.14 o 
   4  20   0     2216.45     2509.72    106.14 o 
   6  20   0     2630.57     2537.79    101.76 o 
   8  20   0     2584.96     2675.51    101.76 o 
   0  22   0        3.27        7.89     56.14 o 
   2  22   0      310.94      314.04     56.14 o 
   4  22   0      805.80      645.63     56.14 o 
   6  22   0     2852.13     3141.31    111.41 o 
   8  22   0     4300.79     4210.64    213.16 o 
   0  24   0      166.03      128.95     60.53 o 
   2  24   0     1912.97     1941.28    101.76 o 
   4  24   0        1.67       19.30     35.09 o 
   6  24   0      203.21      178.07     40.35 o 
   0  26   0       16.36       10.53     45.62 o 
   2  26   0     1393.58     1552.67     76.32 o 
   4  26   0     1626.57     1539.52     71.05 o 
   6  26   0      185.20      167.55     35.09 o 
   0  28   0       14.58       33.33     40.35 o 
   2  28   0      255.85      321.06     35.09 o 
   4  28   0      758.65      784.23     56.14 o 
   0  30   0      486.05      456.15     60.53 o 
   2  30   0       14.49       12.28     45.62 o 
   2   1   1    35078.36    47468.82    547.38 o 
   4   1   1     1400.83      861.43     25.44 o 
   6   1   1        0.55        4.39     10.53 o 
   8   1   1       98.87       84.21     10.53 o 
  10   1   1     1037.36      964.06     56.14 o 
  12   1   1       18.13       19.30     25.44 o 
   1   2   1        1.48        1.75    177.20 o 
   3   2   1    40717.65    35826.40    628.96 o 
   5   2   1      646.01      681.60     14.91 o 
   7   2   1     5543.25     5748.40     71.05 o 
   9   2   1      160.61      158.78     20.18 o 
  11   2   1       69.63      130.71     35.09 o 
   2   3   1        4.60      142.11     45.62 o 
   4   3   1     7297.63     6338.77    127.20 o 
   6   3   1      702.54      732.48     30.70 o 
   8   3   1     1926.41     2113.21     40.35 o 
  10   3   1     2676.07     2904.46     96.49 o 
  12   3   1       29.38       17.54     25.44 o 
   1   4   1    70061.48    65913.17    385.10 o 
   3   4   1        3.31       21.93     10.53 o 
   5   4   1     2350.78     2433.40     71.05 o 
   7   4   1     2958.29     2931.66     71.05 o 
   9   4   1      485.79      547.38     20.18 o 
  11   4   1      200.15      169.30     35.09 o 
   2   5   1   278650.84   276263.53   6344.03 o 
   4   5   1      635.95      693.88     25.44 o 
   6   5   1     1629.68     1504.43     45.62 o 
   8   5   1     1395.97     1509.69     35.09 o 
  10   5   1      140.20      161.41     40.35 o 
  12   5   1        3.97        0.00     20.18 o 
   1   6   1     8962.65     8064.25    664.05 o 
   3   6   1    12754.14    11861.72    314.04 o 
   5   6   1     2520.05     3046.57     96.49 o 
   7   6   1     1408.29     1461.44     25.44 o 
   9   6   1       38.53       86.84     14.91 o 
  11   6   1     1068.80     1066.70     60.53 o 
   2   7   1    65474.49    58819.12   1227.23 o 
   4   7   1       46.47       28.95     14.91 o 
   6   7   1        2.86       66.67     14.91 o 
   8   7   1      409.51      584.23     25.44 o 
  10   7   1        2.36       59.65     35.09 o 
  12   7   1       36.45       74.56     25.44 o 
   1   8   1      141.95       59.65     45.62 o 
   3   8   1    22475.00    21750.58    435.98 o 
   5   8   1     3647.37     3608.87    116.67 o 
   7   8   1     1179.79     1392.14     40.35 o 
   9   8   1      738.77      702.65     35.09 o 
  11   8   1      381.77      382.47     40.35 o 
   2   9   1       24.29       17.54     14.91 o 
   4   9   1      134.55      260.53     25.44 o 
   6   9   1     1151.29     1276.35     35.09 o 
   8   9   1      780.52      861.43     30.70 o 
  10   9   1      517.12      621.95     40.35 o 
  12   9   1      364.20      308.78     40.35 o 
   1  10   1     3775.32     3574.66     71.05 o 
   3  10   1     2465.53     2859.73    136.85 o 
   5  10   1     3148.10     3336.93     65.79 o 
   7  10   1       97.12       75.44     14.91 o 
   9  10   1        0.29       76.32     20.18 o 
  11  10   1        3.00        6.14     25.44 o 
   2  11   1     6875.24     5483.48    167.55 o 
   4  11   1    56885.78    58934.91   1409.69 o 
   6  11   1      833.18      879.85     25.44 o 
   8  11   1        2.27       23.68     20.18 o 
  10  11   1       12.50       32.46     25.44 o 
   1  12   1     1369.23     1400.91     25.44 o 
   3  12   1     1545.82     1703.55     45.62 o 
   5  12   1    10309.64    10966.96    167.55 o 
   7  12   1      243.90      295.62     20.18 o 
   9  12   1      364.27      520.19     40.35 o 
  11  12   1       76.45       71.93     25.44 o 
   2  13   1       12.31       70.18     25.44 o 
   4  13   1    33181.72    35228.14    700.02 o 
   6  13   1     3811.44     3572.03     60.53 o 
   8  13   1      735.59      843.01     40.35 o 
  10  13   1       54.45       79.83     25.44 o 
   1  14   1     3478.84     3595.71    172.81 o 
   3  14   1      251.47      261.41     60.53 o 
   5  14   1     4313.80     4301.87     60.53 o 
   7  14   1      438.07      402.64     30.70 o 
   9  14   1       27.64       38.60     30.70 o 
  11  14   1       40.11       77.20     20.18 o 
   2  15   1       67.48      149.13     40.35 o 
   4  15   1     3936.91     4000.11     71.05 o 
   6  15   1       30.16      110.53     14.91 o 
   8  15   1     2237.79     2421.99     65.79 o 
  10  15   1      187.84      186.85     30.70 o 
   1  16   1       73.40       54.39     35.09 o 
   3  16   1        0.55        0.00     20.18 o 
   5  16   1        3.89        1.75     14.91 o 
   7  16   1      147.19      106.14     30.70 o 
   9  16   1       60.49       64.91     30.70 o 
  11  16   1        0.26       79.83     76.32 o 
   2  17   1     2218.46     2587.79     71.05 o 
   4  17   1     2313.39     2456.21     60.53 o 
   6  17   1     8145.35     7890.56    142.11 o 
   8  17   1       95.55       99.13     25.44 o 
  10  17   1      178.95      152.64     25.44 o 
   1  18   1      123.21      142.99     30.70 o 
   3  18   1      153.66      197.37     30.70 o 
   5  18   1      681.18      616.68     35.09 o 
   7  18   1       18.93       35.97     25.44 o 
   9  18   1       51.75       39.47     25.44 o 
   2  19   1     1390.69     1477.23     60.53 o 
   4  19   1      722.01      772.83     40.35 o 
   6  19   1      346.89      392.12     30.70 o 
   8  19   1      193.49      224.57     25.44 o 
  10  19   1       61.03       48.25    101.76 o 
   1  20   1      374.42      459.66     35.09 o 
   3  20   1       57.91       70.18     25.44 o 
   5  20   1      527.83      671.95     40.35 o 
   7  20   1      350.42      376.33     35.09 o 
   9  20   1       63.21       37.72     25.44 o 
   2  21   1      982.87     1178.98     50.88 o 
   4  21   1     1003.84     1269.33     56.14 o 
   6  21   1      161.38      292.99     30.70 o 
   8  21   1      324.48      250.88     35.09 o 
   1  22   1      269.54      378.08     40.35 o 
   3  22   1     1447.08     1594.78     71.05 o 
   5  22   1      209.17      171.93     35.09 o 
   7  22   1      188.67      201.76     30.70 o 
   9  22   1       37.70       18.42     80.70 o 
   2  23   1      119.75      104.39     30.70 o 
   4  23   1      269.88      257.90     30.70 o 
   6  23   1      351.05      410.54     35.09 o 
   8  23   1      439.52      447.38     50.88 o 
   1  24   1      173.23      208.78     30.70 o 
   3  24   1      418.94      342.99     35.09 o 
   5  24   1       49.45       58.77     30.70 o 
   7  24   1      152.07      139.48     25.44 o 
   2  25   1      984.70     1026.34     50.88 o 
   4  25   1       38.89       40.35     25.44 o 
   6  25   1      176.94      139.48     25.44 o 
   1  26   1      444.56      471.94     35.09 o 
   3  26   1        9.53       21.93     25.44 o 
   5  26   1        2.04       21.93     25.44 o 
   2  27   1      204.27      118.42     25.44 o 
   4  27   1      458.76      406.15     30.70 o 
   1  28   1      210.42      141.23     25.44 o 
   3  28   1       25.06       53.51     20.18 o 
   5  28   1       12.54       22.81     35.09 o 
   2  29   1       22.56       31.58     20.18 o 
   4  29   1        1.81       11.40     40.35 o 
   1  30   1        0.83       10.53     20.18 o 
   2   0   2    25351.03    18827.70     56.14 o 
   4   0   2    17827.33    15608.31    654.40 o 
   6   0   2     1725.61     1497.41     30.70 o 
   8   0   2       68.11      116.67     30.70 o 
  10   0   2     2688.54     3260.61    121.93 o 
  12   0   2        0.06        1.75     40.35 o 
   1   1   2   111589.49   106271.27   2398.31 o 
   3   1   2    50495.37    46476.69    700.02 o 
   5   1   2     7506.26     6500.17    101.76 o 
   7   1   2    13799.53    13587.21    172.81 o 
   9   1   2     1290.05     1366.70     40.35 o 
  11   1   2     2159.45     2589.54     91.23 o 
   0   2   2     7618.50     2049.18   1688.64 o 
   2   2   2    10862.84     8753.74     14.91 o 
   4   2   2      899.42     1164.07      5.26 o 
   6   2   2      781.51      761.42     35.09 o 
   8   2   2       98.70      173.69     20.18 o 
  10   2   2     1167.48     1024.59     60.53 o 
  12   2   2      143.27      110.53     35.09 o 
   1   3   2    27646.31    23405.01    293.87 o 
   3   3   2     7967.45     5937.88    136.85 o 
   5   3   2    10348.96    11250.30    238.60 o 
   7   3   2     6189.69     6283.50    101.76 o 
   9   3   2     4119.65     3919.40     85.97 o 
  11   3   2      576.96      405.27     40.35 o 
   0   4   2     2396.44     2141.29     50.88 o 
   2   4   2     6043.13     5419.44    222.81 o 
   4   4   2      365.31      349.13     14.91 o 
   6   4   2       10.15        8.77     10.53 o 
   8   4   2      610.22      607.03     20.18 o 
  10   4   2       27.12       35.97     35.09 o 
  12   4   2      448.17      415.80     40.35 o 
   1   5   2    21747.50    21505.84    664.05 o 
   3   5   2     6146.94     6091.39     80.70 o 
   5   5   2    12470.20    12683.67    218.43 o 
   7   5   2      644.80      448.26     20.18 o 
   9   5   2     7351.52     7675.64    151.76 o 
  11   5   2     1063.45     1257.05     65.79 o 
   0   6   2    32899.16    27908.64    264.04 o 
   2   6   2    15858.60    14219.68    293.87 o 
   4   6   2       92.19       13.16     40.35 o 
   6   6   2      188.64      235.97     25.44 o 
   8   6   2      557.45      558.79     20.18 o 
  10   6   2        7.59       12.28     25.44 o 
  12   6   2      113.92      187.72     25.44 o 
   1   7   2    53421.96    50848.73   1201.79 o 
   3   7   2    78025.11    83432.94   2079.00 o 
   5   7   2     2162.73     2321.99    101.76 o 
   7   7   2     1214.74     1295.65     35.09 o 
   9   7   2     2594.75     2846.57     60.53 o 
  11   7   2     1638.01     1828.12     76.32 o 
   0   8   2     2095.94     1871.10    106.14 o 
   2   8   2     4791.95     5366.81    121.93 o 
   4   8   2       16.60        4.39     45.62 o 
   6   8   2      367.46      426.33     20.18 o 
   8   8   2      499.72      638.61     30.70 o 
  10   8   2       38.74       32.46     25.44 o 
  12   8   2       16.25       10.53     20.18 o 
   1   9   2     6889.90     6834.39     91.23 o 
   3   9   2   152743.00   158285.83   3570.27 o 
   5   9   2     1379.32     1569.34     50.88 o 
   7   9   2     8606.03     8090.57    131.58 o 
   9   9   2        4.51       13.16     20.18 o 
  11   9   2      644.80      611.42     45.62 o 
   0  10   2      703.93      821.95     40.35 o 
   2  10   2     4795.23     4667.67    172.81 o 
   4  10   2      899.03     1125.47     35.09 o 
   6  10   2      223.52      364.04     20.18 o 
   8  10   2        1.04       35.97     14.91 o 
  10  10   2       14.19       52.63     25.44 o 
  12  10   2       31.85        1.75     35.09 o 
   1  11   2     2483.35     2009.70     40.35 o 
   3  11   2     8634.31     9062.52    264.04 o 
   5  11   2     8864.33     8180.92    157.02 o 
   7  11   2     8973.58     8622.16    121.93 o 
   9  11   2      660.27      678.97     35.09 o 
  11  11   2      631.80      669.32     45.62 o 
   0  12   2      266.01      550.89     76.32 o 
   2  12   2     6354.85     6196.66     85.97 o 
   4  12   2     6242.19     6872.11    147.37 o 
   6  12   2       25.65       11.40     14.91 o 
   8  12   2      329.25      223.69     25.44 o 
  10  12   2       31.00       38.60     25.44 o 
   1  13   2     2459.15     2572.88    101.76 o 
   3  13   2     1952.47     2015.84     80.70 o 
   5  13   2    10629.31    11523.12    142.11 o 
   7  13   2      564.05      885.11     35.09 o 
   9  13   2     3044.30     3384.30     96.49 o 
  11  13   2      681.97      680.72     40.35 o 
   0  14   2      408.02      408.78    187.72 o 
   2  14   2     2834.14     3189.56    207.90 o 
   4  14   2     2884.50     2982.54     85.97 o 
   6  14   2        3.77        0.00     14.91 o 
   8  14   2       35.17       43.86     25.44 o 
  10  14   2        2.16        2.63     20.18 o 
   1  15   2    17531.88    17781.18    705.28 o 
   3  15   2      109.18       95.62     25.44 o 
   5  15   2    15317.52    14518.81    202.64 o 
   7  15   2        1.84       18.42     20.18 o 
   9  15   2     1205.26     1228.98     56.14 o 
  11  15   2      350.48      346.50     35.09 o 
   0  16   2     3513.26     3360.62     96.49 o 
   2  16   2      275.66      298.25     25.44 o 
   4  16   2      471.69      378.96     20.18 o 
   6  16   2      491.72      511.42     25.44 o 
   8  16   2        0.46       16.67     25.44 o 
  10  16   2       14.35       23.68     20.18 o 
   1  17   2     7239.86     7018.61    147.37 o 
   3  17   2      127.05      157.90     25.44 o 
   5  17   2     7129.95     7756.35    116.67 o 
   7  17   2     1905.22     2426.38     60.53 o 
   9  17   2      995.86      952.66     50.88 o 
   0  18   2     2012.59     2440.42    111.41 o 
   2  18   2      156.22      184.22     25.44 o 
   4  18   2      474.27      628.96     40.35 o 
   6  18   2      985.30     1364.95     50.88 o 
   8  18   2      106.23      163.16     30.70 o 
  10  18   2        1.90        2.63     20.18 o 
   1  19   2     3406.55     3379.04     80.70 o 
   3  19   2     1533.37     1724.61     60.53 o 
   5  19   2     1249.76     1075.47     50.88 o 
   7  19   2     3372.74     3655.36     85.97 o 
   9  19   2     1211.82     1421.09     60.53 o 
   0  20   2     2552.66     2640.42    131.58 o 
   2  20   2       87.75      176.32     35.09 o 
   4  20   2      457.27      587.74     45.62 o 
   6  20   2     1220.35     1083.36     50.88 o 
   8  20   2        1.80       41.23     25.44 o 
   1  21   2     6428.43     6480.00    142.11 o 
   3  21   2     3773.70     4454.51    116.67 o 
   5  21   2      976.91     1021.08     50.88 o 
   7  21   2     2147.19     1986.02     60.53 o 
   9  21   2      472.04      627.21     45.62 o 
   0  22   2      200.77      212.29     40.35 o 
   2  22   2       45.65       74.56     35.09 o 
   4  22   2      203.23      278.95     35.09 o 
   6  22   2      944.75      966.69     45.62 o 
   8  22   2      324.07      417.56     40.35 o 
   1  23   2     1762.05     1602.67     60.53 o 
   3  23   2     1051.09     1048.27     50.88 o 
   5  23   2      996.55     1434.25     60.53 o 
   7  23   2      987.26     1134.24     45.62 o 
   0  24   2       71.04      131.58     40.35 o 
   2  24   2      163.92      182.46     35.09 o 
   4  24   2       35.31       43.86     25.44 o 
   6  24   2      202.70      201.76     30.70 o 
   1  25   2      747.81      841.25     40.35 o 
   3  25   2      497.87      566.68     35.09 o 
   5  25   2      941.50      893.01     45.62 o 
   7  25   2      113.82      204.39     50.88 o 
   0  26   2       86.58       92.98     30.70 o 
   2  26   2      408.14      392.99     35.09 o 
   4  26   2      156.57      182.46     30.70 o 
   6  26   2      112.51       65.79     25.44 o 
   1  27   2      962.91      885.11     40.35 o 
   3  27   2      539.54      532.47     30.70 o 
   5  27   2      486.07      535.98     35.09 o 
   0  28   2      406.05      413.17     45.62 o 
   2  28   2        0.05        6.14     20.18 o 
   4  28   2      288.74      252.64     25.44 o 
   1  29   2      204.72      142.11     20.18 o 
   3  29   2      735.41      707.91     40.35 o 
   0  30   2       30.83       19.30     25.44 o 
   2  30   2        2.06        2.63     35.09 o 
   2   1   3    38135.82    25117.34    136.85 o 
   4   1   3      518.11      509.66     30.70 o 
   6   1   3      488.78      317.55     20.18 o 
   8   1   3       59.04       35.09     10.53 o 
  10   1   3      102.28      192.11     35.09 o 
  12   1   3        9.43        5.26     30.70 o 
   1   2   3    28789.12    20743.54    131.58 o 
   3   2   3    28287.58    29880.62    476.33 o 
   5   2   3     1728.87     1690.40     30.70 o 
   7   2   3     2298.38     2372.87     50.88 o 
   9   2   3        8.37        0.88     14.91 o 
  11   2   3      738.86      681.60     50.88 o 
   2   3   3     8114.94    10066.94    501.77 o 
   4   3   3      745.99      678.09     10.53 o 
   6   3   3      937.80     1158.80     25.44 o 
   8   3   3      962.42     1050.91     35.09 o 
  10   3   3      143.08      235.09     30.70 o 
  12   3   3        4.87       30.70     30.70 o 
   1   4   3    10813.13    14997.77    913.18 o 
   3   4   3   132302.52   121826.07   2271.99 o 
   5   4   3    21307.65    22281.30    350.01 o 
   7   4   3     1914.94     2035.14     30.70 o 
   9   4   3     1022.68     1329.86     50.88 o 
  11   4   3       40.39       24.56     20.18 o 
   2   5   3     1186.37     1038.62     60.53 o 
   4   5   3     1395.54     1337.76     35.09 o 
   6   5   3     1010.16     1128.98     40.35 o 
   8   5   3     2252.87     2488.66     50.88 o 
  10   5   3       76.77       47.37     25.44 o 
  12   5   3      236.38      195.62     40.35 o 
   1   6   3    22383.93    25495.42    948.27 o 
   3   6   3    18655.33    18322.42    375.45 o 
   5   6   3    12060.38    13308.25    335.10 o 
   7   6   3     2084.32     1812.33     45.62 o 
   9   6   3       37.70       28.07     20.18 o 
  11   6   3      418.36      551.77     40.35 o 
   2   7   3    10683.83     8762.52    162.29 o 
   4   7   3     2392.82     2579.89     76.32 o 
   6   7   3      901.81      722.83     20.18 o 
   8   7   3      272.24      312.29     25.44 o 
  10   7   3      164.16      124.56     25.44 o 
  12   7   3      229.26      197.37     35.09 o 
   1   8   3    42115.07    39327.37    618.44 o 
   3   8   3    11637.45    12935.43    319.31 o 
   5   8   3    10517.69    11666.98    293.87 o 
   7   8   3      213.54      262.29     14.91 o 
   9   8   3     2423.47     2636.04     76.32 o 
  11   8   3      319.15      285.97     30.70 o 
   2   9   3     9290.32    10325.72    268.43 o 
   4   9   3     1025.01     1527.23     60.53 o 
   6   9   3      337.69      329.83     20.18 o 
   8   9   3      153.43      181.58     20.18 o 
  10   9   3       29.72       19.30     25.44 o 
  12   9   3       63.13      111.41     30.70 o 
   1  10   3     1372.88     1506.18     25.44 o 
   3  10   3    10324.00    11188.02    324.57 o 
   5  10   3    11039.53    11376.62    218.43 o 
   7  10   3     4918.59     4803.64     80.70 o 
   9  10   3      157.08      157.02     25.44 o 
  11  10   3       47.85       37.72     25.44 o 
   2  11   3     1554.08     1364.95     40.35 o 
   4  11   3     1263.79     1336.00     65.79 o 
   6  11   3      405.52      485.98     25.44 o 
   8  11   3       18.76       28.95     25.44 o 
  10  11   3       79.07       74.56     25.44 o 
   1  12   3      615.74      542.12     71.05 o 
   3  12   3     2952.69     3335.18     80.70 o 
   5  12   3      117.63       64.91     14.91 o 
   7  12   3     5768.70     6155.43     91.23 o 
   9  12   3      597.50      708.79     40.35 o 
  11  12   3        8.06       14.04     25.44 o 
   2  13   3     1258.88     1525.48     80.70 o 
   4  13   3      801.29      932.48     30.70 o 
   6  13   3      322.70      322.82     20.18 o 
   8  13   3      114.62      129.83     20.18 o 
  10  13   3        0.98       11.40     25.44 o 
   1  14   3     3840.04     4319.41    106.14 o 
   3  14   3     3612.61     4003.62    167.55 o 
   5  14   3        3.10        2.63     14.91 o 
   7  14   3      605.57      657.04     35.09 o 
   9  14   3      790.84      847.39     45.62 o 
  11  14   3        7.63       13.16     30.70 o 
   2  15   3     1102.33     1521.09     80.70 o 
   4  15   3     1550.94     1713.20     50.88 o 
   6  15   3       10.40       41.23     14.91 o 
   8  15   3      142.66      185.09     25.44 o 
  10  15   3      169.58      157.02     25.44 o 
   1  16   3     1463.62     1748.29     85.97 o 
   3  16   3        3.97      113.16     25.44 o 
   5  16   3      735.80      760.55     35.09 o 
   7  16   3     1073.00     1007.92     45.62 o 
   9  16   3     1018.38     1031.61     56.14 o 
   2  17   3        6.29        0.88     25.44 o 
   4  17   3     1349.60     1489.51     50.88 o 
   6  17   3        8.29       28.07     25.44 o 
   8  17   3       17.78       50.88     25.44 o 
  10  17   3       53.18       40.35     20.18 o 
   1  18   3        0.10        6.14     25.44 o 
   3  18   3      751.98      684.23     40.35 o 
   5  18   3     1150.06     1041.26     45.62 o 
   7  18   3     2484.59     2545.68     65.79 o 
   9  18   3      914.68      857.04     45.62 o 
   2  19   3      424.56      482.47     45.62 o 
   4  19   3      751.16      713.18     40.35 o 
   6  19   3     1766.42     1925.49     71.05 o 
   8  19   3       59.78       98.25     30.70 o 
  10  19   3       11.93        0.00     50.88 o 
   1  20   3     1941.65     2325.50     85.97 o 
   3  20   3      176.87      174.57     30.70 o 
   5  20   3      276.78      270.18     35.09 o 
   7  20   3      101.29      102.63     25.44 o 
   9  20   3      188.70      154.39     30.70 o 
   2  21   3       48.13       42.98     30.70 o 
   4  21   3      182.34      178.95     35.09 o 
   6  21   3     1243.82     1207.05     45.62 o 
   8  21   3        0.31       28.95     25.44 o 
   1  22   3      658.01      712.30     40.35 o 
   3  22   3     1392.10     1414.95     60.53 o 
   5  22   3       57.20       29.83     30.70 o 
   7  22   3       40.90       50.88     25.44 o 
   9  22   3       49.09      132.46     76.32 o 
   2  23   3      780.39      785.11     56.14 o 
   4  23   3       44.60       62.28     30.70 o 
   6  23   3       10.70       34.21     25.44 o 
   8  23   3      103.64      111.41     40.35 o 
   1  24   3       44.04       37.72     25.44 o 
   3  24   3       31.30       67.55     25.44 o 
   5  24   3      337.44      255.27     30.70 o 
   7  24   3      173.28       85.97     25.44 o 
   2  25   3      689.28      669.32     40.35 o 
   4  25   3        8.12       21.93     25.44 o 
   6  25   3        4.56       39.47     25.44 o 
   1  26   3      131.75       82.46     25.44 o 
   3  26   3      304.14      349.13     30.70 o 
   5  26   3      147.93      128.95     30.70 o 
   2  27   3       18.41       18.42     20.18 o 
   4  27   3       12.46       13.16     25.44 o 
   1  28   3      264.33      273.69     25.44 o 
   3  28   3        0.03       21.93     20.18 o 
   5  28   3       15.39       83.34     45.62 o 
   2  29   3       25.51       12.28     20.18 o 
   4  29   3        0.19       14.04     40.35 o 
   1  30   3        3.46       26.32     25.44 o 
   0   0   4   521943.75   408469.72  10106.41 o 
   2   0   4    21629.95    16885.54   1283.37 o 
   4   0   4      213.62      488.61    248.25 o 
   6   0   4    16207.33    16670.62    304.39 o 
   8   0   4     8384.16     9184.46    167.55 o 
  10   0   4      661.65      678.09     40.35 o 
  12   0   4      423.40      257.90     65.79 o 
   1   1   4       63.20       18.42     10.53 o 
   3   1   4      139.19      126.32     14.91 o 
   5   1   4      247.39      278.08     14.91 o 
   7   1   4     3059.97     3103.59     56.14 o 
   9   1   4      634.47      721.07     35.09 o 
  11   1   4     1502.59     1657.94     65.79 o 
   0   2   4       12.41       59.65   1166.70 o 
   2   2   4    24168.32    25121.73    222.81 o 
   4   2   4      293.02      257.02     35.09 o 
   6   2   4     6248.62     6126.48    157.02 o 
   8   2   4     8520.31     7732.66    147.37 o 
  10   2   4     1840.04     1786.89     60.53 o 
  12   2   4        2.25       28.07     35.09 o 
   1   3   4    13743.51    10787.13     76.32 o 
   3   3   4      175.12       45.62     14.91 o 
   5   3   4     7137.67     6294.03     80.70 o 
   7   3   4     1993.60     2136.90     40.35 o 
   9   3   4     1988.95     1632.50     50.88 o 
  11   3   4      555.13      313.17     30.70 o 
   0   4   4   204783.41   201183.47   8118.64 o 
   2   4   4     1659.43     1332.49     14.91 o 
   4   4   4     4777.35     4337.84     60.53 o 
   6   4   4     2839.28     2922.89     60.53 o 
   8   4   4     3651.06     3454.48     65.79 o 
  10   4   4     1184.91     1283.37     56.14 o 
  12   4   4      617.17      606.16     56.14 o 
   1   5   4    18099.83    15552.17    121.93 o 
   3   5   4     1463.26     1704.43     20.18 o 
   5   5   4     2379.63     3134.29    106.14 o 
   7   5   4     1721.70     1658.82     35.09 o 
   9   5   4     1794.69     1921.98     56.14 o 
  11   5   4      323.89      454.40     45.62 o 
   0   6   4     3894.69     4596.61    598.26 o 
   2   6   4    39545.59    40167.74    745.63 o 
   4   6   4     7129.23     6126.48     85.97 o 
   6   6   4     2547.33     2663.23     40.35 o 
   8   6   4     1910.51     2071.11     40.35 o 
  10   6   4       55.13       85.09     25.44 o 
  12   6   4      504.42      538.61     50.88 o 
   1   7   4     9538.10     9854.65     85.97 o 
   3   7   4        1.70        2.63     30.70 o 
   5   7   4     2225.51     2304.45     50.88 o 
   7   7   4     1815.37     1739.52     35.09 o 
   9   7   4      181.66      258.78     30.70 o 
  11   7   4       74.21       85.09     30.70 o 
   0   8   4     6859.49     6232.62     30.70 o 
   2   8   4      906.52      503.52     25.44 o 
   4   8   4     3324.61     4187.83    222.81 o 
   6   8   4     1769.00     1652.68     45.62 o 
   8   8   4     2250.08     2177.25     56.14 o 
  10   8   4      595.58      687.74     45.62 o 
  12   8   4      553.23      444.75     50.88 o 
   1   9   4     2005.34     1836.89     80.70 o 
   3   9   4    10571.92    11216.97    370.19 o 
   5   9   4     3732.93     4088.71    121.93 o 
   7   9   4     1716.31     1709.69     35.09 o 
   9   9   4       42.78       60.53     20.18 o 
  11   9   4        4.98        9.65     30.70 o 
   0  10   4     2217.69     1717.59    213.16 o 
   2  10   4     2598.32     3269.39     60.53 o 
   4  10   4    14509.29    14610.04    329.83 o 
   6  10   4     2807.66     2736.04     56.14 o 
   8  10   4      134.84      119.30     20.18 o 
  10  10   4     1027.31     1133.36     50.88 o 
  12  10   4      733.67      663.18     85.97 o 
   1  11   4       12.35        2.63     20.18 o 
   3  11   4    10046.17    10789.76    248.25 o 
   5  11   4      251.58      150.88     14.91 o 
   7  11   4     1031.17     1050.91     35.09 o 
   9  11   4      437.46      458.78     40.35 o 
  11  11   4       93.34       73.69     35.09 o 
   0  12   4    22891.18    21886.55    593.00 o 
   2  12   4     2036.56     2243.04     45.62 o 
   4  12   4     6421.35     6308.94    142.11 o 
   6  12   4     3047.25     3048.33     50.88 o 
   8  12   4      832.00      867.57     40.35 o 
  10  12   4      241.98      234.22     30.70 o 
   1  13   4      149.49      145.62     40.35 o 
   3  13   4      927.59     1061.43     65.79 o 
   5  13   4       75.49       70.18     14.91 o 
   7  13   4        8.44        1.75     14.91 o 
   9  13   4      445.55      458.78     40.35 o 
  11  13   4      426.39      405.27     45.62 o 
   0  14   4    12301.84    11250.30    999.15 o 
   2  14   4     4916.08     5190.49    268.43 o 
   4  14   4       25.74       36.84     20.18 o 
   6  14   4     1602.66     1718.47     50.88 o 
   8  14   4      439.01      541.24     40.35 o 
  10  14   4      377.70      505.28     40.35 o 
   1  15   4     4688.09     5221.19    258.78 o 
   3  15   4      357.90      448.26     35.09 o 
   5  15   4     1530.59     1387.76     35.09 o 
   7  15   4      180.91      244.74     25.44 o 
   9  15   4      138.20      161.41     30.70 o 
  11  15   4      215.79      162.29     50.88 o 
   0  16   4     3241.84     3333.42     65.79 o 
   2  16   4     2307.52     2514.98     65.79 o 
   4  16   4      125.60      161.41     20.18 o 
   6  16   4       24.00       52.63     20.18 o 
   8  16   4      489.69      471.07     40.35 o 
  10  16   4      733.77      687.74     35.09 o 
   1  17   4     2204.76     2780.78     71.05 o 
   3  17   4      290.92      260.53     30.70 o 
   5  17   4     1198.53     1399.16     50.88 o 
   7  17   4        0.31        9.65     20.18 o 
   9  17   4      195.07      180.71     30.70 o 
   0  18   4     5748.42     6901.06    248.25 o 
   2  18   4     4480.61     4960.66    101.76 o 
   4  18   4     2517.94     2722.00     71.05 o 
   6  18   4      783.10      892.13     50.88 o 
   8  18   4       77.42      186.85     30.70 o 
  10  18   4      330.66      300.01     25.44 o 
   1  19   4     3799.34     4330.82    106.14 o 
   3  19   4      161.40      221.06     35.09 o 
   5  19   4      619.65      505.28     40.35 o 
   7  19   4      135.68      129.83     25.44 o 
   9  19   4      201.09      223.69     30.70 o 
   0  20   4     5974.74     5910.68    218.43 o 
   2  20   4     4852.68     4997.50    131.58 o 
   4  20   4      279.77      314.92     45.62 o 
   6  20   4       15.03       64.04     25.44 o 
   8  20   4      871.58      944.76     50.88 o 
   1  21   4     5454.77     5620.33    121.93 o 
   3  21   4       94.12       62.28     30.70 o 
   5  21   4      186.74      215.80     35.09 o 
   7  21   4      542.24      539.49     35.09 o 
   9  21   4       41.78       98.25     40.35 o 
   0  22   4     3679.16     3225.53    116.67 o 
   2  22   4     1594.29     1809.70     65.79 o 
   4  22   4      797.20      938.62     56.14 o 
   6  22   4      191.54      213.16     30.70 o 
   8  22   4      973.48      821.07     45.62 o 
   1  23   4      428.77      279.83     35.09 o 
   3  23   4      184.24      176.32     30.70 o 
   5  23   4      137.38      164.92     35.09 o 
   7  23   4      305.60      442.12     35.09 o 
   0  24   4     1370.86     1260.56     80.70 o 
   2  24   4     2030.85     2156.20     76.32 o 
   4  24   4       18.14       34.21     30.70 o 
   6  24   4      156.41      186.85     30.70 o 
   1  25   4      102.47      111.41     30.70 o 
   3  25   4      352.28      386.85     35.09 o 
   5  25   4      113.40      115.79     30.70 o 
   7  25   4       32.42       77.20     56.14 o 
   0  26   4      652.33      635.98     56.14 o 
   2  26   4      825.16      776.34     50.88 o 
   4  26   4     1239.11     1279.86     50.88 o 
   6  26   4      307.63      384.22     30.70 o 
   1  27   4       65.83       53.51     25.44 o 
   3  27   4      234.65      222.81     30.70 o 
   5  27   4      100.42      128.95     25.44 o 
   0  28   4      814.25      759.67     45.62 o 
   2  28   4       32.05       29.83     25.44 o 
   4  28   4      501.17      433.34     30.70 o 
   1  29   4       31.02       57.90     20.18 o 
   3  29   4      421.12      392.99     35.09 o 
   0  30   4      479.57      348.25     50.88 o 
   2  30   4       40.89       66.67     35.09 o 
   2   1   5    40146.95    35667.62   1298.28 o 
   4   1   5      553.27      252.64     30.70 o 
   6   1   5      142.61      229.83     14.91 o 
   8   1   5        9.51       10.53     10.53 o 
  10   1   5       51.02       92.11     25.44 o 
  12   1   5       10.89        3.51     30.70 o 
   1   2   5    29329.27    20554.94    700.02 o 
   3   2   5     2202.24     2678.14     85.97 o 
   5   2   5      165.55      124.56     14.91 o 
   7   2   5      104.16      187.72     20.18 o 
   9   2   5       45.78       14.91     20.18 o 
  11   2   5      187.41       90.35     25.44 o 
   2   3   5    41813.14    42626.58    512.29 o 
   4   3   5        0.37        8.77     10.53 o 
   6   3   5       19.22       15.79     14.91 o 
   8   3   5       83.88       67.55     14.91 o 
  10   3   5        0.14       21.93     20.18 o 
  12   3   5       34.25       17.54     30.70 o 
   1   4   5     5076.32     9078.31     35.09 o 
   3   4   5     2043.27     1424.60     10.53 o 
   5   4   5      446.24      752.65     14.91 o 
   7   4   5      255.81      324.57     20.18 o 
   9   4   5      655.39      806.16     30.70 o 
  11   4   5        6.07       12.28     25.44 o 
   2   5   5     1716.55     1316.70     20.18 o 
   4   5   5      141.58      214.04     14.91 o 
   6   5   5      843.90      828.09     35.09 o 
   8   5   5      530.68      517.56     25.44 o 
  10   5   5     1503.39     1435.13     50.88 o 
  12   5   5        0.52        0.00     25.44 o 
   1   6   5     3027.25     1372.84    101.76 o 
   3   6   5      269.52      533.35     60.53 o 
   5   6   5     1543.34     1313.19     56.14 o 
   7   6   5     1415.39     1346.53     35.09 o 
   9   6   5      647.78      697.39     35.09 o 
  11   6   5       28.01       41.23     30.70 o 
   2   7   5        4.09        1.75     10.53 o 
   4   7   5    19314.01    20182.12    497.38 o 
   6   7   5       12.09       15.79     10.53 o 
   8   7   5       40.25       27.19     14.91 o 
  10   7   5     1848.17     1828.12     60.53 o 
  12   7   5       72.57       28.95     30.70 o 
   1   8   5     1391.47     1324.60     30.70 o 
   3   8   5     3720.90     2636.91     56.14 o 
   5   8   5      142.45      118.42     14.91 o 
   7   8   5      214.56      275.45     14.91 o 
   9   8   5       53.04       28.07     25.44 o 
  11   8   5       27.17       58.77     30.70 o 
   2   9   5     2789.82     3643.08     60.53 o 
   4   9   5    10200.57    13007.37    329.83 o 
   6   9   5      684.52      697.39     20.18 o 
   8   9   5       94.80       88.60     20.18 o 
  10   9   5      110.38      114.04     30.70 o 
  12   9   5       83.75       98.25     30.70 o 
   1  10   5     1701.05     1441.27    111.41 o 
   3  10   5     3573.00     3732.56    101.76 o 
   5  10   5        3.33       42.11     14.91 o 
   7  10   5       51.95       89.48     14.91 o 
   9  10   5        5.73        1.75     25.44 o 
  11  10   5       73.79       50.88     30.70 o 
   2  11   5      351.53      532.47     25.44 o 
   4  11   5     5166.27     5729.10    187.72 o 
   6  11   5     1070.17     1219.33     35.09 o 
   8  11   5     3824.74     3868.52     85.97 o 
  10  11   5        9.13       16.67     25.44 o 
   1  12   5       72.98      105.27     35.09 o 
   3  12   5     1512.42     1425.48     71.05 o 
   5  12   5      156.77      122.81     14.91 o 
   7  12   5       15.65        1.75     14.91 o 
   9  12   5      225.75      178.07     25.44 o 
  11  12   5      105.16       94.74     35.09 o 
   2  13   5      115.48      197.37     40.35 o 
   4  13   5       50.57      167.55     20.18 o 
   6  13   5     3981.07     4219.41     76.32 o 
   8  13   5      245.28      240.36     30.70 o 
  10  13   5        2.86        0.00     20.18 o 
   1  14   5      533.93      402.64     76.32 o 
   3  14   5     1270.85     1241.26     60.53 o 
   5  14   5      197.38      142.99     25.44 o 
   7  14   5        0.13        6.14     20.18 o 
   9  14   5      334.03      370.19     35.09 o 
  11  14   5        7.99        8.77     30.70 o 
   2  15   5      629.12     1032.48     65.79 o 
   4  15   5     1587.44     1944.79     45.62 o 
   6  15   5        8.82       23.68     20.18 o 
   8  15   5     1038.64     1134.24     56.14 o 
  10  15   5      126.80       99.13     25.44 o 
   1  16   5      375.25      352.64     35.09 o 
   3  16   5        8.48       28.07     25.44 o 
   5  16   5      362.96      278.95     30.70 o 
   7  16   5      141.75      156.14     25.44 o 
   9  16   5       52.09       18.42     25.44 o 
   2  17   5      332.07      371.06     35.09 o 
   4  17   5        7.55       21.93     20.18 o 
   6  17   5     4936.92     4812.41    101.76 o 
   8  17   5      337.43      271.94     30.70 o 
  10  17   5        1.82        5.26     20.18 o 
   1  18   5       37.60       16.67     25.44 o 
   3  18   5        7.75       18.42     25.44 o 
   5  18   5      106.73      120.18     25.44 o 
   7  18   5       96.38       48.25     25.44 o 
   9  18   5        2.99       28.07     25.44 o 
   2  19   5      127.71      128.07     30.70 o 
   4  19   5      566.99      622.82     45.62 o 
   6  19   5       59.33       49.12     30.70 o 
   8  19   5      230.14      235.09     35.09 o 
  10  19   5        4.56        0.00     65.79 o 
   1  20   5        0.38        2.63     30.70 o 
   3  20   5      394.26      563.17     45.62 o 
   5  20   5       11.22       12.28     30.70 o 
   7  20   5        2.78       12.28     20.18 o 
   9  20   5       37.20       31.58     25.44 o 
   2  21   5      136.30      170.18     40.35 o 
   4  21   5        0.89       88.60     35.09 o 
   6  21   5      590.34      483.35     40.35 o 
   8  21   5       20.94       14.91     30.70 o 
   1  22   5       17.84       76.32     30.70 o 
   3  22   5       13.31       18.42     30.70 o 
   5  22   5        2.34       28.95     30.70 o 
   7  22   5      109.83       81.58     25.44 o 
   2  23   5      273.68      299.13     45.62 o 
   4  23   5     1706.38     1687.76     65.79 o 
   6  23   5        0.26       10.53     25.44 o 
   8  23   5       77.63       28.07     71.05 o 
   1  24   5      451.59      458.78     40.35 o 
   3  24   5       37.48       64.04     30.70 o 
   5  24   5      240.78      238.60     40.35 o 
   7  24   5       31.88       64.91     30.70 o 
   2  25   5       27.75       50.00     30.70 o 
   4  25   5       58.10       81.58     30.70 o 
   6  25   5        3.24       15.79     20.18 o 
   1  26   5      259.18      271.06     35.09 o 
   3  26   5       21.78       42.11     25.44 o 
   5  26   5      351.40      309.66     35.09 o 
   2  27   5      157.99       86.84     30.70 o 
   4  27   5      105.73      110.53     30.70 o 
   1  28   5       33.02       24.56     25.44 o 
   3  28   5       28.49       46.49     25.44 o 
   5  28   5        4.40       60.53     60.53 o 
   2  29   5      254.66      164.92     25.44 o 
   1  30   5       95.85       77.20     25.44 o 
   0   0   6    55010.42    60625.31   8833.57 o 
   2   0   6   140620.02   136588.75   3950.11 o 
   4   0   6     2997.67     3219.38     50.88 o 
   6   0   6       31.62       14.91     45.62 o 
   8   0   6     1090.44     1057.05     56.14 o 
  10   0   6     3125.80     3425.53    131.58 o 
  12   0   6      727.67      678.09     85.97 o 
   1   1   6    14543.32    13945.11    213.16 o 
   3   1   6     5178.42     4265.03     76.32 o 
   5   1   6     7816.58     7905.48    157.02 o 
   7   1   6     5877.78     6490.52    101.76 o 
   9   1   6     2351.99     2474.63     65.79 o 
  11   1   6       58.65       69.30     40.35 o 
   0   2   6     1637.69      716.69    142.11 o 
   2   2   6      351.38      443.87     50.88 o 
   4   2   6     3330.08     3718.52    335.10 o 
   6   2   6       18.73       23.68     20.18 o 
   8   2   6     3113.00     2980.78     50.88 o 
  10   2   6     1644.47     1564.95     50.88 o 
  12   2   6       34.59       10.53     30.70 o 
   1   3   6    31498.78    25962.10    714.93 o 
   3   3   6     2640.55     1696.54     20.18 o 
   5   3   6        4.34        4.39     14.91 o 
   7   3   6      100.29      223.69     14.91 o 
   9   3   6     1162.86     1108.80     40.35 o 
  11   3   6       77.88       32.46     40.35 o 
   0   4   6     2219.13     2034.27     60.53 o 
   2   4   6     4875.07     5689.63    101.76 o 
   4   4   6       19.74        3.51     20.18 o 
   6   4   6      248.96      254.39     20.18 o 
   8   4   6     3681.09     3549.22     65.79 o 
  10   4   6        2.80        0.00     20.18 o 
  12   4   6      134.18      134.21     40.35 o 
   1   5   6    10496.98     7629.15    284.22 o 
   3   5   6     5226.37     5137.86    187.72 o 
   5   5   6     4740.17     4700.13    121.93 o 
   7   5   6        6.74      328.08     14.91 o 
   9   5   6      365.20      379.83     25.44 o 
  11   5   6       24.15       13.16     25.44 o 
   0   6   6    10407.42    10634.50   1207.05 o 
   2   6   6    23927.80    22744.47    481.59 o 
   4   6   6     2359.31     2212.34     96.49 o 
   6   6   6     2691.82     2493.93     56.14 o 
   8   6   6      441.46      484.22     30.70 o 
  10   6   6      223.30      139.48     20.18 o 
  12   6   6       34.39       30.70     30.70 o 
   1   7   6       54.43       68.42     14.91 o 
   3   7   6      363.61      186.85     14.91 o 
   5   7   6      543.74      617.56     25.44 o 
   7   7   6      565.00      430.71     20.18 o 
   9   7   6       28.35       68.42     20.18 o 
  11   7   6      163.78      209.65     35.09 o 
   0   8   6       66.16       56.14    192.99 o 
   2   8   6     4723.03     4686.97    127.20 o 
   4   8   6     3166.46     3444.83     50.88 o 
   6   8   6     6305.79     6093.15     85.97 o 
   8   8   6        0.74        2.63     14.91 o 
  10   8   6        4.75       52.63     20.18 o 
  12   8   6       70.30       69.30     30.70 o 
   1   9   6     1611.72     1373.72     35.09 o 
   3   9   6     1719.59     1862.33     85.97 o 
   5   9   6     3930.71     3411.50     80.70 o 
   7   9   6      455.36      459.66     20.18 o 
   9   9   6      855.50      831.60     45.62 o 
  11   9   6       50.30       87.72     30.70 o 
   0  10   6     1222.13      392.12     35.09 o 
   2  10   6     5570.00     7155.46    207.90 o 
   4  10   6     8470.09     8484.44    293.87 o 
   6  10   6     4961.45     4765.92     71.05 o 
   8  10   6      248.28      255.27     25.44 o 
  10  10   6        2.12        5.26     20.18 o 
   1  11   6     1027.59      985.11     35.09 o 
   3  11   6      347.56      345.62     40.35 o 
   5  11   6     9256.71     9105.51    131.58 o 
   7  11   6      132.48      250.88     25.44 o 
   9  11   6     1233.77     1173.72     45.62 o 
  11  11   6       94.76       92.98     30.70 o 
   0  12   6     3593.70     4099.23     96.49 o 
   2  12   6     4824.33     4891.36    218.43 o 
   4  12   6     8814.88     8119.52    187.72 o 
   6  12   6      709.41      825.46     35.09 o 
   8  12   6      557.82      458.78     30.70 o 
  10  12   6       26.77       65.79     25.44 o 
   1  13   6        2.59        7.89     20.18 o 
   3  13   6        5.97       17.54     35.09 o 
   5  13   6     3775.73     3990.46     76.32 o 
   7  13   6        0.63        6.14     20.18 o 
   9  13   6       87.04       71.93     25.44 o 
  11  13   6       34.83       31.58     35.09 o 
   0  14   6     1219.05     1367.58    319.31 o 
   2  14   6     2709.75     2809.72     85.97 o 
   4  14   6     3416.25     3751.85     60.53 o 
   6  14   6        3.08       11.40     14.91 o 
   8  14   6        4.73       59.65     25.44 o 
  10  14   6       36.91       61.41     25.44 o 
   1  15   6     1550.06     1479.86    111.41 o 
   3  15   6     1553.27     1495.65     50.88 o 
   5  15   6      488.38      456.15     25.44 o 
   7  15   6      572.99      467.56     30.70 o 
   9  15   6       32.97       30.70     20.18 o 
   0  16   6      228.64      347.38     40.35 o 
   2  16   6      915.99      828.97     40.35 o 
   4  16   6      335.04      246.50     25.44 o 
   6  16   6      146.92      143.86     25.44 o 
   8  16   6      151.54      225.44     30.70 o 
  10  16   6      219.84      135.97     25.44 o 
   1  17   6      420.24      578.09     35.09 o 
   3  17   6     2985.59     3131.66     76.32 o 
   5  17   6      262.57      241.23     25.44 o 
   7  17   6       53.82       57.02     25.44 o 
   9  17   6      212.46      260.53     35.09 o 
   0  18   6     3234.89     4078.18    121.93 o 
   2  18   6     1681.74     1650.92     65.79 o 
   4  18   6      107.69      151.76     25.44 o 
   6  18   6      293.77      174.57     25.44 o 
   8  18   6        0.66       42.11     25.44 o 
  10  18   6      232.82      224.57     35.09 o 
   1  19   6       30.69       47.37     30.70 o 
   3  19   6     2584.41     3030.78     76.32 o 
   5  19   6     1055.17     1000.90     56.14 o 
   7  19   6       79.99       89.48     25.44 o 
   9  19   6      134.01      143.86     30.70 o 
   0  20   6    13405.74    14747.76    355.27 o 
   2  20   6      372.95      350.01     30.70 o 
   4  20   6       53.74       75.44     35.09 o 
   6  20   6       18.19       14.91     25.44 o 
   8  20   6       56.47      141.23     30.70 o 
   1  21   6     1873.56     1950.05     65.79 o 
   3  21   6      257.46      269.31     40.35 o 
   5  21   6      551.84      463.17     35.09 o 
   7  21   6       28.15       31.58     25.44 o 
   9  21   6       58.55       31.58     60.53 o 
   0  22   6     2277.51     2315.85    121.93 o 
   2  22   6        6.62        5.26     35.09 o 
   4  22   6      248.23      214.04     35.09 o 
   6  22   6        0.41        1.75     25.44 o 
   8  22   6      307.69      306.15     35.09 o 
   1  23   6     2271.80     2320.24     71.05 o 
   3  23   6      425.66      411.41     40.35 o 
   5  23   6        1.64        0.88     30.70 o 
   7  23   6      167.88      229.83     30.70 o 
   0  24   6      231.20      223.69     50.88 o 
   2  24   6      532.00      578.09     50.88 o 
   4  24   6      375.58      281.59     35.09 o 
   6  24   6        0.62        0.00     25.44 o 
   1  25   6      328.99      246.50     35.09 o 
   3  25   6      216.29      145.62     35.09 o 
   5  25   6      168.56      176.32     30.70 o 
   7  25   6       35.31       87.72     56.14 o 
   0  26   6      344.38      364.04     45.62 o 
   2  26   6      679.58      707.04     45.62 o 
   4  26   6        4.06       25.44     25.44 o 
   6  26   6       56.85       35.09     35.09 o 
   1  27   6       63.80       71.05     30.70 o 
   3  27   6        1.40       21.93     25.44 o 
   5  27   6      193.06      152.64     30.70 o 
   0  28   6      195.34      148.25     30.70 o 
   2  28   6       30.97       32.46     30.70 o 
   4  28   6      217.12      263.16     30.70 o 
   1  29   6        0.23       38.60     25.44 o 
   3  29   6       76.61       53.51     25.44 o 
   0  30   6       40.28        0.00     35.09 o 
   2   1   7     2673.08     2248.31    147.37 o 
   4   1   7     4153.59     3467.64     56.14 o 
   6   1   7        9.83        3.51     14.91 o 
   8   1   7       85.36      104.39     14.91 o 
  10   1   7      106.84       99.13     25.44 o 
  12   1   7       71.51       52.63     35.09 o 
   1   2   7    11630.37    16155.70    446.50 o 
   3   2   7    62534.73    59798.97   1420.21 o 
   5   2   7    29896.94    31296.46    598.26 o 
   7   2   7        9.12        1.75     14.91 o 
   9   2   7       17.95        0.00     14.91 o 
  11   2   7      304.21      205.27     45.62 o 
   2   3   7       55.28        7.89     20.18 o 
   4   3   7     3942.26     3898.35     91.23 o 
   6   3   7        7.16        5.26     10.53 o 
   8   3   7       10.15       35.97     14.91 o 
  10   3   7      633.87      707.91     40.35 o 
  12   3   7      176.48      164.92     40.35 o 
   1   4   7    11388.48    16089.90    497.38 o 
   3   4   7     8171.88    10282.73     71.05 o 
   5   4   7       55.89       13.16     10.53 o 
   7   4   7     2655.97     2516.73     45.62 o 
   9   4   7        2.42        0.00     14.91 o 
  11   4   7      839.46      777.21     80.70 o 
   2   5   7      178.14      287.73     20.18 o 
   4   5   7       68.46       17.54     10.53 o 
   6   5   7      819.45      852.65     25.44 o 
   8   5   7      178.67      240.36     20.18 o 
  10   5   7      651.65      661.42     40.35 o 
  12   5   7        1.91        0.00     30.70 o 
   1   6   7     8345.21     6542.28    106.14 o 
   3   6   7     1992.77     3400.97     25.44 o 
   5   6   7     5883.49     5958.05    106.14 o 
   7   6   7      639.16      615.81     25.44 o 
   9   6   7     1145.14     1054.41     35.09 o 
  11   6   7      328.91      336.85     50.88 o 
   2   7   7        2.92        4.39     20.18 o 
   4   7   7     1590.51     1395.65     35.09 o 
   6   7   7      199.83      270.18     20.18 o 
   8   7   7       15.08       54.39     14.91 o 
  10   7   7      103.48      128.95     30.70 o 
  12   7   7      103.91       86.84     35.09 o 
   1   8   7      946.54     1321.97     20.18 o 
   3   8   7      150.57      124.56     45.62 o 
   5   8   7     1152.17     1105.29     50.88 o 
   7   8   7        0.04        1.75     14.91 o 
   9   8   7     2095.34     2018.48     60.53 o 
  11   8   7        2.64        0.00     25.44 o 
   2   9   7      898.77      857.04     56.14 o 
   4   9   7      806.02      804.41     45.62 o 
   6   9   7     1280.47     1341.26     40.35 o 
   8   9   7      124.01      103.51     20.18 o 
  10   9   7        0.15        6.14     20.18 o 
  12   9   7       33.85        0.00     40.35 o 
   1  10   7     1866.66     1760.57    142.11 o 
   3  10   7     2758.48     2815.86    111.41 o 
   5  10   7     3536.86     3108.86     56.14 o 
   7  10   7        0.09        0.88     14.91 o 
   9  10   7      621.55      668.44     40.35 o 
  11  10   7       23.02       40.35     25.44 o 
   2  11   7      184.30      217.55     30.70 o 
   4  11   7     1472.84     1864.96     56.14 o 
   6  11   7       82.62      149.13     14.91 o 
   8  11   7      360.19      318.43     25.44 o 
  10  11   7        0.59       14.91     20.18 o 
   1  12   7    11559.89    13359.13    543.00 o 
   3  12   7      800.00      800.90     56.14 o 
   5  12   7     2816.65     3025.52     60.53 o 
   7  12   7      107.76      121.06     14.91 o 
   9  12   7       32.57       35.09     20.18 o 
  11  12   7        0.50        0.00     25.44 o 
   2  13   7      110.93      144.74     50.88 o 
   4  13   7       22.06       36.84     20.18 o 
   6  13   7      232.00      144.74     20.18 o 
   8  13   7      152.80      160.53     25.44 o 
  10  13   7        0.00        6.14     20.18 o 
   1  14   7     5316.36     5070.31    116.67 o 
   3  14   7      115.20      100.00     25.44 o 
   5  14   7       68.65       32.46     20.18 o 
   7  14   7      372.67      292.11     30.70 o 
   9  14   7       74.67       78.95     25.44 o 
  11  14   7      162.46      201.76     56.14 o 
   2  15   7      156.39      172.81     25.44 o 
   4  15   7       62.00      126.32     25.44 o 
   6  15   7     1169.09     1319.33     45.62 o 
   8  15   7        4.71       14.04     25.44 o 
  10  15   7       34.24       35.09     20.18 o 
   1  16   7     4064.77     4307.13     91.23 o 
   3  16   7      124.29      207.90     25.44 o 
   5  16   7       41.54       64.04     25.44 o 
   7  16   7      409.48      434.22     35.09 o 
   9  16   7      353.49      321.94     25.44 o 
   2  17   7      535.00      623.70     40.35 o 
   4  17   7       92.21      112.28     25.44 o 
   6  17   7      249.18      247.38     30.70 o 
   8  17   7       60.85       14.04     30.70 o 
  10  17   7       49.56       70.18     20.18 o 
   1  18   7      957.26     1038.62     40.35 o 
   3  18   7       16.09       43.86     25.44 o 
   5  18   7      196.74      153.51     25.44 o 
   7  18   7        9.82       20.18     25.44 o 
   9  18   7       92.74      155.27     30.70 o 
   2  19   7      196.16      194.74     35.09 o 
   4  19   7       92.20       99.13     30.70 o 
   6  19   7      830.57      746.51     40.35 o 
   8  19   7      227.92      164.04     30.70 o 
   1  20   7      236.04      250.01     35.09 o 
   3  20   7       29.35       14.91     30.70 o 
   5  20   7      829.93      940.38     45.62 o 
   7  20   7       23.68       45.62     25.44 o 
   9  20   7      108.50       49.12     25.44 o 
   2  21   7      976.57     1079.85     56.14 o 
   4  21   7       88.03      123.69     35.09 o 
   6  21   7       39.72       26.32     25.44 o 
   8  21   7       41.17       71.05     25.44 o 
   1  22   7      113.22      156.14     35.09 o 
   3  22   7        0.25        3.51     30.70 o 
   5  22   7      427.82      378.08     40.35 o 
   7  22   7       15.28       19.30     25.44 o 
   2  23   7       48.92       55.26     35.09 o 
   4  23   7        6.68        8.77     30.70 o 
   6  23   7       17.90       13.16     25.44 o 
   8  23   7       51.76       51.76     65.79 o 
   1  24   7      379.14      298.25     40.35 o 
   3  24   7       71.45       51.76     30.70 o 
   5  24   7       33.38       48.25     30.70 o 
   7  24   7        0.50       46.49     30.70 o 
   2  25   7       22.41       33.33     30.70 o 
   4  25   7        1.97        9.65     25.44 o 
   6  25   7       47.01       36.84     25.44 o 
   1  26   7        0.25       14.91     30.70 o 
   3  26   7      364.11      273.69     35.09 o 
   5  26   7        8.54       21.93     25.44 o 
   2  27   7      272.96      257.90     35.09 o 
   4  27   7       20.54       48.25     30.70 o 
   1  28   7       85.55       54.39     30.70 o 
   3  28   7      152.87       98.25     25.44 o 
   2  29   7        1.51        8.77     25.44 o 
   1  30   7      230.66      152.64     35.09 o 
   0   0   8    32132.31    26704.23    390.36 o 
   2   0   8     6871.74     9459.90    415.80 o 
   4   0   8    12111.45    13130.18     60.53 o 
   6   0   8     2227.99     2194.80    151.76 o 
   8   0   8        0.39        1.75     20.18 o 
  10   0   8       37.87      100.00     45.62 o 
  12   0   8       14.65        2.63     40.35 o 
   1   1   8      876.18      514.05     14.91 o 
   3   1   8     9631.67     8743.22    157.02 o 
   5   1   8    21071.54    22231.30    466.68 o 
   7   1   8     7123.99     6601.93     91.23 o 
   9   1   8     2195.22     2170.23     60.53 o 
  11   1   8      334.89      294.74     56.14 o 
   0   2   8     1415.33      772.83     40.35 o 
   2   2   8      264.78      578.09     10.53 o 
   4   2   8      426.50      325.45    142.11 o 
   6   2   8       45.82      127.20     35.09 o 
   8   2   8      501.18      337.73     14.91 o 
  10   2   8        1.05       13.16     30.70 o 
  12   2   8       50.75       73.69     35.09 o 
   1   3   8       32.64      137.72     14.91 o 
   3   3   8      195.54      354.40     10.53 o 
   5   3   8     1015.70      741.25     35.09 o 
   7   3   8      854.56      673.70     35.09 o 
   9   3   8     1022.47      979.85     45.62 o 
  11   3   8       89.09        0.88     35.09 o 
   0   4   8      441.83      164.04     20.18 o 
   2   4   8      918.53      738.62     25.44 o 
   4   4   8     3603.65     3112.36    121.93 o 
   6   4   8     1460.92     1700.92     35.09 o 
   8   4   8      166.89      163.16     14.91 o 
  10   4   8       55.38       62.28     25.44 o 
  12   4   8       58.50       38.60     35.09 o 
   1   5   8      847.61      652.65     20.18 o 
   5   5   8    10250.41    10223.96    218.43 o 
   7   5   8       49.60      131.58     14.91 o 
   9   5   8      139.28      123.69     20.18 o 
  11   5   8       21.44        7.02     30.70 o 
   0   6   8     4936.11     3443.95     30.70 o 
   2   6   8        0.81       20.18     14.91 o 
   4   6   8      406.41      274.57     30.70 o 
   6   6   8      116.98      171.93     20.18 o 
   8   6   8      168.82      196.50     14.91 o 
  10   6   8       34.40       35.97     25.44 o 
  12   6   8        0.40       21.93     30.70 o 
   1   7   8     2059.42     2217.60     71.05 o 
   3   7   8    20147.57    20196.16    421.06 o 
   5   7   8     5448.08     5305.41    106.14 o 
   7   7   8      366.25      457.03     25.44 o 
   9   7   8      109.71      100.88     20.18 o 
  11   7   8        5.15       50.00     30.70 o 
   0   8   8      564.37      378.08    111.41 o 
   2   8   8      479.67      737.74     45.62 o 
   4   8   8      916.64      902.66     14.91 o 
   6   8   8     1522.19     1313.19     30.70 o 
   8   8   8      123.39      137.72     25.44 o 
  10   8   8        1.94        1.75     25.44 o 
  12   8   8       12.03       18.42     30.70 o 
   1   9   8      122.33      107.02     14.91 o 
   3   9   8      598.01      755.28     35.09 o 
   5   9   8    10362.41     9116.91    213.16 o 
   7   9   8      321.98      223.69     20.18 o 
   9   9   8      961.24     1100.91     45.62 o 
  11   9   8      108.53      131.58     25.44 o 
   0  10   8      695.68      708.79    116.67 o 
   2  10   8     1347.83     1221.09     65.79 o 
   4  10   8     1122.69      807.92     65.79 o 
   6  10   8      451.89      561.42     20.18 o 
   8  10   8      388.65      357.03     25.44 o 
  10  10   8       11.44       14.04     20.18 o 
   1  11   8     5745.91     6301.05    131.58 o 
   3  11   8    16650.18    17402.22    426.33 o 
   5  11   8     2977.49     2901.83     45.62 o 
   7  11   8       29.04       12.28     20.18 o 
   9  11   8      664.68      632.47     40.35 o 
  11  11   8      478.93      408.78     40.35 o 
   0  12   8     1146.98     1020.20    116.67 o 
   2  12   8      618.47      461.42     60.53 o 
   4  12   8       27.74       14.91     14.91 o 
   6  12   8      386.07      360.54     25.44 o 
   8  12   8        3.05       26.32     20.18 o 
  10  12   8       56.77       57.02     20.18 o 
   1  13   8      880.07      953.53     56.14 o 
   3  13   8     1037.70     1127.22     71.05 o 
   5  13   8       46.89       26.32     14.91 o 
   7  13   8      199.18      214.92     25.44 o 
   9  13   8       19.78       21.93     25.44 o 
  11  13   8      349.51      270.18     35.09 o 
   0  14   8      244.02      232.46     56.14 o 
   2  14   8      784.59      908.80     45.62 o 
   4  14   8        9.03        0.00     20.18 o 
   6  14   8        2.83        0.88     20.18 o 
   8  14   8      179.02      160.53     25.44 o 
  10  14   8       14.39       22.81     20.18 o 
   1  15   8     1834.22     1726.36     60.53 o 
   3  15   8      489.33      474.57     25.44 o 
   5  15   8       14.16       21.93     20.18 o 
   7  15   8      176.19      128.07     25.44 o 
   9  15   8      244.97      261.41     30.70 o 
   0  16   8       53.35      100.00     45.62 o 
   2  16   8      493.65      419.31     30.70 o 
   4  16   8      354.90      275.45     25.44 o 
   6  16   8      953.68      838.62     40.35 o 
   8  16   8        2.31       31.58     25.44 o 
  10  16   8       50.39       67.55     30.70 o 
   1  17   8      607.18      767.56     45.62 o 
   3  17   8     2473.74     2643.05     71.05 o 
   5  17   8      896.58      869.32     45.62 o 
   7  17   8       61.93        7.89     25.44 o 
   9  17   8      926.11      830.72     40.35 o 
   0  18   8       37.38       20.18     50.88 o 
   2  18   8     1735.56     1918.47     65.79 o 
   4  18   8      200.53      196.50     30.70 o 
   6  18   8      252.07      275.45     30.70 o 
   8  18   8        7.21       16.67     30.70 o 
  10  18   8       82.21       45.62     65.79 o 
   1  19   8      804.10      702.65     40.35 o 
   3  19   8        3.79        1.75     25.44 o 
   5  19   8     1134.07      971.08     40.35 o 
   7  19   8       15.38       45.62     30.70 o 
   9  19   8      387.59      441.24     35.09 o 
   0  20   8      855.61     1146.52     65.79 o 
   2  20   8      173.75      199.13     30.70 o 
   4  20   8      343.72      357.90     45.62 o 
   6  20   8        9.79        0.88     25.44 o 
   8  20   8      358.98      304.39     35.09 o 
   1  21   8     2680.86     2874.64     85.97 o 
   3  21   8      311.64      378.96     45.62 o 
   5  21   8      354.46      303.52     40.35 o 
   7  21   8      263.13      323.69     30.70 o 
   9  21   8      109.35      107.02     65.79 o 
   0  22   8     3548.17     3652.73    147.37 o 
   2  22   8       44.52       48.25     30.70 o 
   4  22   8      983.08     1091.26     50.88 o 
   6  22   8       13.55       24.56     25.44 o 
   8  22   8      191.73      155.27     25.44 o 
   1  23   8      604.25      620.19     45.62 o 
   3  23   8      159.54      128.07     35.09 o 
   5  23   8       24.74       63.16     35.09 o 
   7  23   8      273.50      278.95     35.09 o 
   0  24   8      388.43      272.81     50.88 o 
   2  24   8        0.56        7.02     30.70 o 
   4  24   8        5.35       10.53     30.70 o 
   6  24   8      280.12      281.59     30.70 o 
   1  25   8       76.02       49.12     35.09 o 
   3  25   8       62.34       57.90     30.70 o 
   5  25   8      173.77      242.99     35.09 o 
   7  25   8        3.45        0.00     60.53 o 
   0  26   8      123.04      145.62     50.88 o 
   2  26   8      144.69      163.16     35.09 o 
   4  26   8      116.88       85.97     30.70 o 
   6  26   8      194.59      221.94     65.79 o 
   1  27   8        4.39       15.79     30.70 o 
   3  27   8        0.62       14.91     25.44 o 
   5  27   8      177.77      107.02     25.44 o 
   0  28   8        1.06       26.32     35.09 o 
   2  28   8       90.36       64.04     25.44 o 
   4  28   8       42.90       21.93     25.44 o 
   1  29   8      115.98      122.81     30.70 o 
   3  29   8       81.59       56.14     35.09 o 
   0  30   8      323.63      292.99     50.88 o 
   2   1   9      232.98       30.70     10.53 o 
   4   1   9      227.73      355.27     25.44 o 
   6   1   9        8.35        0.88     20.18 o 
   8   1   9       60.51      133.34     14.91 o 
  10   1   9       14.79       14.91     30.70 o 
  12   1   9        0.31       19.30     35.09 o 
   1   2   9     4480.87     3203.59    121.93 o 
   3   2   9       64.12        2.63     20.18 o 
   5   2   9     1611.61     1239.51     45.62 o 
   7   2   9     2820.32     3097.45     71.05 o 
   9   2   9      229.89      233.34     30.70 o 
  11   2   9      305.22      350.89     45.62 o 
   2   3   9    16014.59    17653.11    264.04 o 
   4   3   9     1837.17     2048.30     65.79 o 
   6   3   9      297.42      364.92     14.91 o 
   8   3   9        0.14        7.02     14.91 o 
  10   3   9      301.09      333.34     40.35 o 
  12   3   9       19.44       30.70     35.09 o 
   1   4   9     2671.80     3617.64     40.35 o 
   3   4   9      104.74      249.13     71.05 o 
   5   4   9      239.30      258.78     20.18 o 
   7   4   9       90.45      175.44     25.44 o 
   9   4   9      848.86      959.67     35.09 o 
  11   4   9        2.40       21.93     30.70 o 
   2   5   9    33732.10    31185.04    740.37 o 
   4   5   9      679.19     1088.63     20.18 o 
   6   5   9     3940.22     4427.31     76.32 o 
   8   5   9      876.29      974.59     35.09 o 
  10   5   9      549.33      663.18     40.35 o 
  12   5   9      339.05      466.68     56.14 o 
   1   6   9      396.08      543.87     20.18 o 
   3   6   9     2956.55     2732.53     20.18 o 
   5   6   9     1697.85     1591.27     40.35 o 
   7   6   9      158.66      141.23     14.91 o 
   9   6   9     2279.08     2296.55     71.05 o 
  11   6   9       67.95       42.11     35.09 o 
   2   7   9     1240.15      921.95     14.91 o 
   4   7   9     4843.98     5702.78     96.49 o 
   6   7   9     1824.15     1825.49     50.88 o 
   8   7   9     1027.65      914.06     35.09 o 
  10   7   9      161.89      127.20     30.70 o 
  12   7   9      662.28      625.46     56.14 o 
   1   8   9     3643.60     3833.44    142.11 o 
   3   8   9     2098.80     2129.88     96.49 o 
   5   8   9     1142.48     1350.91     50.88 o 
   7   8   9      658.88      859.67     35.09 o 
   9   8   9      801.37      787.74     35.09 o 
  11   8   9        9.43       27.19     25.44 o 
   2   9   9     1344.21     1271.09     35.09 o 
   4   9   9      131.95       97.37     20.18 o 
   6   9   9        0.79        1.75     14.91 o 
   8   9   9     1788.35     2011.46     60.53 o 
  10   9   9        5.18       12.28     20.18 o 
   1  10   9     4681.47     4821.18     60.53 o 
   3  10   9      206.48      326.32     35.09 o 
   5  10   9      397.27      498.26     20.18 o 
   7  10   9      640.87      513.17     20.18 o 
   9  10   9        0.01        7.89     20.18 o 
  11  10   9       11.73       40.35     30.70 o 
   2  11   9     2589.29     3092.19    111.41 o 
   4  11   9     1233.36     1765.84     50.88 o 
   6  11   9       21.56       21.93     14.91 o 
   8  11   9     2506.23     2560.59     71.05 o 
  10  11   9      116.59       80.70     25.44 o 
   1  12   9     2762.26     2863.23     45.62 o 
   3  12   9      885.56      883.36     56.14 o 
   5  12   9      128.93      221.06     20.18 o 
   7  12   9     2153.51     2185.15     65.79 o 
   9  12   9       39.87       36.84     25.44 o 
  11  12   9       17.50       16.67     25.44 o 
   2  13   9     1894.41     1929.88    121.93 o 
   4  13   9       14.27        7.02     20.18 o 
   6  13   9      738.56      618.44     25.44 o 
   8  13   9       89.38       57.02     25.44 o 
  10  13   9      460.36      468.43     35.09 o 
   1  14   9     2033.73     2502.70    136.85 o 
   3  14   9      147.44       90.35     20.18 o 
   5  14   9      260.61      159.65     20.18 o 
   7  14   9      181.51      207.02     30.70 o 
   9  14   9        0.01        2.63     20.18 o 
   2  15   9       37.22       23.68     20.18 o 
   4  15   9      793.32      871.95     30.70 o 
   6  15   9     2629.60     2568.49     71.05 o 
   8  15   9      386.61      493.87     35.09 o 
  10  15   9      172.05      153.51     30.70 o 
   1  16   9      275.29      308.78     25.44 o 
   3  16   9      190.36      250.88     20.18 o 
   5  16   9      451.32      423.70     25.44 o 
   7  16   9       36.85       50.00     25.44 o 
   9  16   9       15.90       42.98     20.18 o 
   2  17   9     1058.38     1211.44     56.14 o 
   4  17   9     2304.96     2508.84     65.79 o 
   6  17   9     1098.23     1190.38     50.88 o 
   8  17   9      414.19      544.75     40.35 o 
  10  17   9       18.66        7.89     30.70 o 
   1  18   9      425.23      378.08     35.09 o 
   3  18   9       87.50       95.62     30.70 o 
   5  18   9      146.84      148.25     30.70 o 
   7  18   9       15.06       11.40     25.44 o 
   9  18   9       12.21       26.32     20.18 o 
   2  19   9      875.30      999.15     45.62 o 
   4  19   9     1000.49     1234.24     60.53 o 
   6  19   9        3.14       12.28     25.44 o 
   8  19   9      228.15      309.66     35.09 o 
   1  20   9      452.55      455.28     40.35 o 
   3  20   9        0.52        5.26     25.44 o 
   5  20   9       10.55        8.77     25.44 o 
   7  20   9       12.96       21.05     25.44 o 
   9  20   9        4.81        7.89     30.70 o 
   2  21   9        4.49       72.81     35.09 o 
   4  21   9     1573.82     1735.13     60.53 o 
   6  21   9       37.40       43.86     25.44 o 
   8  21   9        0.04        6.14     25.44 o 
   1  22   9      264.01      328.96     45.62 o 
   3  22   9        1.96       22.81     30.70 o 
   5  22   9      119.83      152.64     35.09 o 
   7  22   9        2.85       33.33     25.44 o 
   2  23   9        7.70       55.26     35.09 o 
   4  23   9      427.36      361.41     40.35 o 
   6  23   9        0.65       27.19     25.44 o 
   8  23   9      116.16        4.39     60.53 o 
   1  24   9       95.47      166.67     40.35 o 
   3  24   9       69.36       79.83     30.70 o 
   5  24   9        1.30       19.30     30.70 o 
   7  24   9        7.43       47.37     30.70 o 
   2  25   9      220.73      192.11     35.09 o 
   4  25   9       65.39       85.09     30.70 o 
   6  25   9        9.93       30.70     25.44 o 
   1  26   9       32.39       21.93     35.09 o 
   3  26   9        4.29       18.42     25.44 o 
   5  26   9       42.24       47.37     25.44 o 
   2  27   9      338.19      307.90     35.09 o 
   4  27   9       84.60      118.42     25.44 o 
   1  28   9       73.48       27.19     30.70 o 
   3  28   9       43.12       35.09     25.44 o 
   2  29   9        2.63       31.58     25.44 o 
   0   0  10       10.21      355.27    187.72 o 
   2   0  10    58899.75    56185.72   1511.44 o 
   4   0  10    11335.91    10802.04    101.76 o 
   6   0  10     4108.12     3795.72    172.81 o 
   8   0  10      236.43      401.77     30.70 o 
  10   0  10     1209.12     1510.57    131.58 o 
  12   0  10       42.42       97.37     56.14 o 
   1   1  10     1396.16     1401.79     35.09 o 
   3   1  10     3722.06     3635.19     96.49 o 
   5   1  10       81.06       89.48     20.18 o 
   7   1  10     2906.71     2479.89     50.88 o 
   9   1  10        2.76       36.84     25.44 o 
  11   1  10      220.58      230.71     35.09 o 
   0   2  10    42522.61    39353.69   2459.72 o 
   2   2  10    15677.01    13722.30    289.48 o 
   4   2  10     1396.28     1179.86     10.53 o 
   6   2  10      165.85      236.85     14.91 o 
   8   2  10      413.70      296.50     25.44 o 
  10   2  10      329.00      300.89     40.35 o 
  12   2  10       13.35       37.72     35.09 o 
   1   3  10      880.89      635.10     40.35 o 
   3   3  10     4175.02     4214.15    127.20 o 
   5   3  10      175.14      180.71     14.91 o 
   7   3  10       59.28       10.53     14.91 o 
   9   3  10        2.70       42.11     20.18 o 
  11   3  10      118.12      109.65     30.70 o 
   0   4  10    30678.99    30394.67   1460.57 o 
   2   4  10    15885.34    13774.93    253.52 o 
   4   4  10     2838.36     3673.78    106.14 o 
   6   4  10      319.06      194.74     20.18 o 
   8   4  10        2.94        8.77     14.91 o 
  10   4  10       45.57       18.42     30.70 o 
  12   4  10       29.56       35.09     30.70 o 
   1   5  10      218.00      131.58     35.09 o 
   3   5  10       21.60       17.54     10.53 o 
   5   5  10       44.87        8.77     14.91 o 
   7   5  10      319.90      461.42     40.35 o 
   9   5  10      229.16      151.76     20.18 o 
  11   5  10      115.57       85.97     35.09 o 
   0   6  10     4944.91     4798.37     30.70 o 
   2   6  10     8794.01     9156.39    177.20 o 
   4   6  10     6898.75     6928.26    111.41 o 
   6   6  10      301.08      411.41     14.91 o 
   8   6  10     1480.48     1221.09     50.88 o 
  10   6  10       33.09       38.60     25.44 o 
  12   6  10        0.49       23.68     30.70 o 
   1   7  10      825.51      696.51     76.32 o 
   3   7  10        0.11       77.20     14.91 o 
   5   7  10        4.65        2.63     14.91 o 
   7   7  10       50.20       78.95     20.18 o 
   9   7  10      762.04      831.60     40.35 o 
  11   7  10        1.32       28.95     30.70 o 
   0   8  10    13208.09    12181.91    963.18 o 
   2   8  10     5528.92     6445.79    192.99 o 
   4   8  10    15804.38    15792.53    512.29 o 
   6   8  10     3017.65     2565.86     60.53 o 
   8   8  10     2647.18     2987.80     65.79 o 
  10   8  10        9.23       44.74     25.44 o 
   1   9  10     5185.00     5823.84     80.70 o 
   3   9  10        0.17        4.39     25.44 o 
   5   9  10      196.08      119.30     14.91 o 
   7   9  10      319.02      297.38     20.18 o 
   9   9  10      126.11      159.65     25.44 o 
  11   9  10       25.31       25.44     25.44 o 
   0  10  10      264.30      150.00     30.70 o 
   2  10  10     1377.23     1890.40     80.70 o 
   4  10  10     7616.44     6944.05    121.93 o 
   6  10  10      486.46      451.77     25.44 o 
   8  10  10      720.90      888.62     45.62 o 
  10  10  10       47.84       47.37     25.44 o 
   1  11  10        0.17       16.67     20.18 o 
   3  11  10       34.89       67.55     45.62 o 
   5  11  10        0.66        0.88     20.18 o 
   7  11  10      147.24      105.27     25.44 o 
   9  11  10       20.21        7.02     20.18 o 
  11  11  10        5.95        3.51     25.44 o 
   0  12  10      265.05      292.11     56.14 o 
   2  12  10     4178.60     4260.64    136.85 o 
   4  12  10      452.48      531.59     25.44 o 
   6  12  10       19.47       40.35     20.18 o 
   8  12  10      170.58      187.72     25.44 o 
  10  12  10      137.75      147.37     25.44 o 
   1  13  10       78.37      119.30     35.09 o 
   3  13  10     1298.39     1267.58     56.14 o 
   5  13  10        8.23       35.09     20.18 o 
   7  13  10      144.56       97.37     30.70 o 
   9  13  10       23.71       20.18     25.44 o 
  11  13  10        0.52       56.14     50.88 o 
   0  14  10     1667.72     1811.45     50.88 o 
   2  14  10     2716.19     2977.27     76.32 o 
   4  14  10      232.20      164.04     30.70 o 
   6  14  10       92.45       82.46     25.44 o 
   8  14  10      442.27      549.14     35.09 o 
  10  14  10      150.86      187.72     30.70 o 
   1  15  10       41.05       68.42     20.18 o 
   3  15  10      461.55      476.33     25.44 o 
   5  15  10      396.28      383.34     25.44 o 
   7  15  10       14.02       29.83     25.44 o 
   9  15  10       14.80       13.16     25.44 o 
   0  16  10     3558.42     3996.60    182.46 o 
   2  16  10     1126.38      916.69     40.35 o 
   4  16  10        7.68        9.65     20.18 o 
   6  16  10       47.20       70.18     25.44 o 
   8  16  10      729.92      784.23     40.35 o 
  10  16  10      110.23       48.25     25.44 o 
   1  17  10      704.39     1067.57     50.88 o 
   3  17  10      410.30      345.62     25.44 o 
   5  17  10        7.04        0.88     25.44 o 
   7  17  10       15.56        3.51     25.44 o 
   9  17  10       21.69       16.67     20.18 o 
   0  18  10     1950.63     2412.35    121.93 o 
   2  18  10       63.77      109.65     20.18 o 
   4  18  10      666.16      653.53     45.62 o 
   6  18  10        7.88       14.91     20.18 o 
   8  18  10     1724.36     1979.88     56.14 o 
   1  19  10      692.68      692.12     45.62 o 
   3  19  10      127.87      166.67     35.09 o 
   5  19  10      481.11      534.22     45.62 o 
   7  19  10       33.47       17.54     25.44 o 
   9  19  10       15.00       14.04     20.18 o 
   0  20  10     9366.28     9593.24    273.69 o 
   2  20  10      285.39      314.04     30.70 o 
   4  20  10      444.89      489.49     35.09 o 
   6  20  10      181.01      213.16     30.70 o 
   8  20  10     1001.73     1010.55     50.88 o 
   1  21  10       96.19       57.02     35.09 o 
   3  21  10     1316.49     1415.83     65.79 o 
   5  21  10      333.21      332.47     35.09 o 
   7  21  10       88.06       85.97     25.44 o 
   0  22  10      239.21      194.74     40.35 o 
   2  22  10      126.54      142.99     35.09 o 
   4  22  10      130.43      113.16     30.70 o 
   6  22  10      141.30      143.86     25.44 o 
   8  22  10      246.35      258.78     35.09 o 
   1  23  10      148.54      124.56     35.09 o 
   3  23  10     1023.05      948.27     50.88 o 
   5  23  10      188.99      204.39     35.09 o 
   7  23  10      198.48      189.48     30.70 o 
   0  24  10       94.14       65.79     45.62 o 
   2  24  10        1.72        8.77     30.70 o 
   4  24  10       44.27      123.69     25.44 o 
   6  24  10      444.84      411.41     40.35 o 
   1  25  10      246.73      148.25     35.09 o 
   3  25  10       12.41       39.47     25.44 o 
   5  25  10       44.26       59.65     25.44 o 
   0  26  10        3.46       42.11     45.62 o 
   2  26  10        4.30        8.77     25.44 o 
   4  26  10      133.96      150.00     25.44 o 
   6  26  10      239.13      283.34     56.14 o 
   1  27  10      193.40      238.60     35.09 o 
   3  27  10      102.67       72.81     25.44 o 
   5  27  10        9.80        7.02     35.09 o 
   0  28  10      311.90      322.82     45.62 o 
   2  28  10        0.63       24.56     20.18 o 
   4  28  10      104.57      101.76     45.62 o 
   1  29  10       30.86       78.95     30.70 o 
   2   1  11     9635.76    11001.17    329.83 o 
   4   1  11      489.57      593.00     20.18 o 
   6   1  11     1336.73     1279.86     56.14 o 
   8   1  11      217.73      180.71     30.70 o 
  10   1  11       36.99       85.09     30.70 o 
  12   1  11      178.53      109.65     40.35 o 
   1   2  11     1352.64     1395.65     71.05 o 
   3   2  11     1523.61     1597.41     14.91 o 
   5   2  11     5204.88     5178.21    172.81 o 
   7   2  11      363.95      200.88     25.44 o 
   9   2  11      427.43      767.56     45.62 o 
  11   2  11       37.46       77.20     30.70 o 
   2   3  11     3600.77     3252.72     30.70 o 
   4   3  11     1323.65     1582.50     30.70 o 
   6   3  11     3832.98     4099.23     65.79 o 
   8   3  11      239.98      221.94     20.18 o 
  10   3  11      156.49      228.95     40.35 o 
  12   3  11     1059.57      869.32     60.53 o 
   1   4  11      108.56       95.62     20.18 o 
   3   4  11     1519.74     1537.76    106.14 o 
   5   4  11       15.87       14.91     14.91 o 
   7   4  11        0.74       35.97     14.91 o 
   9   4  11       82.74      222.81     25.44 o 
  11   4  11       39.35       98.25     30.70 o 
   2   5  11     3025.08     2892.18     25.44 o 
   4   5  11     2688.83     2923.76    106.14 o 
   6   5  11      242.57      214.04     14.91 o 
   8   5  11      529.61      590.37     30.70 o 
  10   5  11       59.38       61.41     30.70 o 
  12   5  11     1038.50      827.22     65.79 o 
   1   6  11    16098.67    18295.23    405.27 o 
   3   6  11     3057.39     2764.99    121.93 o 
   5   6  11     2590.42     2810.60     71.05 o 
   7   6  11      225.01      250.01     20.18 o 
   9   6  11      413.43      385.10     30.70 o 
  11   6  11        0.00        0.88     30.70 o 
   2   7  11       14.23       58.77     56.14 o 
   4   7  11       20.05       86.84     25.44 o 
   6   7  11     1280.75     1255.30     30.70 o 
   8   7  11      123.64      131.58     25.44 o 
  10   7  11     1056.97     1134.24     60.53 o 
   1   8  11     5101.87     4720.30    127.20 o 
   3   8  11     1706.65     2299.18     91.23 o 
   5   8  11       43.56       71.93     10.53 o 
   7   8  11       48.61       50.88     14.91 o 
   9   8  11        5.12       56.14     20.18 o 
  11   8  11       93.03       51.76     30.70 o 
   2   9  11       70.43       78.95     35.09 o 
   4   9  11      556.42      733.35     40.35 o 
   6   9  11        0.00        6.14     20.18 o 
   8   9  11      769.84      757.92     40.35 o 
  10   9  11      424.61      429.84     30.70 o 
   1  10  11      369.11      309.66     20.18 o 
   3  10  11       28.70        6.14     25.44 o 
   5  10  11       44.69       99.13     14.91 o 
   7  10  11      145.41      212.29     20.18 o 
   9  10  11      222.40      168.43     25.44 o 
  11  10  11       22.37       90.35     30.70 o 
   2  11  11      914.92     1233.37     76.32 o 
   4  11  11      800.51      840.37     35.09 o 
   6  11  11     1507.32     1575.48     40.35 o 
   8  11  11      533.19      531.59     35.09 o 
  10  11  11      260.03      191.23     30.70 o 
   1  12  11     2114.25     2557.09     60.53 o 
   3  12  11     2653.88     2455.33     80.70 o 
   5  12  11      194.83      224.57     20.18 o 
   7  12  11      392.05      490.36     35.09 o 
   9  12  11      127.33      172.81     25.44 o 
  11  12  11       25.66        0.88     35.09 o 
   2  13  11      141.29      229.83     20.18 o 
   4  13  11       16.21       20.18     20.18 o 
   6  13  11      646.32      678.97     35.09 o 
   8  13  11      231.20      291.24     35.09 o 
  10  13  11      727.04      790.37     45.62 o 
   1  14  11      513.29      644.75     40.35 o 
   3  14  11     2372.76     2588.67     56.14 o 
   5  14  11      542.41      528.96     35.09 o 
   7  14  11      943.21      935.11     50.88 o 
   9  14  11      359.70      316.68     30.70 o 
   2  15  11      116.57       62.28     20.18 o 
   4  15  11        3.93       12.28     20.18 o 
   6  15  11      429.60      453.52     40.35 o 
   8  15  11       63.79       81.58     25.44 o 
  10  15  11       83.73       42.11     20.18 o 
   1  16  11     2823.43     3010.61     71.05 o 
   3  16  11        0.76        5.26     20.18 o 
   5  16  11     1952.25     1963.21     65.79 o 
   7  16  11      608.66      742.13     45.62 o 
   9  16  11      728.05      853.53     45.62 o 
   2  17  11     1661.34     1688.64     40.35 o 
   4  17  11       89.51       46.49     20.18 o 
   6  17  11      267.21      286.85     30.70 o 
   8  17  11        6.37       10.53     25.44 o 
   1  18  11      215.87      301.76     30.70 o 
   3  18  11      275.72      246.50     25.44 o 
   5  18  11       85.30       87.72     30.70 o 
   7  18  11      164.89      180.71     35.09 o 
   9  18  11       27.41       33.33     20.18 o 
   2  19  11        0.40        3.51     25.44 o 
   4  19  11       35.29       24.56     25.44 o 
   6  19  11       78.71       85.09     25.44 o 
   8  19  11       66.19      114.92     30.70 o 
   1  20  11      381.68      400.01     40.35 o 
   3  20  11       55.13       68.42     30.70 o 
   5  20  11      184.97      223.69     30.70 o 
   7  20  11       70.48       44.74     25.44 o 
   2  21  11     1691.68     1844.79     65.79 o 
   4  21  11       29.13       57.90     25.44 o 
   6  21  11        3.41       35.09     25.44 o 
   8  21  11        0.01       13.16     25.44 o 
   1  22  11       89.25       93.86     35.09 o 
   3  22  11        7.32       42.98     30.70 o 
   5  22  11      444.01      428.08     40.35 o 
   7  22  11       35.11       55.26     25.44 o 
   2  23  11        5.47       17.54     25.44 o 
   4  23  11      101.84       65.79     25.44 o 
   6  23  11        2.89        0.00     25.44 o 
   1  24  11      227.77      217.55     40.35 o 
   3  24  11      806.64      871.08     45.62 o 
   5  24  11      280.06      359.66     35.09 o 
   7  24  11      160.28      205.27     40.35 o 
   2  25  11       25.46       27.19     30.70 o 
   4  25  11       68.28       42.98     25.44 o 
   6  25  11       49.28       62.28     25.44 o 
   1  26  11       10.81       15.79     30.70 o 
   3  26  11      320.91      285.97     30.70 o 
   5  26  11      196.15      227.20     30.70 o 
   2  27  11       30.01       30.70     25.44 o 
   4  27  11        7.50       19.30     20.18 o 
   1  28  11       17.95       11.40     25.44 o 
   3  28  11      166.33      131.58     25.44 o 
   2  29  11        0.09       21.93     35.09 o 
   0   0  12       73.71      104.39    268.43 o 
   2   0  12     1310.60     1452.67     80.70 o 
   4   0  12     5425.70     5770.33    385.10 o 
   6   0  12     2427.85     2602.70     80.70 o 
   8   0  12      227.79      328.96     35.09 o 
  10   0  12       91.67      195.62     60.53 o 
  12   0  12        0.95        2.63     45.62 o 
   1   1  12    41518.78    40542.32   1070.20 o 
   3   1  12    17521.08    19761.06    441.24 o 
   5   1  12    32725.38    33842.13   1141.26 o 
   7   1  12     6166.40     6770.36    172.81 o 
   9   1  12     4714.90     4879.96    136.85 o 
  11   1  12     2170.29     2105.32     85.97 o 
   0   2  12     3436.60     1403.55     35.09 o 
   2   2  12     1233.90     1109.68     45.62 o 
   4   2  12      978.51     1023.71     65.79 o 
   6   2  12     1052.75     1378.11     50.88 o 
   8   2  12       18.30       88.60     30.70 o 
  10   2  12      171.05      178.95     35.09 o 
  12   2  12        0.14        8.77     30.70 o 
   1   3  12     3880.79     2389.54     40.35 o 
   3   3  12     6238.07     8109.87    238.60 o 
   5   3  12     2354.95     2805.34     85.97 o 
   7   3  12      581.66      295.62     14.91 o 
   9   3  12     2183.83     2143.92     80.70 o 
  11   3  12     3596.74     3432.55    111.41 o 
   0   4  12      955.91      883.36     85.97 o 
   2   4  12       90.23      220.18     20.18 o 
   4   4  12     2348.06     2670.25     71.05 o 
   6   4  12       58.22       55.26     20.18 o 
   8   4  12      207.85      214.92     25.44 o 
  10   4  12       13.58       28.95     35.09 o 
  12   4  12       16.47       28.95     50.88 o 
   1   5  12      409.97      318.43     20.18 o 
   3   5  12       95.51       80.70     25.44 o 
   5   5  12      934.86      742.13     30.70 o 
   7   5  12      217.46      266.67     14.91 o 
   9   5  12     2341.52     2454.45     76.32 o 
  11   5  12     1899.93     1874.61     80.70 o 
   0   6  12       37.79       73.69     50.88 o 
   2   6  12     1022.73     1182.49     56.14 o 
   4   6  12       74.95      157.90     40.35 o 
   6   6  12       15.88       68.42     20.18 o 
   8   6  12        1.71       46.49     25.44 o 
  10   6  12      392.93      379.83     45.62 o 
   1   7  12     1010.28     1856.19    121.93 o 
   3   7  12     2291.71     2916.74    106.14 o 
   5   7  12     4380.45     4650.12    116.67 o 
   7   7  12      418.70      371.06     20.18 o 
   9   7  12     2995.88     2680.77     71.05 o 
  11   7  12      690.90      654.40     50.88 o 
   0   8  12     4316.45     3947.47    319.31 o 
   2   8  12       64.46       79.83     25.44 o 
   4   8  12       45.12       34.21     20.18 o 
   6   8  12      937.30      764.93     25.44 o 
   8   8  12      439.97      757.04     45.62 o 
  10   8  12       17.76        9.65     20.18 o 
   1   9  12     9161.12    10503.79    202.64 o 
   3   9  12     2226.72     1970.23     60.53 o 
   5   9  12     7513.93     6855.45     91.23 o 
   7   9  12      303.10      203.51     20.18 o 
   9   9  12      918.65      840.37     45.62 o 
  11   9  12      753.83      840.37     56.14 o 
   0  10  12     7853.64     7744.07    162.29 o 
   2  10  12       23.39       12.28     25.44 o 
   4  10  12      728.08      923.71     45.62 o 
   6  10  12      497.84      547.38     30.70 o 
   8  10  12      112.89       83.34     25.44 o 
  10  10  12       49.17        7.02     20.18 o 
   1  11  12    27312.57    31060.48    771.07 o 
   3  11  12    22178.79    22110.24    593.00 o 
   5  11  12     7955.38     7693.19    187.72 o 
   7  11  12       90.30      139.48     30.70 o 
   9  11  12      160.04      242.11     30.70 o 
  11  11  12      306.65      277.20     40.35 o 
   0  12  12      752.70      782.48     65.79 o 
   2  12  12      103.60       80.70     25.44 o 
   4  12  12      274.18      298.25     30.70 o 
   6  12  12       14.39        1.75     20.18 o 
   8  12  12        0.15       29.83     25.44 o 
  10  12  12       44.33       34.21     25.44 o 
   1  13  12     7738.07     8212.50    157.02 o 
   3  13  12     5342.29     5290.49     76.32 o 
   5  13  12     6603.44     6207.18    101.76 o 
   7  13  12     3416.63     3085.17     80.70 o 
   9  13  12       64.51       71.05     30.70 o 
   0  14  12      904.19      913.18     40.35 o 
   2  14  12      260.79      190.36     20.18 o 
   4  14  12      254.52      318.43     14.91 o 
   6  14  12      105.34      121.93     25.44 o 
   8  14  12        0.06       12.28     25.44 o 
  10  14  12        0.23        6.14     25.44 o 
   1  15  12      180.18      165.79     20.18 o 
   3  15  12      265.58      242.11     25.44 o 
   5  15  12      737.12      654.40     35.09 o 
   7  15  12     4713.43     4733.46    131.58 o 
   9  15  12      128.77      139.48     30.70 o 
   0  16  12       40.25       28.95     35.09 o 
   2  16  12       29.26       53.51     20.18 o 
   4  16  12        5.57        0.88     20.18 o 
   6  16  12       77.07      131.58     30.70 o 
   8  16  12      162.77      151.76     30.70 o 
  10  16  12       62.62       43.86     30.70 o 
   1  17  12      454.22      213.16     30.70 o 
   3  17  12      612.58      586.86     35.09 o 
   5  17  12      405.96      501.77     40.35 o 
   7  17  12     1879.87     1866.72     76.32 o 
   9  17  12      176.69      181.58     30.70 o 
   0  18  12     1622.71     1760.57    116.67 o 
   2  18  12       24.03       50.00     25.44 o 
   4  18  12      826.99      927.22     45.62 o 
   6  18  12        0.61        8.77     25.44 o 
   8  18  12      228.01      214.04     35.09 o 
   1  19  12     1319.32     1528.11     50.88 o 
   3  19  12       21.73       98.25     25.44 o 
   5  19  12     2763.86     2822.01     80.70 o 
   7  19  12      720.79      767.56     45.62 o 
   9  19  12        4.00       26.32     25.44 o 
   0  20  12      451.88      500.89     56.14 o 
   2  20  12      638.77      504.40     35.09 o 
   4  20  12       15.08       47.37     25.44 o 
   6  20  12       20.44       12.28     25.44 o 
   8  20  12        0.34       15.79     25.44 o 
   1  21  12     3740.14     3836.07     91.23 o 
   3  21  12      158.05      200.01     30.70 o 
   5  21  12     1007.67     1132.49     50.88 o 
   7  21  12      406.77      471.94     35.09 o 
   0  22  12      489.22      427.20     50.88 o 
   2  22  12      255.42      287.73     35.09 o 
   4  22  12      181.94      101.76     30.70 o 
   6  22  12      149.01      133.34     25.44 o 
   1  23  12     2552.23     2529.89     85.97 o 
   3  23  12       78.19      113.16     30.70 o 
   5  23  12      129.56      125.44     30.70 o 
   7  23  12       69.74       70.18     25.44 o 
   0  24  12       16.27       55.26     40.35 o 
   2  24  12        0.20       13.16     25.44 o 
   4  24  12       63.63       44.74     25.44 o 
   6  24  12       47.68       54.39     25.44 o 
   1  25  12      793.42      899.15     50.88 o 
   3  25  12      959.48      963.18     45.62 o 
   5  25  12      228.20      224.57     25.44 o 
   0  26  12      173.58      130.71     35.09 o 
   2  26  12      130.76      120.18     30.70 o 
   4  26  12        0.38       11.40     20.18 o 
   1  27  12      189.66      160.53     30.70 o 
   3  27  12     1362.15     1252.67     50.88 o 
   0  28  12        1.55       10.53     35.09 o 
   2  28  12        3.35        7.89     25.44 o 
   1  29  12      299.90      253.52     40.35 o 
   2   1  13     2990.82     2791.30    127.20 o 
   4   1  13       83.16      151.76     20.18 o 
   6   1  13        6.65       76.32     25.44 o 
   8   1  13       93.88      190.36     30.70 o 
  10   1  13       44.52       42.11     35.09 o 
   1   2  13      270.14      158.78     14.91 o 
   3   2  13     4310.99     4851.88     96.49 o 
   5   2  13     6907.19     6941.41    314.04 o 
   7   2  13      562.93      649.14     25.44 o 
   9   2  13       18.96       40.35     30.70 o 
  11   2  13      464.53      512.29     50.88 o 
   2   3  13     3067.42     2863.23     45.62 o 
   4   3  13      274.43      300.89     30.70 o 
   6   3  13       88.55       96.49     20.18 o 
   8   3  13      343.37      349.13     30.70 o 
  10   3  13       24.78       24.56     30.70 o 
   1   4  13      686.90     1114.06     25.44 o 
   3   4  13     3109.54     3654.48    202.64 o 
   5   4  13     7112.50     6805.45    116.67 o 
   7   4  13     1123.31     1201.79     35.09 o 
   9   4  13      666.22     1050.91     60.53 o 
  11   4  13      758.50      793.88     50.88 o 
   2   5  13     2763.52     3456.23    213.16 o 
   4   5  13      973.37     1084.24     25.44 o 
   6   5  13      147.12      103.51     20.18 o 
   8   5  13      584.02      459.66     35.09 o 
  10   5  13       97.47       93.86     35.09 o 
   1   6  13    16417.97    18020.66    623.70 o 
   3   6  13     3179.00     3365.00    111.41 o 
   5   6  13     5000.39     5630.85    151.76 o 
   7   6  13     1926.21     2004.44     71.05 o 
   9   6  13       15.69       14.04     20.18 o 
  11   6  13      199.36      183.34     30.70 o 
   2   7  13     6156.90     6416.84    131.58 o 
   4   7  13        1.98        5.26     20.18 o 
   6   7  13     2023.63     2341.29     71.05 o 
   8   7  13       50.04      116.67     25.44 o 
  10   7  13      630.05      640.37     65.79 o 
   1   8  13      819.11     1023.71     35.09 o 
   3   8  13       24.76       14.91     20.18 o 
   5   8  13     1537.94     1366.70     35.09 o 
   7   8  13     1713.04     1535.13     56.14 o 
   9   8  13     2319.00     2250.06     76.32 o 
  11   8  13        5.98       20.18     30.70 o 
   2   9  13     1561.96     1266.70     91.23 o 
   4   9  13       54.22       36.84     20.18 o 
   6   9  13      844.52      931.60     35.09 o 
   8   9  13        0.01        7.89     25.44 o 
  10   9  13      440.41      456.15     40.35 o 
   1  10  13      456.46      377.20     30.70 o 
   3  10  13     1393.57     1231.61     30.70 o 
   5  10  13      164.89      343.87     25.44 o 
   7  10  13     1211.99     1383.37     65.79 o 
   9  10  13     3523.19     2969.38     76.32 o 
  11  10  13       57.08       57.02     30.70 o 
   2  11  13      282.82      210.53     35.09 o 
   4  11  13      119.81      142.11     20.18 o 
   6  11  13      651.93      626.33     45.62 o 
   8  11  13     1040.74     1161.43     50.88 o 
  10  11  13      164.53      101.76     25.44 o 
   1  12  13     1044.57      813.18     50.88 o 
   3  12  13        0.20        5.26     25.44 o 
   5  12  13      294.65      405.27     25.44 o 
   7  12  13     1811.21     2001.81     71.05 o 
   9  12  13     1877.86     1986.90     71.05 o 
   2  13  13     1472.58     1929.00     56.14 o 
   4  13  13      147.27      191.23     25.44 o 
   6  13  13       26.88       45.62     30.70 o 
   8  13  13     1181.91     1171.96     56.14 o 
  10  13  13       56.87       16.67     25.44 o 
   1  14  13       31.02       16.67     20.18 o 
   3  14  13       24.95       85.97     20.18 o 
   5  14  13     1239.95     1123.71     45.62 o 
   7  14  13     5323.01     4653.63    127.20 o 
   9  14  13      580.50      603.52     40.35 o 
   2  15  13     1373.65     1664.08     45.62 o 
   4  15  13       16.98       22.81     20.18 o 
   6  15  13       44.19       67.55     25.44 o 
   8  15  13      628.27      543.00     40.35 o 
  10  15  13        0.64       24.56     25.44 o 
   1  16  13      774.94      827.22     40.35 o 
   3  16  13      184.77      316.68     25.44 o 
   5  16  13       10.03       94.74     25.44 o 
   7  16  13     2887.16     2853.59     91.23 o 
   9  16  13       46.69       50.88     25.44 o 
   2  17  13     1719.61     1684.26     60.53 o 
   4  17  13      288.40      288.60     30.70 o 
   6  17  13      666.82      598.26     40.35 o 
   8  17  13      243.60      266.67     35.09 o 
   1  18  13     1041.45     1378.11     56.14 o 
   3  18  13      844.27      726.34     50.88 o 
   5  18  13      741.54      793.00     50.88 o 
   7  18  13      211.53      273.69     35.09 o 
   9  18  13        1.97       15.79     25.44 o 
   2  19  13      228.33      368.43     35.09 o 
   4  19  13      403.99      538.61     40.35 o 
   6  19  13      743.36      797.39     45.62 o 
   8  19  13       37.88       41.23     25.44 o 
   1  20  13     1534.68     1539.52     60.53 o 
   3  20  13      658.59      614.93     40.35 o 
   5  20  13     1828.70     1694.78     65.79 o 
   7  20  13       35.93       35.09     25.44 o 
   2  21  13        2.24       14.04     25.44 o 
   4  21  13      151.51      114.04     25.44 o 
   6  21  13       99.91       67.55     25.44 o 
   8  21  13      103.51      104.39     30.70 o 
   1  22  13        3.80       27.19     25.44 o 
   3  22  13      788.05      850.02     45.62 o 
   5  22  13      619.11      523.70     35.09 o 
   7  22  13        0.54        3.51     20.18 o 
   2  23  13       73.25       32.46     25.44 o 
   4  23  13      786.06      816.69     45.62 o 
   6  23  13        9.99        9.65     25.44 o 
   1  24  13       43.84       87.72     30.70 o 
   3  24  13     2087.15     1902.68     65.79 o 
   5  24  13      330.49      245.62     30.70 o 
   2  25  13        9.04       21.93     25.44 o 
   4  25  13      381.09      393.87     30.70 o 
   6  25  13        3.28       31.58     30.70 o 
   1  26  13       42.12       83.34     25.44 o 
   3  26  13      945.59      859.67     40.35 o 
   5  26  13      168.80      133.34     35.09 o 
   2  27  13        6.88       36.84     25.44 o 
   4  27  13        0.01       11.40     25.44 o 
   1  28  13        8.27       16.67     25.44 o 
   3  28  13      116.45        1.75     40.35 o 
   0   0  14    49715.00    55113.76   5527.34 o 
   2   0  14     1971.28     1938.65    142.11 o 
   4   0  14     1190.15     1816.72     50.88 o 
   6   0  14       35.90       46.49     20.18 o 
   8   0  14     4741.33     4814.16    233.34 o 
  10   0  14        4.28       24.56     50.88 o 
   1   1  14    10990.94    11416.10    289.48 o 
   3   1  14        7.19        6.14     14.91 o 
   5   1  14        1.94        7.02     20.18 o 
   7   1  14       99.12      228.95     30.70 o 
   9   1  14     3001.14     3064.12    101.76 o 
  11   1  14      236.28      250.88     35.09 o 
   0   2  14    63678.64    66173.70   1728.99 o 
   2   2  14    16334.01    16703.96    461.42 o 
   4   2  14     2455.00     2729.90    101.76 o 
   6   2  14     1522.42     1519.34     56.14 o 
   8   2  14     2083.92     2329.01     80.70 o 
  10   2  14      137.47      139.48     30.70 o 
   1   3  14     3833.48     3549.22    228.08 o 
   3   3  14     4307.42     5041.36    101.76 o 
   5   3  14      125.42      117.55     20.18 o 
   7   3  14     2207.48     1616.71     76.32 o 
   9   3  14     1528.86     1349.16     65.79 o 
  11   3  14      361.75      384.22     45.62 o 
   0   4  14    43144.41    41727.43   2079.00 o 
   2   4  14    16302.14    16145.17    583.35 o 
   4   4  14      460.14      750.02     60.53 o 
   6   4  14     1790.78     1652.68     60.53 o 
   8   4  14      251.01      253.52     30.70 o 
  10   4  14     1313.80     1403.55     71.05 o 
   1   5  14     4359.50     4996.63     80.70 o 
   3   5  14     1239.11     1214.94     35.09 o 
   5   5  14       35.71       11.40     14.91 o 
   7   5  14     2094.28     2513.23     65.79 o 
   9   5  14       38.36       64.04     30.70 o 
  11   5  14      209.40      153.51     30.70 o 
   0   6  14     1410.37     1456.18    142.11 o 
   2   6  14       61.33      183.34     30.70 o 
   4   6  14    11644.59    11645.05    380.71 o 
   6   6  14      683.90      754.41     56.14 o 
   8   6  14       82.33       82.46     30.70 o 
  10   6  14     1858.70     1755.31     80.70 o 
   1   7  14      458.99      357.90     60.53 o 
   3   7  14     1141.38     1100.03     65.79 o 
   5   7  14       13.11       26.32     20.18 o 
   7   7  14      763.31      847.39     50.88 o 
   9   7  14       60.88       62.28     25.44 o 
  11   7  14      271.79      324.57     35.09 o 
   0   8  14     1670.78     1741.27    202.64 o 
   2   8  14     1417.05     1059.68     56.14 o 
   4   8  14    28951.12    29701.67    481.59 o 
   6   8  14     1904.92     2063.21     50.88 o 
   8   8  14        7.70       10.53     25.44 o 
  10   8  14      845.72      830.72     50.88 o 
   1   9  14      828.43      799.14     50.88 o 
   3   9  14     2412.93     2196.55     80.70 o 
   5   9  14      856.37      826.34     45.62 o 
   7   9  14       26.98       25.44     30.70 o 
   9   9  14      443.67      463.17     35.09 o 
  11   9  14      177.23      171.06     35.09 o 
   0  10  14     3934.23     4265.90    111.41 o 
   2  10  14     7270.83     6894.04    177.20 o 
   4  10  14    12394.85    11321.36    213.16 o 
   6  10  14      609.19      414.05     35.09 o 
   8  10  14      282.30      229.83     40.35 o 
  10  10  14      347.67      466.68     45.62 o 
   1  11  14      452.56      624.58     45.62 o 
   3  11  14     5985.63     5966.83     80.70 o 
   5  11  14      979.09     1328.98     35.09 o 
   7  11  14      179.76      159.65     30.70 o 
   9  11  14       90.38       84.21     25.44 o 
  11  11  14       32.56        1.75     56.14 o 
   0  12  14     4557.68     4908.90    142.11 o 
   2  12  14     2294.99     2318.48     60.53 o 
   4  12  14     6978.36     7367.74    151.76 o 
   6  12  14     1319.99     1385.12     71.05 o 
   8  12  14     2617.64     2529.02     80.70 o 
  10  12  14      202.71      163.16     30.70 o 
   1  13  14      610.39      594.75     30.70 o 
   3  13  14     2051.29     2372.87     65.79 o 
   5  13  14     1395.53     1207.93     45.62 o 
   7  13  14       15.59       81.58     25.44 o 
   9  13  14        1.07       14.91     25.44 o 
   0  14  14       59.39      135.97     35.09 o 
   2  14  14     3204.89     3453.60     71.05 o 
   4  14  14     2663.79     2443.05     45.62 o 
   6  14  14     2707.72     2916.74     91.23 o 
   8  14  14     1084.25     1339.51     65.79 o 
  10  14  14       27.46       52.63     25.44 o 
   1  15  14       14.69        0.88     20.18 o 
   3  15  14      205.97      182.46     20.18 o 
   5  15  14      543.10      595.63     40.35 o 
   7  15  14      114.13      128.95     30.70 o 
   9  15  14       15.91        5.26     25.44 o 
   0  16  14     2135.64     1914.96     91.23 o 
   2  16  14     1952.40     1950.93     56.14 o 
   4  16  14      357.41      303.52     40.35 o 
   6  16  14     2149.61     2045.67     91.23 o 
   8  16  14      606.41      671.07     45.62 o 
   1  17  14      918.45      879.85     35.09 o 
   3  17  14      555.29      486.86     35.09 o 
   5  17  14       20.42      100.00     25.44 o 
   7  17  14      599.76      568.44     40.35 o 
   9  17  14       14.49       22.81     25.44 o 
   0  18  14     8571.35     9352.88    335.10 o 
   2  18  14      207.82      189.48     30.70 o 
   4  18  14       87.19      107.02     25.44 o 
   6  18  14     2155.50     2155.32     85.97 o 
   8  18  14     1384.25     1260.56     60.53 o 
   1  19  14      305.26      372.82     45.62 o 
   3  19  14      203.69      225.44     30.70 o 
   5  19  14      354.37      292.99     35.09 o 
   7  19  14      456.60      422.82     40.35 o 
   0  20  14     8973.99     9394.11    258.78 o 
   2  20  14      268.63      265.80     35.09 o 
   4  20  14       52.99       45.62     25.44 o 
   6  20  14     1207.21     1256.17     56.14 o 
   8  20  14      450.61      378.96     35.09 o 
   1  21  14      118.68      150.00     35.09 o 
   3  21  14      203.74      184.22     30.70 o 
   5  21  14      255.32      227.20     30.70 o 
   7  21  14       79.74       74.56     25.44 o 
   0  22  14     2428.37     2177.25    131.58 o 
   2  22  14      840.52      663.18     40.35 o 
   4  22  14      183.11      193.86     30.70 o 
   6  22  14      365.48      302.64     35.09 o 
   1  23  14       58.11       54.39     25.44 o 
   3  23  14       39.34       54.39     25.44 o 
   5  23  14       57.62       51.76     25.44 o 
   7  23  14       66.84       51.76     40.35 o 
   0  24  14      867.69     1015.82     76.32 o 
   2  24  14      446.10      470.19     35.09 o 
   4  24  14     1112.80     1041.26     50.88 o 
   6  24  14      128.70      108.77     30.70 o 
   1  25  14       41.58       29.83     25.44 o 
   3  25  14       29.20       27.19     25.44 o 
   5  25  14       70.69      105.27     25.44 o 
   0  26  14      169.62      140.35     40.35 o 
   2  26  14      314.49      228.95     30.70 o 
   4  26  14      401.23      396.50     30.70 o 
   1  27  14       19.09       28.07     25.44 o 
   3  27  14       61.62       69.30     25.44 o 
   0  28  14        0.59       28.07     35.09 o 
   2  28  14      868.57      766.69     56.14 o 
   2   1  15     7235.73     6596.67    192.99 o 
   4   1  15      377.46      316.68     14.91 o 
   6   1  15      355.80      650.89     30.70 o 
   8   1  15      553.48      269.31     40.35 o 
  10   1  15       25.11       17.54     25.44 o 
   1   2  15     7163.26     8501.98    202.64 o 
   3   2  15     2167.70     2157.95     71.05 o 
   5   2  15       90.70      122.81     14.91 o 
   7   2  15       75.79       21.05     20.18 o 
   9   2  15      315.28      379.83     40.35 o 
  11   2  15        5.09       27.19     30.70 o 
   2   3  15     1212.46     1175.47     80.70 o 
   4   3  15      124.58      150.00     10.53 o 
   6   3  15     1319.44     1254.42     65.79 o 
   8   3  15     5085.58     5187.86    151.76 o 
  10   3  15      116.24       92.98     30.70 o 
   1   4  15      994.30      875.46     25.44 o 
   3   4  15       90.72       33.33     40.35 o 
   5   4  15      415.50      298.25     30.70 o 
   7   4  15        0.18       71.93     30.70 o 
   9   4  15      164.19      117.55     35.09 o 
  11   4  15       32.44       49.12     30.70 o 
   2   5  15     2712.72     2699.20    172.81 o 
   4   5  15     1307.70     1226.35     50.88 o 
   6   5  15        0.44        0.00     25.44 o 
   8   5  15     8736.10     9171.30    207.90 o 
  10   5  15       56.19       43.86     30.70 o 
   1   6  15     4245.47     4885.22    242.99 o 
   3   6  15        5.05       38.60     25.44 o 
   5   6  15       29.46        8.77     14.91 o 
   7   6  15       10.22       10.53     30.70 o 
   9   6  15      394.83      459.66     45.62 o 
  11   6  15      292.76      324.57     35.09 o 
   2   7  15        0.11       23.68     25.44 o 
   4   7  15       55.05       42.11     20.18 o 
   6   7  15     2034.65     1648.29     80.70 o 
   8   7  15     4098.66     3646.59    111.41 o 
  10   7  15      190.49      228.08     35.09 o 
   1   8  15      186.07      236.85     45.62 o 
   3   8  15       86.60      678.09     25.44 o 
   5   8  15      558.70      429.84     30.70 o 
   7   8  15      934.14      771.95     71.05 o 
   9   8  15        4.85        4.39     25.44 o 
  11   8  15      307.85      308.78     35.09 o 
   2   9  15      647.90      886.87     35.09 o 
   4   9  15      216.57      289.48     20.18 o 
   6   9  15     4085.44     4522.05    106.14 o 
   8   9  15      126.90      245.62     35.09 o 
  10   9  15      126.75      104.39     25.44 o 
   1  10  15      630.10      891.25     40.35 o 
   3  10  15       14.92        7.02     20.18 o 
   5  10  15      686.66      664.05     35.09 o 
   7  10  15      767.32      821.07     65.79 o 
   9  10  15       70.55       57.02     25.44 o 
  11  10  15       60.05      106.14     45.62 o 
   2  11  15     1296.66     1551.80     50.88 o 
   4  11  15      164.26       99.13     20.18 o 
   6  11  15     5311.28     5456.29    136.85 o 
   8  11  15      448.06      372.82     45.62 o 
  10  11  15       87.29       88.60     40.35 o 
   1  12  15      340.34      292.99     25.44 o 
   3  12  15       18.54       14.04     25.44 o 
   5  12  15        1.81       33.33     20.18 o 
   7  12  15      287.10      358.78     50.88 o 
   9  12  15        5.54       43.86     25.44 o 
   2  13  15      364.89      304.39     20.18 o 
   4  13  15     2535.26     2486.03     56.14 o 
   6  13  15     4184.94     3657.12    121.93 o 
   8  13  15      242.63      272.81     35.09 o 
  10  13  15       13.01       71.05     35.09 o 
   1  14  15      486.65      612.30     30.70 o 
   3  14  15        0.63        2.63     14.91 o 
   5  14  15      477.14      448.26     35.09 o 
   7  14  15      541.26      486.86     40.35 o 
   9  14  15        0.11        6.14     25.44 o 
   2  15  15      345.41      317.55     30.70 o 
   4  15  15     7992.16     7551.08    131.58 o 
   6  15  15      387.90      471.94     45.62 o 
   8  15  15        5.72        5.26     30.70 o 
  10  15  15       10.29        0.00     56.14 o 
   1  16  15      219.10      177.20     30.70 o 
   3  16  15      854.62      707.91     30.70 o 
   5  16  15      802.82      841.25     50.88 o 
   7  16  15       33.73       42.11     25.44 o 
   9  16  15       11.33       11.40     25.44 o 
   2  17  15      865.10      939.50     35.09 o 
   4  17  15     5491.32     5419.44    116.67 o 
   6  17  15      559.49      464.92     45.62 o 
   8  17  15        0.75       28.07     25.44 o 
   1  18  15      398.75      435.98     40.35 o 
   3  18  15       64.65       69.30     30.70 o 
   5  18  15       40.87       42.11     25.44 o 
   7  18  15        3.39       43.86     25.44 o 
   9  18  15      107.31       79.83     35.09 o 
   2  19  15      206.75      242.99     35.09 o 
   4  19  15     2265.23     2184.27     76.32 o 
   6  19  15       16.53       22.81     30.70 o 
   8  19  15       26.56       78.95     25.44 o 
   1  20  15      674.00      561.42     40.35 o 
   3  20  15      934.71      941.25     50.88 o 
   5  20  15      361.46      304.39     30.70 o 
   7  20  15        6.43       14.04     20.18 o 
   2  21  15      167.23      142.99     30.70 o 
   4  21  15      240.86      201.76     30.70 o 
   6  21  15      482.16      399.13     35.09 o 
   8  21  15       47.31       57.02     45.62 o 
   1  22  15       37.31       38.60     25.44 o 
   3  22  15       60.27       50.00     25.44 o 
   5  22  15        0.17        0.88     20.18 o 
   7  22  15       16.47       35.09     25.44 o 
   2  23  15      438.25      410.54     35.09 o 
   4  23  15      621.74      517.56     35.09 o 
   6  23  15      120.33       76.32     25.44 o 
   1  24  15       21.78       45.62     25.44 o 
   3  24  15        0.08       12.28     20.18 o 
   5  24  15       94.49      108.77     25.44 o 
   2  25  15      411.87      294.74     30.70 o 
   4  25  15      357.25      349.13     30.70 o 
   1  26  15       53.91       53.51     25.44 o 
   3  26  15      193.51      145.62     25.44 o 
   2  27  15       24.36       46.49     25.44 o 
   1  28  15       38.92        0.00     30.70 o 
   0   0  16     1379.42     1240.38     71.05 o 
   2   0  16    20209.69    22749.73    892.13 o 
   4   0  16     2691.34     2546.56     60.53 o 
   6   0  16     4156.94     4444.86    162.29 o 
   8   0  16      117.10       19.30     50.88 o 
  10   0  16        6.34       11.40     35.09 o 
   1   1  16    38955.83    41708.14   1121.08 o 
   3   1  16     6307.87     6358.06    222.81 o 
   5   1  16     5491.03     5137.86    142.11 o 
   7   1  16     5986.51     5915.07    222.81 o 
   9   1  16      186.06      159.65     35.09 o 
  11   1  16     1032.43     1114.94     65.79 o 
   0   2  16    25547.91    22732.19   1592.15 o 
   2   2  16     9882.71    10195.89    405.27 o 
   4   2  16     3567.97     3526.41     85.97 o 
   6   2  16     1593.54     1624.60     85.97 o 
   8   2  16      244.90      228.08     45.62 o 
  10   2  16       14.56       24.56     25.44 o 
   1   3  16    14796.48    15624.10    669.32 o 
   3   3  16    17796.72    20979.51   1191.26 o 
   5   3  16     5885.49     5990.51    187.72 o 
   7   3  16     2179.00     2686.91    121.93 o 
   9   3  16        1.93       28.95     30.70 o 
  11   3  16       28.75       16.67     30.70 o 
   0   4  16    66795.31    67966.73   2530.77 o 
   2   4  16     4388.78     4352.75    202.64 o 
   4   4  16     4069.13     3916.77    142.11 o 
   6   4  16      357.57      364.92     50.88 o 
   8   4  16     1183.51     1017.57     50.88 o 
  10   4  16       17.69       57.90     30.70 o 
   1   5  16    13982.12    13639.84    304.39 o 
   3   5  16    15119.00    15367.08    309.66 o 
   5   5  16     5928.37     6114.20    127.20 o 
   7   5  16      929.30      724.58     45.62 o 
   9   5  16        0.81       43.86     35.09 o 
  11   5  16       14.92       47.37     30.70 o 
   0   6  16    12102.03    13220.53    512.29 o 
   2   6  16     3764.02     3490.44    172.81 o 
   4   6  16     3418.13     3993.09     50.88 o 
   6   6  16     2790.89     3045.70     91.23 o 
   8   6  16       73.26      135.09     30.70 o 
  10   6  16       68.91       57.02     30.70 o 
   1   7  16    13103.63    14311.79    461.42 o 
   3   7  16    10635.03    10477.47    284.22 o 
   5   7  16     9735.23    10123.08    253.52 o 
   7   7  16      749.63      693.88     60.53 o 
   9   7  16        9.14       21.93     30.70 o 
  11   7  16       88.10       69.30     30.70 o 
   0   8  16       57.68       53.51     35.09 o 
   2   8  16    12051.86    11617.86    309.66 o 
   4   8  16     6614.07     6505.44    177.20 o 
   6   8  16     2886.18     2592.17    101.76 o 
   8   8  16      260.23      242.99     35.09 o 
  10   8  16       10.48       26.32     30.70 o 
   1   9  16     5431.97     6017.71    309.66 o 
   3   9  16     9288.14     8915.15    172.81 o 
   5   9  16     6407.29     6446.66    151.76 o 
   7   9  16       85.36       58.77     35.09 o 
   9   9  16       97.72      125.44     25.44 o 
  11   9  16      606.08      674.58     71.05 o 
   0  10  16       89.74      106.14     30.70 o 
   2  10  16    14516.75    14235.47    268.43 o 
   4  10  16     6178.93     5920.33    101.76 o 
   6  10  16        0.77        8.77     25.44 o 
   8  10  16        5.22       33.33     30.70 o 
  10  10  16      211.74      264.92     35.09 o 
   1  11  16     2231.67     2501.82     40.35 o 
   3  11  16     9455.44     9327.44    121.93 o 
   5  11  16     3463.05     3180.79     71.05 o 
   7  11  16      285.15      413.17     56.14 o 
   9  11  16      423.13      396.50     35.09 o 
   0  12  16      948.86      929.85     50.88 o 
   2  12  16     3528.77     3281.67     56.14 o 
   4  12  16     3983.77     4358.01     76.32 o 
   6  12  16       82.88       71.93     35.09 o 
   8  12  16      396.64      362.29     40.35 o 
  10  12  16      329.81      314.92     40.35 o 
   1  13  16     4847.22     5248.39    127.20 o 
   3  13  16     5612.79     5744.89    106.14 o 
   5  13  16      549.50      669.32     40.35 o 
   7  13  16      757.31      892.13     71.05 o 
   9  13  16      466.48      542.12     40.35 o 
   0  14  16     3059.80     3171.14    116.67 o 
   2  14  16     1999.93     2200.06     56.14 o 
   4  14  16     3473.53     2950.08     80.70 o 
   6  14  16       12.89       29.83     30.70 o 
   8  14  16      132.88      101.76     35.09 o 
  10  14  16       90.82       41.23     40.35 o 
   1  15  16     4942.36     4546.61     96.49 o 
   3  15  16      848.32      995.64     35.09 o 
   5  15  16      351.10      432.47     35.09 o 
   7  15  16     2083.57     2320.24     91.23 o 
   9  15  16      531.26      572.82     45.62 o 
   0  16  16     5567.60     5058.03    182.46 o 
   2  16  16     1509.94     1376.35     50.88 o 
   4  16  16      160.41      178.07     25.44 o 
   6  16  16       95.24       79.83     30.70 o 
   8  16  16      209.82      247.38     40.35 o 
   1  17  16     2411.52     2473.75     71.05 o 
   3  17  16      474.42      363.17     30.70 o 
   5  17  16        1.85        2.63     25.44 o 
   7  17  16      644.96      565.80     45.62 o 
   9  17  16      566.59      528.08     40.35 o 
   0  18  16     4664.03     4576.44    151.76 o 
   2  18  16      833.20      914.06     40.35 o 
   4  18  16      998.45      783.35     45.62 o 
   6  18  16     1247.56     1071.08     60.53 o 
   8  18  16      613.58      627.21     45.62 o 
   1  19  16     2531.76     2666.74     91.23 o 
   3  19  16        0.75       20.18     25.44 o 
   5  19  16      468.59      578.96     35.09 o 
   7  19  16      434.01      499.14     45.62 o 
   0  20  16     3221.44     3668.52    172.81 o 
   2  20  16      604.71      569.31     40.35 o 
   4  20  16      427.28      528.08     35.09 o 
   6  20  16      575.78      506.15     40.35 o 
   8  20  16      294.40      323.69     60.53 o 
   1  21  16     1628.16     1501.79     60.53 o 
   3  21  16      330.42      221.06     30.70 o 
   5  21  16      233.54      214.04     30.70 o 
   7  21  16      589.06      477.21     35.09 o 
   0  22  16     1000.58      979.85     71.05 o 
   2  22  16        2.25       35.97     25.44 o 
   4  22  16      177.88      148.25     30.70 o 
   6  22  16      158.04      159.65     25.44 o 
   1  23  16      349.92      309.66     35.09 o 
   3  23  16       73.63       77.20     25.44 o 
   5  23  16      102.79       97.37     25.44 o 
   0  24  16       24.06      107.90     45.62 o 
   2  24  16       39.12       42.11     25.44 o 
   4  24  16      542.71      500.01     35.09 o 
   6  24  16      288.92      171.06     40.35 o 
   1  25  16        9.93       25.44     25.44 o 
   3  25  16      610.36      662.30     40.35 o 
   5  25  16      193.28      174.57     40.35 o 
   0  26  16      178.31      305.27     50.88 o 
   2  26  16       36.32       20.18     20.18 o 
   4  26  16      154.94      214.04     35.09 o 
   1  27  16       25.50       70.18     25.44 o 
   3  27  16      394.61      467.56     76.32 o 
   0  28  16      292.77      395.62     91.23 o 
   2   1  17      510.43      606.16     40.35 o 
   4   1  17       51.69        7.02     10.53 o 
   6   1  17       51.10       59.65     14.91 o 
   8   1  17        7.42       39.47     40.35 o 
  10   1  17        0.75        4.39     25.44 o 
   1   2  17     5424.21     6963.34    268.43 o 
   3   2  17       81.78      103.51     40.35 o 
   5   2  17     1168.60     1214.07     45.62 o 
   7   2  17      434.20      580.72     45.62 o 
   9   2  17     1735.16     1690.40     91.23 o 
  11   2  17      753.51      764.93     50.88 o 
   2   3  17       51.07      150.88     45.62 o 
   4   3  17      174.66      101.76     14.91 o 
   6   3  17       52.13       53.51     30.70 o 
   8   3  17       74.56      100.00     45.62 o 
  10   3  17      321.29      324.57     35.09 o 
   1   4  17     7031.28     7558.10    187.72 o 
   3   4  17       70.78      141.23     14.91 o 
   5   4  17     1844.57     1657.94     71.05 o 
   7   4  17      231.67      446.50     40.35 o 
   9   4  17     5374.68     5279.09    162.29 o 
  11   4  17      550.12      514.05     45.62 o 
   2   5  17      954.49      995.64     85.97 o 
   4   5  17      314.19      423.70     25.44 o 
   6   5  17      739.77      559.66     65.79 o 
   8   5  17      259.60      242.99     35.09 o 
  10   5  17      978.82      930.73     65.79 o 
   1   6  17     1819.78     1570.22     96.49 o 
   3   6  17      591.89      704.40     35.09 o 
   5   6  17     1857.31     2289.53     65.79 o 
   7   6  17     1118.63     1134.24     85.97 o 
   9   6  17     1354.47     1445.65     80.70 o 
  11   6  17        0.11       22.81     35.09 o 
   2   7  17      611.38      740.37     45.62 o 
   4   7  17       25.95       38.60     14.91 o 
   6   7  17      747.57      792.13     35.09 o 
   8   7  17      100.31       98.25     35.09 o 
  10   7  17      324.72      361.41     50.88 o 
   1   8  17       40.67       21.93     25.44 o 
   3   8  17     6603.04     6239.64    101.76 o 
   5   8  17      319.42      303.52     30.70 o 
   7   8  17      892.17      894.76     71.05 o 
   9   8  17       35.33       22.81     20.18 o 
  11   8  17      167.56      175.44     50.88 o 
   2   9  17        0.05       15.79     20.18 o 
   4   9  17      108.46       55.26     14.91 o 
   6   9  17        5.52        1.75     20.18 o 
   8   9  17      266.85      128.95     40.35 o 
  10   9  17       44.95       32.46     30.70 o 
   1  10  17     1162.35     1479.86     45.62 o 
   3  10  17     3537.19     4177.30    101.76 o 
   5  10  17      316.46      369.31     25.44 o 
   7  10  17     1154.02     1375.48     96.49 o 
   9  10  17       11.94       33.33     25.44 o 
   2  11  17      513.76      424.57     20.18 o 
   4  11  17       57.51       30.70     14.91 o 
   6  11  17        2.58       17.54     30.70 o 
   8  11  17        3.99        0.00     30.70 o 
  10  11  17       18.11       33.33     30.70 o 
   1  12  17      147.40      222.81     25.44 o 
   3  12  17      296.52      337.73     14.91 o 
   5  12  17       49.86       32.46     20.18 o 
   7  12  17      274.22      208.78     45.62 o 
   9  12  17       14.97       10.53     25.44 o 
   2  13  17        2.56       17.54     20.18 o 
   4  13  17       42.59       64.91     20.18 o 
   6  13  17       35.53       14.04     30.70 o 
   8  13  17       16.78       36.84     35.09 o 
  10  13  17        1.76        0.00     35.09 o 
   1  14  17       34.51       62.28     25.44 o 
   3  14  17       51.84      104.39     20.18 o 
   5  14  17       40.67       37.72     25.44 o 
   7  14  17      121.90       94.74     40.35 o 
   9  14  17        1.73       23.68     25.44 o 
   2  15  17        5.94        7.02     20.18 o 
   4  15  17       35.48       33.33     25.44 o 
   6  15  17       79.84       53.51     35.09 o 
   8  15  17        7.91       36.84     30.70 o 
   1  16  17        7.86       76.32     25.44 o 
   3  16  17      677.87      751.77     40.35 o 
   5  16  17      578.33      551.77     35.09 o 
   7  16  17       86.63       76.32     40.35 o 
   9  16  17        0.41       20.18     30.70 o 
   2  17  17       47.40       20.18     30.70 o 
   4  17  17      464.03      588.61     40.35 o 
   6  17  17        1.11        0.88     30.70 o 
   8  17  17       14.75       33.33     30.70 o 
   1  18  17      442.79      581.59     50.88 o 
   3  18  17      513.29      489.49     35.09 o 
   5  18  17      211.50      188.60     30.70 o 
   7  18  17        1.51       14.91     30.70 o 
   2  19  17      129.07       85.97     30.70 o 
   4  19  17      209.88      182.46     25.44 o 
   6  19  17       69.25       42.98     30.70 o 
   8  19  17       66.90       52.63     25.44 o 
   1  20  17      154.36      175.44     30.70 o 
   3  20  17      459.95      421.94     35.09 o 
   5  20  17       62.19       63.16     25.44 o 
   7  20  17       42.24       56.14     30.70 o 
   2  21  17        4.35       53.51     25.44 o 
   4  21  17       39.97       22.81     25.44 o 
   6  21  17       97.82       52.63     30.70 o 
   1  22  17       76.35      119.30     30.70 o 
   3  22  17      173.49      184.22     30.70 o 
   5  22  17       47.92       24.56     25.44 o 
   7  22  17        0.01        0.00     40.35 o 
   2  23  17      142.21       99.13     25.44 o 
   4  23  17       17.52       30.70     20.18 o 
   6  23  17       18.70       16.67     35.09 o 
   1  24  17      239.92      217.55     30.70 o 
   3  24  17        0.71        7.89     25.44 o 
   5  24  17        0.12        0.00     25.44 o 
   2  25  17      283.56      279.83     30.70 o 
   4  25  17        1.03       32.46     20.18 o 
   1  26  17      494.15      415.80     30.70 o 
   3  26  17        4.50       13.16     25.44 o 
   2  27  17      310.79      289.48     50.88 o 
   0   0  18      662.61     1278.98    319.31 o 
   2   0  18      922.83      638.61     71.05 o 
   4   0  18     1337.11     1622.85     80.70 o 
   6   0  18     1500.34     1300.03     65.79 o 
   8   0  18    12181.89    10567.83    450.89 o 
  10   0  18     1090.43      959.67     76.32 o 
   1   1  18     5452.29     5542.25    233.34 o 
   3   1  18     1655.28     1307.05     60.53 o 
   5   1  18     1166.17      921.08     56.14 o 
   7   1  18     1592.70     1914.09    157.02 o 
   9   1  18     5449.13     5347.51    187.72 o 
  11   1  18      547.50      653.53     71.05 o 
   0   2  18     2153.78     2743.93    268.43 o 
   2   2  18     2841.95     3633.43    192.99 o 
   4   2  18      412.91      346.50     25.44 o 
   6   2  18     1678.81     1517.58     80.70 o 
   8   2  18     5577.20     6007.18    213.16 o 
  10   2  18      745.77      624.58     50.88 o 
   1   3  18     1168.37     1156.17     30.70 o 
   3   3  18      120.62      110.53     20.18 o 
   5   3  18      113.50      281.59     14.91 o 
   7   3  18     5752.03     5093.12    172.81 o 
   9   3  18     3450.58     3249.21    131.58 o 
  11   3  18      715.58      799.14     71.05 o 
   0   4  18     5056.42     5352.77    238.60 o 
   2   4  18       56.43       18.42     20.18 o 
   4   4  18     3722.30     3636.94    101.76 o 
   6   4  18     1762.73     1712.33     96.49 o 
   8   4  18     2181.99     2329.89    127.20 o 
  10   4  18      742.49      856.16     56.14 o 
   1   5  18     4832.36     3903.61    202.64 o 
   3   5  18      431.93      202.64     45.62 o 
   5   5  18     1269.65     1468.46     71.05 o 
   7   5  18     8568.59     7837.05    299.13 o 
   9   5  18      253.08      326.32     50.88 o 
  11   5  18      453.02      594.75     56.14 o 
   0   6  18      580.72      694.76     45.62 o 
   2   6  18      852.54     1250.91     56.14 o 
   4   6  18     1749.80     1900.93     35.09 o 
   6   6  18     3430.35     3243.95    106.14 o 
   8   6  18     1535.65     1175.47     60.53 o 
  10   6  18     1036.52      960.55     65.79 o 
   1   7  18      582.64      766.69     45.62 o 
   3   7  18     2897.07     2794.81     45.62 o 
   5   7  18    10426.18    10071.32    228.08 o 
   7   7  18     4039.30     3990.46    162.29 o 
   9   7  18      185.57      209.65     50.88 o 
  11   7  18      297.99      338.61     71.05 o 
   0   8  18      634.59      717.56     85.97 o 
   2   8  18     2267.21     2443.93     60.53 o 
   4   8  18     1080.71     1099.15     56.14 o 
   6   8  18     4421.63     4081.69    157.02 o 
   8   8  18       17.09       20.18     30.70 o 
  10   8  18      621.18      646.51     56.14 o 
   1   9  18       94.68      181.58     40.35 o 
   3   9  18     2510.33     2120.23     50.88 o 
   5   9  18    11552.67    10300.28    242.99 o 
   7   9  18      225.98      126.32     40.35 o 
   9   9  18      978.06      823.71     40.35 o 
   0  10  18       32.99      148.25     30.70 o 
   2  10  18     3952.74     3365.88     76.32 o 
   4  10  18     2341.90     2314.97     50.88 o 
   6  10  18     2150.48     1928.12     80.70 o 
   8  10  18        1.34       21.05     30.70 o 
  10  10  18      233.12      437.73     45.62 o 
   1  11  18      188.00       95.62     40.35 o 
   3  11  18     4679.59     4273.80     91.23 o 
   5  11  18     7446.04     7101.94    151.76 o 
   7  11  18       49.20       27.19     35.09 o 
   9  11  18      280.13      251.76     30.70 o 
   0  12  18      193.86      220.18     45.62 o 
   2  12  18      522.31      593.00     25.44 o 
   4  12  18     4271.38     3748.35     71.05 o 
   6  12  18      673.93      676.33     50.88 o 
   8  12  18      191.49      181.58     35.09 o 
  10  12  18      140.79      123.69     40.35 o 
   1  13  18      302.78      389.48     20.18 o 
   3  13  18    14323.20    14576.71    213.16 o 
   5  13  18     3394.93     3494.83     96.49 o 
   7  13  18      405.65      442.12     50.88 o 
   9  13  18       65.68       91.23     25.44 o 
   0  14  18     1465.29     1616.71    111.41 o 
   2  14  18      524.59      517.56     35.09 o 
   4  14  18     2178.75     2224.62     80.70 o 
   6  14  18      176.17      285.97     45.62 o 
   8  14  18      103.94      152.64     35.09 o 
   1  15  18     1288.59     1136.00     56.14 o 
   3  15  18     7028.33     6122.09    121.93 o 
   5  15  18       41.86       29.83     25.44 o 
   7  15  18      515.67      480.71     56.14 o 
   9  15  18      209.31      226.32     30.70 o 
   0  16  18     2875.00     2777.27    111.41 o 
   2  16  18     1315.15     1542.15     60.53 o 
   4  16  18     1085.32     1005.29     45.62 o 
   6  16  18       60.09       22.81     30.70 o 
   8  16  18      157.83      200.88     35.09 o 
   1  17  18     6977.41     6248.41    167.55 o 
   3  17  18      524.30      572.82     40.35 o 
   5  17  18       12.11       34.21     25.44 o 
   7  17  18      568.95      425.45     50.88 o 
   9  17  18      153.78      185.09     65.79 o 
   0  18  18      931.02     1207.93     76.32 o 
   2  18  18     1358.80     1480.74     56.14 o 
   4  18  18      215.02      171.93     30.70 o 
   6  18  18      116.83      133.34     35.09 o 
   8  18  18      239.01      234.22     30.70 o 
   1  19  18     9340.81     9687.10    187.72 o 
   3  19  18      224.93      236.85     30.70 o 
   5  19  18      198.48      147.37     25.44 o 
   7  19  18      249.77      305.27     40.35 o 
   0  20  18      414.52      400.01     60.53 o 
   2  20  18     1151.44     1234.24     56.14 o 
   4  20  18        1.75       14.91     25.44 o 
   6  20  18      171.16      218.43     35.09 o 
   1  21  18     4231.12     4143.09    106.14 o 
   3  21  18      115.37       64.04     30.70 o 
   5  21  18      195.84      148.25     25.44 o 
   7  21  18       37.12       64.91     35.09 o 
   0  22  18     1213.27     1311.44     76.32 o 
   2  22  18      892.90      856.16     45.62 o 
   4  22  18      185.15      141.23     25.44 o 
   6  22  18       28.60       42.11     25.44 o 
   1  23  18     2431.85     2551.82     76.32 o 
   3  23  18      116.04       92.98     30.70 o 
   5  23  18       63.67       63.16     25.44 o 
   0  24  18     1141.08     1373.72     80.70 o 
   2  24  18      147.81      173.69     30.70 o 
   4  24  18      231.33      232.46     25.44 o 
   1  25  18     1274.58     1260.56     45.62 o 
   3  25  18      478.77      401.77     30.70 o 
   0  26  18      249.18      210.53     45.62 o 
   2  26  18      101.15      164.92     30.70 o 
   1  27  18      118.05      123.69     40.35 o 
   2   1  19        8.94       21.05     20.18 o 
   4   1  19      710.63      674.58     30.70 o 
   6   1  19       79.50       50.88     25.44 o 
   8   1  19        9.49       24.56     45.62 o 
  10   1  19       75.36       47.37     35.09 o 
   1   2  19       88.23       85.09     25.44 o 
   3   2  19      172.20      113.16     14.91 o 
   5   2  19      674.29      736.86     65.79 o 
   7   2  19       73.34      232.46     35.09 o 
   9   2  19      166.58      189.48     45.62 o 
  11   2  19       59.34      235.97     50.88 o 
   2   3  19     1129.90     1057.92     30.70 o 
   4   3  19      179.14      135.09     14.91 o 
   6   3  19     1731.25     1654.43     96.49 o 
   8   3  19       14.07        3.51     40.35 o 
  10   3  19      468.72      335.10     45.62 o 
   1   4  19      718.86      791.25     56.14 o 
   3   4  19      550.21      467.56     20.18 o 
   5   4  19      373.40      374.57     30.70 o 
   7   4  19      565.69      828.09     65.79 o 
   9   4  19       77.81      136.85     45.62 o 
  11   4  19       19.89       47.37     30.70 o 
   2   5  19     2905.50     2845.69    101.76 o 
   4   5  19      296.14      248.25     20.18 o 
   6   5  19    10025.58     9162.53    253.52 o 
   8   5  19       38.61       59.65     56.14 o 
  10   5  19      388.82      323.69     45.62 o 
   1   6  19      388.71      339.48     25.44 o 
   3   6  19     1374.01     1307.93     50.88 o 
   5   6  19      179.36      137.72     25.44 o 
   7   6  19       28.01       25.44     30.70 o 
   9   6  19        8.54       12.28     40.35 o 
  11   6  19        3.74       37.72     60.53 o 
   2   7  19     1306.62     1568.46     40.35 o 
   4   7  19       41.82       27.19     14.91 o 
   6   7  19     2552.99     2614.98    147.37 o 
   8   7  19        8.37        3.51     30.70 o 
  10   7  19      252.22      284.22     40.35 o 
   1   8  19      258.93      278.95     25.44 o 
   3   8  19      972.28      998.27     35.09 o 
   5   8  19      245.25      280.71     30.70 o 
   7   8  19      299.16      269.31     50.88 o 
   9   8  19       22.78       39.47     30.70 o 
   2   9  19      226.74      222.81     25.44 o 
   4   9  19     1845.70     1948.30     56.14 o 
   6   9  19      138.61      119.30     40.35 o 
   8   9  19      180.89      221.94     35.09 o 
  10   9  19      181.94      230.71     40.35 o 
   1  10  19      313.82      388.61     25.44 o 
   3  10  19        2.08        0.00     14.91 o 
   5  10  19      840.68      853.53     35.09 o 
   7  10  19       44.54       40.35     35.09 o 
   9  10  19       15.74       54.39     35.09 o 
   2  11  19        0.07       11.40     20.18 o 
   4  11  19    14130.36    13276.67    192.99 o 
   6  11  19      263.89      235.97     35.09 o 
   8  11  19      579.61      538.61     45.62 o 
  10  11  19       10.73       41.23     40.35 o 
   1  12  19      113.45      133.34     20.18 o 
   3  12  19        8.39        2.63     20.18 o 
   5  12  19       59.65       77.20     35.09 o 
   7  12  19        2.09       21.93     35.09 o 
   9  12  19        0.61       34.21     25.44 o 
   2  13  19      464.89      446.50     35.09 o 
   4  13  19     5644.44     5655.41    121.93 o 
   6  13  19        1.09        5.26     30.70 o 
   8  13  19      116.29      109.65     35.09 o 
   1  14  19       36.12       65.79     25.44 o 
   3  14  19       12.28       70.18     20.18 o 
   5  14  19      321.04      307.90     40.35 o 
   7  14  19      363.08      277.20     45.62 o 
   9  14  19        0.07       25.44     20.18 o 
   2  15  19       30.18       11.40     25.44 o 
   4  15  19      212.89      255.27     30.70 o 
   6  15  19      402.79      386.85     40.35 o 
   8  15  19       18.74       13.16     30.70 o 
   1  16  19      247.81      174.57     30.70 o 
   3  16  19       47.72       29.83     25.44 o 
   5  16  19      139.94      152.64     30.70 o 
   7  16  19       71.72       44.74     35.09 o 
   9  16  19        0.31       37.72     40.35 o 
   2  17  19     3594.72     3495.71     85.97 o 
   4  17  19       28.77       42.98     25.44 o 
   6  17  19     1708.82     1434.25     76.32 o 
   8  17  19        0.76       12.28     25.44 o 
   1  18  19      471.06      485.10     40.35 o 
   3  18  19      216.86      158.78     35.09 o 
   5  18  19      242.38      183.34     35.09 o 
   7  18  19       22.13       26.32     35.09 o 
   2  19  19     1975.39     2067.60     76.32 o 
   4  19  19      139.62       84.21     25.44 o 
   6  19  19       83.19       92.98     30.70 o 
   8  19  19        4.00       14.04     40.35 o 
   1  20  19      764.57      687.74     50.88 o 
   3  20  19      270.08      248.25     35.09 o 
   5  20  19      117.40      118.42     30.70 o 
   7  20  19       15.20        3.51     25.44 o 
   2  21  19      164.97      176.32     30.70 o 
   4  21  19        7.70       32.46     20.18 o 
   6  21  19      125.65      134.21     35.09 o 
   1  22  19       42.47       28.07     25.44 o 
   3  22  19       27.28       48.25     30.70 o 
   5  22  19       67.62       67.55     25.44 o 
   2  23  19        5.73        8.77     25.44 o 
   4  23  19      317.94      210.53     25.44 o 
   1  24  19       22.02       56.14     30.70 o 
   3  24  19        0.00        7.02     25.44 o 
   5  24  19       58.67       88.60     56.14 o 
   2  25  19      110.08       80.70     30.70 o 
   4  25  19       27.07       12.28     40.35 o 
   1  26  19      124.07      153.51     30.70 o 
   0   0  20     2529.32     5890.51    319.31 o 
   2   0  20     9986.73     8453.74    258.78 o 
   4   0  20      479.77      500.89     20.18 o 
   6   0  20      826.67      872.83     80.70 o 
   8   0  20    10628.69     9205.51    588.61 o 
  10   0  20     1471.20     1664.96    121.93 o 
   1   1  20      326.38      335.10     30.70 o 
   3   1  20      491.20      585.10     35.09 o 
   5   1  20      309.72      264.92     35.09 o 
   7   1  20       40.98      194.74     65.79 o 
   9   1  20     1389.41     1221.96     85.97 o 
   0   2  20     1861.70     2015.84    116.67 o 
   2   2  20    12137.68    12094.18    238.60 o 
   4   2  20     2082.02     1866.72     35.09 o 
   6   2  20      215.63      150.00     30.70 o 
   8   2  20     7112.48     7454.59    350.01 o 
  10   2  20     1137.00     1122.84     65.79 o 
   1   3  20      129.26       98.25     20.18 o 
   3   3  20      403.15      183.34     14.91 o 
   5   3  20      411.32      374.57     25.44 o 
   7   3  20       14.12        0.00     25.44 o 
   9   3  20      357.67      543.87     60.53 o 
   0   4  20    20745.05    20060.19    507.03 o 
   2   4  20     1556.72     1143.01     35.09 o 
   4   4  20     4354.43     4093.97     85.97 o 
   6   4  20     2394.70     2199.18     96.49 o 
   8   4  20     2836.73     2707.09    167.55 o 
  10   4  20      872.82      919.32     60.53 o 
   1   5  20      168.33      121.06     30.70 o 
   3   5  20      828.38      879.85     56.14 o 
   5   5  20       49.00      107.02     14.91 o 
   7   5  20     1157.51     1049.15     80.70 o 
   9   5  20        4.53       46.49     40.35 o 
  11   5  20      291.32      280.71     76.32 o 
   0   6  20     8106.46     6796.67    197.37 o 
   2   6  20     1293.10     1993.91     45.62 o 
   4   6  20      486.79      593.00     35.09 o 
   6   6  20    13116.88    12058.22    446.50 o 
   8   6  20      881.82      729.84     56.14 o 
  10   6  20      679.45      775.46     60.53 o 
   1   7  20     1107.08     1419.34     45.62 o 
   3   7  20      100.60      148.25     14.91 o 
   5   7  20      105.86       58.77     20.18 o 
   7   7  20     1294.09     1252.67     80.70 o 
   9   7  20      251.04      257.02     50.88 o 
   0   8  20     2794.68     3450.09     71.05 o 
   2   8  20     1148.87     1462.32     45.62 o 
   4   8  20     3530.74     3345.70     60.53 o 
   6   8  20     8086.71     7419.50    248.25 o 
   8   8  20       72.82      102.63     30.70 o 
  10   8  20      175.00      147.37     35.09 o 
   1   9  20      170.12      184.22     20.18 o 
   3   9  20       10.49        1.75     14.91 o 
   5   9  20     1976.73     2384.27     91.23 o 
   7   9  20       70.49       83.34     40.35 o 
   9   9  20       26.40        0.88     35.09 o 
   0  10  20      323.25      135.97     30.70 o 
   2  10  20     4862.70     4115.90     76.32 o 
   4  10  20     8316.00     7355.46    136.85 o 
   6  10  20     2548.50     2674.63    127.20 o 
   8  10  20        2.65       29.83     30.70 o 
  10  10  20      115.04      164.92     50.88 o 
   1  11  20      181.05      182.46     45.62 o 
   3  11  20      642.01      663.18     40.35 o 
   5  11  20      731.38      785.99     56.14 o 
   7  11  20       10.21       40.35     35.09 o 
   9  11  20       56.27       54.39     35.09 o 
   0  12  20     1601.18     1354.42     50.88 o 
   2  12  20     1052.18     1299.16     50.88 o 
   4  12  20     8457.26     7636.17    136.85 o 
   6  12  20     1459.84     1527.23     71.05 o 
   8  12  20       30.49       25.44     30.70 o 
  10  12  20      440.45      400.89     80.70 o 
   1  13  20      944.70     1092.13     30.70 o 
   3  13  20      333.12      379.83     25.44 o 
   5  13  20       62.68       12.28     30.70 o 
   7  13  20       21.60       69.30     35.09 o 
   9  13  20       61.14       33.33     30.70 o 
   0  14  20      409.70      430.71     45.62 o 
   2  14  20     1678.19     1698.29     50.88 o 
   4  14  20     5845.32     5546.64    111.41 o 
   6  14  20       17.06       82.46     35.09 o 
   8  14  20       78.26       71.93     30.70 o 
   1  15  20      216.31      222.81     35.09 o 
   3  15  20      393.42      412.29     40.35 o 
   5  15  20      126.01      148.25     30.70 o 
   7  15  20       20.93       14.91     35.09 o 
   9  15  20       73.15      151.76     45.62 o 
   0  16  20     5186.17     4694.86    197.37 o 
   2  16  20     4502.60     3896.60     91.23 o 
   4  16  20     1045.45      957.92     45.62 o 
   6  16  20        0.88        0.88     30.70 o 
   8  16  20      352.49      459.66     40.35 o 
   1  17  20      301.34      385.10     45.62 o 
   3  17  20      781.13      714.05     50.88 o 
   5  17  20       43.81       29.83     30.70 o 
   7  17  20        5.46       21.05     30.70 o 
   0  18  20     1659.21     1763.21    101.76 o 
   2  18  20     4188.40     4365.91    111.41 o 
   4  18  20       12.97       28.07     25.44 o 
   6  18  20      134.91      157.02     35.09 o 
   8  18  20      729.44      569.31     76.32 o 
   1  19  20      939.70      867.57     50.88 o 
   3  19  20        9.62       28.95     25.44 o 
   5  19  20        2.21       22.81     30.70 o 
   7  19  20       17.63       15.79     25.44 o 
   0  20  20     2426.59     2295.68    106.14 o 
   2  20  20     2092.57     1965.84     65.79 o 
   4  20  20        7.69        9.65     20.18 o 
   6  20  20        7.27       21.93     30.70 o 
   1  21  20      625.15      684.23     45.62 o 
   3  21  20        1.70        3.51     25.44 o 
   5  21  20        3.40       18.42     25.44 o 
   0  22  20     6460.07     6174.73    192.99 o 
   2  22  20      832.16      678.09     40.35 o 
   4  22  20      139.59      101.76     25.44 o 
   6  22  20       55.93       55.26     40.35 o 
   1  23  20      157.49      177.20     35.09 o 
   3  23  20      200.23      164.04     30.70 o 
   5  23  20        4.65       50.00     45.62 o 
   0  24  20     3357.25     3997.48    131.58 o 
   2  24  20      219.63      277.20     30.70 o 
   4  24  20      172.00      146.50     30.70 o 
   1  25  20        6.98       51.76     25.44 o 
   3  25  20      161.71       67.55     35.09 o 
   0  26  20      693.84      641.25     96.49 o 
   2   1  21       53.70       77.20     14.91 o 
   4   1  21      181.02      148.25     14.91 o 
   6   1  21      197.35       93.86     35.09 o 
   8   1  21        0.90       62.28     56.14 o 
  10   1  21      119.75       64.91     35.09 o 
   1   2  21     3382.61     4084.32     65.79 o 
   3   2  21       38.31      240.36     14.91 o 
   5   2  21      187.38      270.18     40.35 o 
   7   2  21     1605.46     1711.45    147.37 o 
   9   2  21      577.80      637.74     65.79 o 
   2   3  21      593.13      714.93     35.09 o 
   4   3  21      848.14      811.43     35.09 o 
   6   3  21      251.08      415.80     50.88 o 
   8   3  21      113.94      108.77     60.53 o 
  10   3  21      367.12      336.85     40.35 o 
   1   4  21     9062.98     8846.73    151.76 o 
   3   4  21     1172.77     1297.40     60.53 o 
   5   4  21       23.52       92.11     20.18 o 
   7   4  21      109.76       99.13     35.09 o 
   9   4  21      959.00      871.08     76.32 o 
   2   5  21     2977.63     3054.47     60.53 o 
   4   5  21     1304.35     1452.67     45.62 o 
   6   5  21       14.52        7.02     35.09 o 
   8   5  21      308.40      285.97     65.79 o 
  10   5  21      244.19      292.99     40.35 o 
   1   6  21     3524.27     3481.67     76.32 o 
   3   6  21     2153.18     2209.71     71.05 o 
   5   6  21      141.44      150.00     25.44 o 
   7   6  21       83.71       82.46     40.35 o 
   9   6  21       31.97       63.16     40.35 o 
   2   7  21     3657.93     4005.37     91.23 o 
   4   7  21      813.35      879.85     35.09 o 
   6   7  21      101.52      132.46     35.09 o 
   8   7  21      476.25      431.59     50.88 o 
  10   7  21      170.37      242.99     40.35 o 
   1   8  21      282.78      290.36     30.70 o 
   3   8  21     5344.89     5749.28     91.23 o 
   5   8  21        5.76        6.14     25.44 o 
   7   8  21        0.28       25.44     35.09 o 
   9   8  21       68.80       73.69     35.09 o 
   2   9  21      313.06      267.55     20.18 o 
   4   9  21        0.78        3.51     20.18 o 
   6   9  21       13.80       20.18     35.09 o 
   8   9  21      414.14      424.57     40.35 o 
  10   9  21       26.86        7.89     40.35 o 
   1  10  21     1171.91     1085.12     35.09 o 
   3  10  21       20.02       16.67     14.91 o 
   5  10  21      371.62      376.33     40.35 o 
   7  10  21      157.67      122.81     40.35 o 
   9  10  21        0.14        9.65     35.09 o 
   2  11  21      149.63      128.07     20.18 o 
   4  11  21     1744.28     1760.57     65.79 o 
   6  11  21       18.38        9.65     40.35 o 
   8  11  21        0.46        7.02     30.70 o 
  10  11  21        0.05        4.39     60.53 o 
   1  12  21       41.32       63.16     25.44 o 
   3  12  21       18.13       16.67     20.18 o 
   5  12  21      698.49      840.37     60.53 o 
   7  12  21      423.65      392.12     45.62 o 
   9  12  21        1.45        3.51     35.09 o 
   2  13  21     1289.94     1243.02     45.62 o 
   4  13  21      439.53      537.73     35.09 o 
   6  13  21       35.29       58.77     45.62 o 
   8  13  21       26.33       34.21     30.70 o 
   1  14  21        0.09       12.28     25.44 o 
   3  14  21      183.70      145.62     30.70 o 
   5  14  21      150.39      188.60     35.09 o 
   7  14  21       24.98        2.63     30.70 o 
   9  14  21       56.73       42.98     45.62 o 
   2  15  21     1582.08     1946.54     71.05 o 
   4  15  21        9.62       22.81     20.18 o 
   6  15  21        7.79       14.91     40.35 o 
   8  15  21        2.76        9.65     30.70 o 
   1  16  21       52.35       39.47     30.70 o 
   3  16  21       98.22       82.46     30.70 o 
   5  16  21        0.01       14.04     30.70 o 
   7  16  21        6.86       34.21     30.70 o 
   2  17  21      116.30      142.99     35.09 o 
   4  17  21        6.34       17.54     20.18 o 
   6  17  21      120.49       57.02     40.35 o 
   8  17  21       86.49      130.71     40.35 o 
   1  18  21        0.71        2.63     30.70 o 
   3  18  21       81.60      118.42     30.70 o 
   5  18  21      159.63      154.39     30.70 o 
   7  18  21      144.87      119.30     35.09 o 
   2  19  21      718.81      646.51     45.62 o 
   4  19  21      199.90      185.09     25.44 o 
   6  19  21       22.32        9.65     35.09 o 
   1  20  21      295.47      250.88     40.35 o 
   3  20  21        0.14       16.67     25.44 o 
   5  20  21      272.56      169.30     35.09 o 
   7  20  21      337.86      396.50     56.14 o 
   2  21  21       84.56       39.47     25.44 o 
   4  21  21       49.24       25.44     25.44 o 
   6  21  21        0.60       24.56     50.88 o 
   1  22  21      230.96      307.90     35.09 o 
   3  22  21       92.44       61.41     25.44 o 
   5  22  21       43.65        5.26     30.70 o 
   2  23  21      141.37      157.90     30.70 o 
   4  23  21       62.55       45.62     25.44 o 
   1  24  21       95.57       91.23     30.70 o 
   3  24  21      111.10      112.28     30.70 o 
   2  25  21       24.62       45.62     25.44 o 
   0   0  22      811.95      438.61     45.62 o 
   2   0  22       13.10       67.55     20.18 o 
   6   0  22       82.71      105.27     96.49 o 
   8   0  22       34.19       76.32     76.32 o 
  10   0  22      442.77      235.97     60.53 o 
   1   1  22      223.33      178.95     14.91 o 
   3   1  22     6442.58     6352.80    106.14 o 
   5   1  22     1581.68     1734.26     76.32 o 
   7   1  22        7.53       47.37     56.14 o 
   9   1  22     1550.92     2068.48    106.14 o 
   0   2  22      252.06      142.11     30.70 o 
   2   2  22      724.53     1179.86     35.09 o 
   4   2  22      447.22      271.06     14.91 o 
   6   2  22        1.28        0.88     30.70 o 
   8   2  22      106.45      116.67     56.14 o 
  10   2  22      144.98      211.41     40.35 o 
   1   3  22      413.69      585.10     50.88 o 
   3   3  22      678.00      606.16     45.62 o 
   5   3  22      259.93      341.24     35.09 o 
   7   3  22     2268.87     2534.28    127.20 o 
   9   3  22     1249.98     1569.34     96.49 o 
   0   4  22      159.58      129.83     20.18 o 
   2   4  22      665.70      764.06     40.35 o 
   4   4  22      543.38      720.19     35.09 o 
   6   4  22      177.74      167.55     40.35 o 
   8   4  22        4.06       42.11     56.14 o 
  10   4  22        5.04       14.91     30.70 o 
   1   5  22     3629.68     2684.28     40.35 o 
   3   5  22      114.55       64.91     14.91 o 
   5   5  22        5.73       62.28     20.18 o 
   7   5  22     4357.57     3790.45    142.11 o 
   9   5  22        0.87       14.04     45.62 o 
   0   6  22        0.25       29.83     40.35 o 
   2   6  22      802.35     1044.76     45.62 o 
   4   6  22     1092.93      921.08     35.09 o 
   6   6  22        3.14       42.11     40.35 o 
   8   6  22      167.45      178.95     65.79 o 
  10   6  22       79.09      105.27     35.09 o 
   1   7  22     1417.19     2092.16     56.14 o 
   3   7  22      804.06      931.60     35.09 o 
   5   7  22     6994.36     6457.19    167.55 o 
   7   7  22      654.62      809.67     71.05 o 
   9   7  22      100.01       70.18     40.35 o 
   0   8  22      426.43      468.43     25.44 o 
   2   8  22     1065.35      914.06     35.09 o 
   4   8  22     2095.72     2192.16     65.79 o 
   6   8  22      138.46      254.39     45.62 o 
   8   8  22        0.34       41.23     25.44 o 
  10   8  22       77.04       37.72     60.53 o 
   1   9  22       28.73       14.91     25.44 o 
   3   9  22        7.05       14.04     20.18 o 
   5   9  22     7888.57     7186.16    192.99 o 
   7   9  22       34.60       14.04     30.70 o 
   9   9  22       86.84       75.44     40.35 o 
   0  10  22       95.23      114.92     40.35 o 
   2  10  22      470.00      686.86     30.70 o 
   4  10  22        4.75        0.00     20.18 o 
   6  10  22      126.58      124.56     45.62 o 
   8  10  22        6.35       21.05     30.70 o 
   1  11  22     1439.10     1211.44     30.70 o 
   3  11  22       37.04       22.81     20.18 o 
   5  11  22     2000.31     1875.49     71.05 o 
   7  11  22        2.58       25.44     30.70 o 
   9  11  22      172.47      150.00     40.35 o 
   0  12  22        2.20      559.66     45.62 o 
   2  12  22      187.08      207.02     25.44 o 
   4  12  22      100.40      107.90     25.44 o 
   6  12  22      434.16      320.18     50.88 o 
   8  12  22        1.49       21.93     30.70 o 
   1  13  22      875.38     1188.63     65.79 o 
   3  13  22     4723.20     4832.59    111.41 o 
   5  13  22      330.79      297.38     45.62 o 
   7  13  22      169.35      254.39     45.62 o 
   9  13  22      279.29      292.11     56.14 o 
   0  14  22      885.45      874.58     65.79 o 
   2  14  22       83.44       64.91     25.44 o 
   4  14  22      273.78      351.76     30.70 o 
   6  14  22      125.38      146.50     45.62 o 
   8  14  22       34.59       34.21     30.70 o 
   1  15  22       33.10      212.29     40.35 o 
   3  15  22     4329.21     3841.33     91.23 o 
   5  15  22       37.68       55.26     30.70 o 
   7  15  22      432.66      452.64     50.88 o 
   0  16  22       31.56       82.46     56.14 o 
   2  16  22       30.42        4.39     25.44 o 
   4  16  22      384.93      369.31     35.09 o 
   6  16  22        6.10        2.63     35.09 o 
   8  16  22       28.64       27.19     30.70 o 
   1  17  22     1193.75     1108.80     50.88 o 
   3  17  22      387.64      326.32     30.70 o 
   5  17  22      109.31      176.32     40.35 o 
   7  17  22      511.13      441.24     45.62 o 
   0  18  22       42.17       18.42     50.88 o 
   2  18  22       14.85        8.77     30.70 o 
   4  18  22        2.50       32.46     25.44 o 
   6  18  22      189.29      246.50     45.62 o 
   1  19  22     3778.87     3804.49    121.93 o 
   3  19  22        1.38       28.95     20.18 o 
   5  19  22       26.58       57.02     30.70 o 
   7  19  22      374.09      457.03     50.88 o 
   0  20  22       48.29       50.00     50.88 o 
   2  20  22        3.10       10.53     25.44 o 
   4  20  22       25.98       33.33     25.44 o 
   6  20  22      302.41      327.20     40.35 o 
   1  21  22      909.38      848.27     50.88 o 
   3  21  22        1.69       25.44     25.44 o 
   5  21  22      127.07       91.23     25.44 o 
   0  22  22        8.25       35.97     45.62 o 
   2  22  22       15.03       13.16     25.44 o 
   4  22  22       10.54       27.19     25.44 o 
   1  23  22      255.72      266.67     30.70 o 
   3  23  22      117.08      117.55     30.70 o 
   0  24  22      151.76      150.88     40.35 o 
   2  24  22        0.35       20.18     25.44 o 
   1  25  22      291.71      378.08     35.09 o 
   2   1  23       42.22       91.23     20.18 o 
   4   1  23        1.98        6.14     14.91 o 
   6   1  23      929.51     1071.08    127.20 o 
   8   1  23       48.36       50.00     50.88 o 
  10   1  23        8.40       14.04     35.09 o 
   1   2  23      947.67     1043.01     40.35 o 
   3   2  23     2014.04     2107.95     60.53 o 
   5   2  23     1426.61     1855.31     80.70 o 
   7   2  23      425.37      614.93     96.49 o 
   9   2  23      166.68      103.51     50.88 o 
   2   3  23      116.37       97.37     14.91 o 
   4   3  23       36.38       35.97     14.91 o 
   6   3  23      183.36      239.48     40.35 o 
   8   3  23      125.49      120.18     60.53 o 
  10   3  23       42.19       35.97     35.09 o 
   1   4  23      232.04      211.41     20.18 o 
   3   4  23        0.24        0.00     20.18 o 
   5   4  23      175.08      247.38     40.35 o 
   7   4  23      275.58      398.26     45.62 o 
   9   4  23      362.56      297.38     56.14 o 
   2   5  23       49.39       43.86     20.18 o 
   4   5  23      219.84      169.30     20.18 o 
   6   5  23     1122.34     1183.36     85.97 o 
   8   5  23       23.83       42.98     56.14 o 
  10   5  23        8.62        0.88     40.35 o 
   1   6  23      257.40      355.27     25.44 o 
   3   6  23     3567.50     3285.18     71.05 o 
   5   6  23     2916.45     2739.55    101.76 o 
   7   6  23      177.17       69.30     30.70 o 
   9   6  23       20.15       70.18     40.35 o 
   2   7  23       79.71       89.48     20.18 o 
   4   7  23      186.64       96.49     20.18 o 
   6   7  23       27.25       27.19     35.09 o 
   8   7  23        0.11       25.44     45.62 o 
  10   7  23       25.03      117.55     60.53 o 
   1   8  23        0.02        1.75     20.18 o 
   3   8  23      324.49      450.01     35.09 o 
   5   8  23      133.94      171.06     30.70 o 
   7   8  23       51.31       36.84     30.70 o 
   9   8  23       89.47      125.44     45.62 o 
   2   9  23      105.80       92.11     20.18 o 
   4   9  23      185.15      258.78     35.09 o 
   6   9  23       36.49       59.65     40.35 o 
   8   9  23       17.98       28.95     25.44 o 
   1  10  23       23.59       35.97     25.44 o 
   3  10  23     1353.93     1271.96     56.14 o 
   5  10  23       65.45       23.68     25.44 o 
   7  10  23       81.58      121.93     35.09 o 
   9  10  23       46.22       34.21     45.62 o 
   2  11  23      442.35      470.19     25.44 o 
   4  11  23      639.21      635.98     45.62 o 
   6  11  23       55.73       64.04     40.35 o 
   8  11  23      165.15      125.44     30.70 o 
   1  12  23      560.21      707.04     45.62 o 
   3  12  23      329.55      282.46     30.70 o 
   5  12  23       15.08        6.14     30.70 o 
   7  12  23      129.95       75.44     35.09 o 
   9  12  23       52.37       68.42     76.32 o 
   2  13  23     2400.30     2779.02     80.70 o 
   4  13  23        1.22        3.51     25.44 o 
   6  13  23        0.87       37.72     40.35 o 
   8  13  23       80.20       72.81     30.70 o 
   1  14  23       32.49       45.62     35.09 o 
   3  14  23        0.25       15.79     25.44 o 
   5  14  23      131.92      167.55     35.09 o 
   7  14  23        0.05        1.75     30.70 o 
   2  15  23       36.31       48.25     25.44 o 
   4  15  23      901.03      837.74     40.35 o 
   6  15  23       76.78      148.25     45.62 o 
   8  15  23        8.62       12.28     30.70 o 
   1  16  23     2390.14     2585.16     91.23 o 
   3  16  23       12.43       42.11     25.44 o 
   5  16  23       90.09       57.90     30.70 o 
   7  16  23        7.75        7.89     30.70 o 
   2  17  23      413.72      368.43     35.09 o 
   4  17  23      452.46      370.19     35.09 o 
   6  17  23      100.88       59.65     35.09 o 
   1  18  23      386.49      304.39     40.35 o 
   3  18  23      110.55      130.71     25.44 o 
   5  18  23       18.59        9.65     25.44 o 
   7  18  23       69.20       32.46     35.09 o 
   2  19  23       12.18       23.68     25.44 o 
   4  19  23      256.21      328.08     35.09 o 
   6  19  23       70.47       39.47     35.09 o 
   1  20  23      696.31      664.93     45.62 o 
   3  20  23       57.89       39.47     25.44 o 
   5  20  23       17.99        7.02     25.44 o 
   2  21  23       23.32       20.18     25.44 o 
   4  21  23        0.21       21.05     25.44 o 
   1  22  23      889.47      839.50     45.62 o 
   3  22  23        3.31       45.62     25.44 o 
   2  23  23       15.13       50.00     20.18 o 
   4  23  23      197.65      257.02     91.23 o 
   1  24  23       67.72       82.46     25.44 o 
   0   0  24    13164.94    11727.51    299.13 o 
   2   0  24     6180.76     5656.29    151.76 o 
   4   0  24     4235.75     4381.70    147.37 o 
   6   0  24     1419.71     1901.81    238.60 o 
   8   0  24      796.46     1065.82    151.76 o 
  10   0  24      126.07       44.74     60.53 o 
   1   1  24     1831.21     1569.34     50.88 o 
   3   1  24      237.57      221.06     25.44 o 
   5   1  24      242.21      200.01     35.09 o 
   7   1  24      176.34      272.81     76.32 o 
   9   1  24       63.04        9.65     45.62 o 
   0   2  24    18471.52    19630.35    350.01 o 
   2   2  24     8796.18     9080.95    147.37 o 
   4   2  24      164.85      161.41     20.18 o 
   6   2  24     1189.42      968.45     71.05 o 
   8   2  24        1.13       14.91     50.88 o 
  10   2  24       60.15      105.27     65.79 o 
   1   3  24      907.21     1336.88     20.18 o 
   3   3  24      203.06      245.62     20.18 o 
   5   3  24     1220.47     1612.32     91.23 o 
   7   3  24       30.05      163.16     76.32 o 
   9   3  24       28.75       46.49     60.53 o 
   0   4  24    14698.53    14100.38    385.10 o 
   2   4  24     3697.34     3383.42     85.97 o 
   4   4  24      552.75      533.35     30.70 o 
   6   4  24       23.98        9.65     30.70 o 
   8   4  24      426.96      377.20     76.32 o 
  10   4  24       85.41       99.13     60.53 o 
   1   5  24      113.60       21.93     30.70 o 
   3   5  24      123.56       51.76     25.44 o 
   5   5  24      128.24      198.25     40.35 o 
   7   5  24       78.32       91.23     30.70 o 
   9   5  24      104.59      114.92     45.62 o 
   0   6  24     5968.15     5701.03    101.76 o 
   2   6  24        4.02        1.75     20.18 o 
   4   6  24        2.31       25.44     25.44 o 
   6   6  24      438.08      459.66     60.53 o 
   8   6  24        1.32       21.05     56.14 o 
  10   6  24       52.03       62.28     56.14 o 
   1   7  24      580.44      471.94     40.35 o 
   3   7  24      992.35     1151.79     56.14 o 
   5   7  24     2500.35     2308.83    101.76 o 
   7   7  24      192.16      102.63     40.35 o 
   9   7  24       20.13       42.11     45.62 o 
   0   8  24     1621.16     1733.38     91.23 o 
   2   8  24      822.01     1007.04     45.62 o 
   4   8  24      777.73      896.52     50.88 o 
   6   8  24      106.19      183.34     45.62 o 
   8   8  24       69.69      100.88     45.62 o 
   1   9  24      546.38      559.66     40.35 o 
   3   9  24        6.06       29.83     25.44 o 
   5   9  24     1355.86     1281.61     50.88 o 
   7   9  24       11.28       34.21     35.09 o 
   9   9  24        4.95       30.70     50.88 o 
   0  10  24     2774.22     2763.23    101.76 o 
   2  10  24     3330.83     2977.27     76.32 o 
   4  10  24     4505.89     5136.10    116.67 o 
   6  10  24      252.79      303.52     50.88 o 
   8  10  24        2.99        0.00     25.44 o 
   1  11  24       18.90       58.77     20.18 o 
   3  11  24      850.09      996.52     40.35 o 
   5  11  24      900.53     1005.29     65.79 o 
   7  11  24      151.27       74.56     35.09 o 
   9  11  24        0.66       14.04     45.62 o 
   0  12  24     7331.95     7910.74    242.99 o 
   2  12  24       18.46       60.53     25.44 o 
   4  12  24     3742.43     3805.36     91.23 o 
   6  12  24      985.29      808.79     65.79 o 
   8  12  24        3.01       58.77     25.44 o 
   1  13  24        4.01        0.00     25.44 o 
   3  13  24       15.60        0.00     25.44 o 
   5  13  24      197.74      192.99     30.70 o 
   7  13  24      627.61      555.28     50.88 o 
   0  14  24       40.21      113.16     45.62 o 
   2  14  24      307.79      219.30     30.70 o 
   4  14  24     1555.84     1692.15     65.79 o 
   6  14  24      751.40      671.95     60.53 o 
   8  14  24       43.91       31.58     40.35 o 
   1  15  24       27.25      125.44     35.09 o 
   3  15  24        1.81       23.68     25.44 o 
   5  15  24      133.31      183.34     35.09 o 
   7  15  24      544.83      444.75     45.62 o 
   0  16  24      650.83      490.36     65.79 o 
   2  16  24       26.66       14.04     25.44 o 
   4  16  24      252.43      238.60     35.09 o 
   6  16  24      911.17      817.57     60.53 o 
   1  17  24        6.64        1.75     25.44 o 
   3  17  24        2.88       11.40     25.44 o 
   5  17  24      260.00      235.09     30.70 o 
   7  17  24       89.74       71.05     30.70 o 
   0  18  24      134.06      103.51     50.88 o 
   2  18  24        3.03        5.26     25.44 o 
   4  18  24        1.87       18.42     25.44 o 
   6  18  24      764.44      656.16     50.88 o 
   1  19  24       18.11       55.26     25.44 o 
   3  19  24       92.52      108.77     25.44 o 
   5  19  24      157.98      126.32     30.70 o 
   0  20  24      116.91      137.72     45.62 o 
   2  20  24        1.82       11.40     25.44 o 
   4  20  24        0.73       24.56     25.44 o 
   1  21  24       21.03       34.21     25.44 o 
   3  21  24       10.61       32.46     30.70 o 
   5  21  24       39.80       40.35     45.62 o 
   0  22  24      242.53      329.83     45.62 o 
   2  22  24       56.50       73.69     25.44 o 
   4  22  24        2.12        9.65     45.62 o 
   1  23  24        3.01       14.91     25.44 o 
   3  23  24       10.39       81.58     60.53 o 
   0  24  24       99.64       71.93     60.53 o 
   2   1  25     1088.84     1108.80     50.88 o 
   4   1  25       21.33       85.97     25.44 o 
   6   1  25     1508.07     1142.14     80.70 o 
   8   1  25        6.12       56.14     56.14 o 
   1   2  25      129.87      143.86     20.18 o 
   3   2  25     1020.83      998.27     45.62 o 
   5   2  25      748.61      704.40     56.14 o 
   7   2  25       89.67       57.90    106.14 o 
   9   2  25       13.95       85.09     60.53 o 
   2   3  25     6735.54     7194.93    116.67 o 
   4   3  25      911.62     1031.61     50.88 o 
   6   3  25     2180.05     2128.13    111.41 o 
   8   3  25       22.58       85.97     56.14 o 
   1   4  25      980.10      949.15     45.62 o 
   3   4  25     2495.22     2600.95     71.05 o 
   5   4  25        2.04       60.53     35.09 o 
   7   4  25      156.72       10.53     60.53 o 
   9   4  25      115.02       86.84     65.79 o 
   2   5  25     7247.38     6872.99    147.37 o 
   4   5  25        4.22       56.14     25.44 o 
   6   5  25        0.49       66.67     40.35 o 
   8   5  25       56.63      129.83     56.14 o 
   1   6  25     3824.58     3979.05     85.97 o 
   3   6  25      110.72      140.35     30.70 o 
   5   6  25      814.12      874.58     60.53 o 
   7   6  25        2.84       23.68     35.09 o 
   9   6  25      126.77       52.63     56.14 o 
   2   7  25     3333.38     3322.90     80.70 o 
   4   7  25     8931.08     7785.30    172.81 o 
   6   7  25        0.03       17.54     35.09 o 
   8   7  25      122.32      168.43     45.62 o 
   1   8  25     1894.87     1786.89     56.14 o 
   3   8  25      107.30       89.48     30.70 o 
   5   8  25      704.15      676.33     50.88 o 
   7   8  25       11.34       49.12     30.70 o 
   9   8  25       17.63        1.75     50.88 o 
   2   9  25      653.59      845.64     40.35 o 
   4   9  25     8828.92     8357.24    177.20 o 
   6   9  25      392.86      406.15     56.14 o 
   8   9  25       37.67       28.95     40.35 o 
   1  10  25        4.14        6.14     25.44 o 
   3  10  25     2727.33     2823.76     80.70 o 
   5  10  25      182.44      150.88     30.70 o 
   7  10  25       46.24       36.84     35.09 o 
   9  10  25        0.15        7.89     65.79 o 
   2  11  25      578.53      449.13     40.35 o 
   4  11  25     2024.11     1999.18     65.79 o 
   6  11  25      486.22      351.76     45.62 o 
   8  11  25      304.52      166.67     45.62 o 
   1  12  25      216.11      193.86     30.70 o 
   3  12  25     1378.66     1468.46     60.53 o 
   5  12  25       94.69       86.84     30.70 o 
   7  12  25       37.32       61.41     35.09 o 
   2  13  25     3451.27     3349.21     80.70 o 
   4  13  25     2345.15     2209.71     76.32 o 
   6  13  25      578.60      624.58     56.14 o 
   8  13  25       81.93       36.84     35.09 o 
   1  14  25      234.68      282.46     30.70 o 
   3  14  25       91.83       71.05     30.70 o 
   5  14  25      204.28      102.63     30.70 o 
   7  14  25        0.93       12.28     30.70 o 
   2  15  25     2158.51     2519.37     80.70 o 
   4  15  25     1431.14     1289.51     65.79 o 
   6  15  25      378.93      420.19     50.88 o 
   1  16  25       14.31       46.49     25.44 o 
   3  16  25       39.39       44.74     25.44 o 
   5  16  25      262.90      262.29     30.70 o 
   7  16  25        0.79       26.32     30.70 o 
   2  17  25        5.05       47.37     30.70 o 
   4  17  25      119.78      135.97     30.70 o 
   6  17  25      114.68      181.58     40.35 o 
   1  18  25       26.00       32.46     25.44 o 
   3  18  25       70.57       39.47     25.44 o 
   5  18  25      255.27      300.01     40.35 o 
   2  19  25       25.95       43.86     30.70 o 
   4  19  25       58.67       65.79     25.44 o 
   6  19  25      275.25      251.76     76.32 o 
   1  20  25      183.32      209.65     30.70 o 
   3  20  25      121.60      129.83     35.09 o 
   5  20  25       31.73       27.19     45.62 o 
   2  21  25       27.90       26.32     25.44 o 
   4  21  25        6.31        2.63     30.70 o 
   1  22  25        5.90       42.98     30.70 o 
   3  22  25        0.95       14.91     35.09 o 
   2  23  25       88.93      111.41     45.62 o 
   0   0  26     6807.35     6030.86    202.64 o 
   2   0  26     1232.55     1139.50     50.88 o 
   4   0  26     5404.48     5171.19    248.25 o 
   6   0  26      338.83      314.04    127.20 o 
   8   0  26      250.76      196.50     91.23 o 
   1   1  26    15741.08    16187.28    273.69 o 
   3   1  26        4.88        5.26     20.18 o 
   5   1  26       99.52       30.70     45.62 o 
   7   1  26      751.89      632.47    111.41 o 
   9   1  26       61.67      175.44    116.67 o 
   0   2  26     7679.39     8442.33    177.20 o 
   2   2  26     1689.89     1913.21     56.14 o 
   4   2  26     1950.32     2081.63     71.05 o 
   6   2  26      120.35       74.56     56.14 o 
   8   2  26       35.37       58.77     56.14 o 
   1   3  26     9446.98     8885.33    111.41 o 
   3   3  26       53.28       73.69     30.70 o 
   5   3  26      682.58      423.70     50.88 o 
   7   3  26      111.20      192.99     96.49 o 
   9   3  26        3.06       24.56     60.53 o 
   0   4  26     5611.43     5622.08    121.93 o 
   2   4  26      320.41      280.71     25.44 o 
   4   4  26       44.97       46.49     20.18 o 
   6   4  26      111.99       41.23     35.09 o 
   8   4  26       66.34       39.47     56.14 o 
   1   5  26     4544.85     4809.78    142.11 o 
   3   5  26     1220.91     1677.24     76.32 o 
   5   5  26      557.14      637.74     56.14 o 
   7   5  26      161.86      264.04     80.70 o 
   9   5  26       48.02       55.26     50.88 o 
   0   6  26      206.61      228.08     50.88 o 
   2   6  26       14.88       35.09     20.18 o 
   4   6  26      983.77      930.73     56.14 o 
   6   6  26      624.03      678.97     56.14 o 
   8   6  26       99.19      131.58     50.88 o 
   1   7  26      121.22      193.86     20.18 o 
   3   7  26     4597.04     4788.72    136.85 o 
   5   7  26      395.95      419.31     45.62 o 
   7   7  26       70.69      114.04     35.09 o 
   9   7  26        4.64        0.00     45.62 o 
   0   8  26      403.80      274.57     56.14 o 
   2   8  26      981.11     1362.32     56.14 o 
   4   8  26      719.23      726.34     50.88 o 
   6   8  26      276.44      306.15     45.62 o 
   8   8  26      105.05       86.84     40.35 o 
   1   9  26     1415.64     1416.70     65.79 o 
   3   9  26     2604.48     2681.65     76.32 o 
   5   9  26     1234.11     1346.53     56.14 o 
   7   9  26       98.25      104.39     35.09 o 
   0  10  26      178.53      248.25     45.62 o 
   2  10  26     1373.52     1188.63     56.14 o 
   4  10  26      552.97      571.95     45.62 o 
   6  10  26       82.71      114.92     40.35 o 
   8  10  26      180.89      120.18     40.35 o 
   1  11  26      419.97      372.82     30.70 o 
   3  11  26     1106.06     1371.97     76.32 o 
   5  11  26      660.39      746.51     65.79 o 
   7  11  26        0.55       22.81     35.09 o 
   0  12  26      367.00      284.22     56.14 o 
   2  12  26        1.99       13.16     25.44 o 
   4  12  26      651.80      685.98     50.88 o 
   6  12  26      319.77      158.78     45.62 o 
   8  12  26      126.57      112.28     40.35 o 
   1  13  26      295.83      302.64     40.35 o 
   3  13  26      815.90      883.36     50.88 o 
   5  13  26      647.98      565.80     45.62 o 
   7  13  26      220.34      231.59     40.35 o 
   0  14  26       31.70        0.00     40.35 o 
   2  14  26       20.86       42.11     25.44 o 
   4  14  26      148.95      229.83     30.70 o 
   6  14  26      292.24      319.31     45.62 o 
   1  15  26      941.97      820.20     50.88 o 
   3  15  26       26.20       31.58     30.70 o 
   5  15  26      454.85      391.24     40.35 o 
   7  15  26      711.73      661.42     50.88 o 
   0  16  26     1504.42     1330.74     80.70 o 
   2  16  26        4.59        3.51     25.44 o 
   4  16  26       13.89       14.91     25.44 o 
   6  16  26      164.27       85.97     35.09 o 
   1  17  26       40.84       25.44     30.70 o 
   3  17  26      839.64      741.25     45.62 o 
   5  17  26      257.83      191.23     35.09 o 
   0  18  26       19.38       78.95     45.62 o 
   2  18  26        3.73       48.25     30.70 o 
   4  18  26       35.76       45.62     25.44 o 
   6  18  26       23.11       11.40     60.53 o 
   1  19  26      548.32      540.37     40.35 o 
   3  19  26      927.43      727.21     45.62 o 
   5  19  26      142.84      151.76     56.14 o 
   0  20  26      858.50     1087.75     80.70 o 
   2  20  26       79.67      104.39     25.44 o 
   4  20  26       30.07       53.51     30.70 o 
   1  21  26        8.85       24.56     25.44 o 
   3  21  26       49.72       45.62     30.70 o 
   0  22  26       52.84       85.97     50.88 o 
   2  22  26       50.73       56.14     35.09 o 
   1  23  26       55.53       58.77     71.05 o 
   2   1  27      110.38      107.90     25.44 o 
   4   1  27        8.50       13.16     25.44 o 
   6   1  27       32.07      258.78     80.70 o 
   8   1  27       51.08      125.44     56.14 o 
   1   2  27     1721.30     1745.66     56.14 o 
   3   2  27       36.78        1.75     25.44 o 
   5   2  27     3617.25     4281.69    167.55 o 
   7   2  27        0.47        0.88    121.93 o 
   9   2  27       56.83       24.56     40.35 o 
   2   3  27      956.16      846.51     30.70 o 
   4   3  27       11.07        0.88     30.70 o 
   6   3  27       75.03       78.07     50.88 o 
   8   3  27       41.95       62.28     56.14 o 
   1   4  27     4012.71     4092.21     76.32 o 
   3   4  27      548.63      430.71     40.35 o 
   5   4  27     1255.34      953.53     71.05 o 
   7   4  27     1024.69      986.87    116.67 o 
   9   4  27       48.05       40.35     45.62 o 
   2   5  27     1262.43     1362.32     65.79 o 
   4   5  27       60.99       50.88     30.70 o 
   6   5  27       64.25       20.18     30.70 o 
   8   5  27       46.16       23.68     40.35 o 
   1   6  27     1466.88     1313.19     60.53 o 
   3   6  27     2848.65     2693.05     85.97 o 
   5   6  27      425.96      434.22     45.62 o 
   7   6  27      846.07      955.29     91.23 o 
   9   6  27       48.84       57.02     50.88 o 
   2   7  27        0.62        5.26     25.44 o 
   4   7  27       86.72       85.97     25.44 o 
   6   7  27      191.79      221.06     40.35 o 
   8   7  27       93.27      138.60     40.35 o 
   1   8  27        2.22       31.58     25.44 o 
   3   8  27      570.46      664.93     50.88 o 
   5   8  27      627.00      674.58     50.88 o 
   7   8  27       71.71       38.60     35.09 o 
   2   9  27      694.88     1084.24     56.14 o 
   4   9  27      137.05       55.26     30.70 o 
   6   9  27      199.95      195.62     40.35 o 
   8   9  27       24.37       37.72     40.35 o 
   1  10  27     1313.40     1322.84     60.53 o 
   3  10  27      327.01      276.32     40.35 o 
   5  10  27        5.60        8.77     25.44 o 
   7  10  27      743.42      647.39     56.14 o 
   2  11  27      190.43      158.78     30.70 o 
   4  11  27       15.26       44.74     30.70 o 
   6  11  27       53.72       66.67     35.09 o 
   8  11  27       49.73       37.72     35.09 o 
   1  12  27     4086.58     4029.93     96.49 o 
   3  12  27      226.48      287.73     35.09 o 
   5  12  27      162.98       90.35     30.70 o 
   7  12  27      830.92      629.84     50.88 o 
   2  13  27      432.99      340.36     35.09 o 
   4  13  27       61.13       66.67     30.70 o 
   6  13  27        0.58       14.04     30.70 o 
   1  14  27     1148.10     1134.24     60.53 o 
   3  14  27        6.04       21.05     30.70 o 
   5  14  27        0.09       12.28     30.70 o 
   7  14  27      567.79      567.56     80.70 o 
   2  15  27     1177.85     1257.93     60.53 o 
   4  15  27      146.09      164.04     30.70 o 
   6  15  27       14.91       14.04     30.70 o 
   1  16  27      881.46      808.79     45.62 o 
   3  16  27       27.35       41.23     30.70 o 
   5  16  27        1.62        8.77     25.44 o 
   2  17  27      256.09      242.11     35.09 o 
   4  17  27      294.23      183.34     30.70 o 
   6  17  27        9.91        0.88     60.53 o 
   1  18  27     1046.59     1071.08     56.14 o 
   3  18  27       37.13       28.07     30.70 o 
   5  18  27       19.12       36.84     30.70 o 
   2  19  27        3.21       42.98     25.44 o 
   4  19  27      223.71      194.74     30.70 o 
   1  20  27        0.01       14.04     25.44 o 
   3  20  27       88.01       56.14     30.70 o 
   2  21  27       14.13       63.16     30.70 o 
   1  22  27       30.78        0.88     60.53 o 
   0   0  28     1280.24      732.48     80.70 o 
   2   0  28     2202.71     2088.65    127.20 o 
   4   0  28      649.49      803.53    187.72 o 
   6   0  28     3976.74     3338.69    207.90 o 
   8   0  28      608.13      600.02    111.41 o 
   1   1  28       65.15       51.76     35.09 o 
   3   1  28     5841.76     5234.35    197.37 o 
   5   1  28     1776.99     1843.91    111.41 o 
   7   1  28      864.73      728.09     96.49 o 
   9   1  28      348.63      329.83     56.14 o 
   0   2  28      910.45     1171.08     91.23 o 
   2   2  28     1037.58     1234.24     56.14 o 
   4   2  28       97.92      127.20     40.35 o 
   6   2  28     2609.67     2321.11    127.20 o 
   8   2  28      380.55      257.90     60.53 o 
   1   3  28      579.07      568.44     25.44 o 
   3   3  28     2694.73     3043.94     91.23 o 
   5   3  28        5.90        3.51     40.35 o 
   7   3  28     1096.12     1200.03    121.93 o 
   9   3  28      557.60      704.40     76.32 o 
   0   4  28      696.66     1034.24     65.79 o 
   2   4  28     1123.20     1186.00     56.14 o 
   4   4  28      216.83      139.48     35.09 o 
   6   4  28      804.39      719.32     80.70 o 
   8   4  28      488.58      363.17     56.14 o 
   1   5  28     1705.18     1514.08     71.05 o 
   3   5  28      220.52      193.86     30.70 o 
   5   5  28      265.54      321.94     50.88 o 
   7   5  28      755.84      734.23     80.70 o 
   0   6  28     1059.16      705.28     50.88 o 
   2   6  28     1500.46     1321.09     60.53 o 
   4   6  28      459.20      342.11     50.88 o 
   6   6  28       48.03       20.18     30.70 o 
   8   6  28     1066.62     1047.40     76.32 o 
   1   7  28     2539.37     2298.31     71.05 o 
   3   7  28     2955.68     3134.29    106.14 o 
   5   7  28        9.27       38.60     35.09 o 
   7   7  28      123.74      204.39     96.49 o 
   0   8  28     3375.85     3633.43    131.58 o 
   2   8  28      100.52      109.65     30.70 o 
   4   8  28      510.76      355.27     40.35 o 
   6   8  28       32.72       66.67     35.09 o 
   8   8  28      563.23      571.95     60.53 o 
   1   9  28     1516.47     1683.38     56.14 o 
   3   9  28      905.64      743.88     60.53 o 
   5   9  28      121.89      128.07     40.35 o 
   7   9  28       89.75      121.93     71.05 o 
   0  10  28     4696.63     4034.32    136.85 o 
   2  10  28     1271.73     1153.54     56.14 o 
   4  10  28      582.73      529.84     40.35 o 
   6  10  28       18.22       34.21     35.09 o 
   8  10  28       65.59       13.16     45.62 o 
   1  11  28        1.11        7.02     30.70 o 
   3  11  28      122.84       72.81     30.70 o 
   5  11  28       60.12      105.27     35.09 o 
   7  11  28      117.82      149.13     35.09 o 
   0  12  28      195.76      242.11     56.14 o 
   2  12  28       19.20       26.32     25.44 o 
   4  12  28      139.90       95.62     30.70 o 
   6  12  28        1.29        5.26     30.70 o 
   1  13  28      712.89      738.62     45.62 o 
   3  13  28      127.02      142.11     35.09 o 
   5  13  28       42.75       64.04     35.09 o 
   7  13  28       26.57       35.97     56.14 o 
   0  14  28     2398.15     2378.13    111.41 o 
   2  14  28        9.29       35.09     25.44 o 
   4  14  28       13.26       33.33     25.44 o 
   6  14  28       39.14       62.28     30.70 o 
   1  15  28      646.80      578.96     45.62 o 
   3  15  28        0.48       14.91     25.44 o 
   5  15  28       19.32       10.53     30.70 o 
   0  16  28     3549.60     3532.55    121.93 o 
   2  16  28       29.89       27.19     25.44 o 
   4  16  28       80.53       42.98     25.44 o 
   6  16  28      255.61      271.94     80.70 o 
   1  17  28      983.98      815.81     45.62 o 
   3  17  28       21.36       64.04     30.70 o 
   5  17  28        3.37       11.40     30.70 o 
   0  18  28     1622.67     1278.98     76.32 o 
   2  18  28       42.45       14.04     30.70 o 
   4  18  28      103.50       24.56     25.44 o 
   1  19  28     1552.17     1488.64     60.53 o 
   3  19  28        0.23       44.74     30.70 o 
   0  20  28      725.01      712.30     65.79 o 
   2  20  28      470.20      597.38     35.09 o 
   1  21  28      563.79      402.64     56.14 o 
   2   1  29      657.21      448.26     60.53 o 
   4   1  29     1520.41     1753.56    147.37 o 
   6   1  29      264.10      316.68     80.70 o 
   8   1  29       85.75       76.32     50.88 o 
   1   2  29       13.96        3.51     25.44 o 
   3   2  29      244.48      261.41     71.05 o 
   5   2  29      172.74       53.51     40.35 o 
   7   2  29        7.39        0.88     50.88 o 
   2   3  29     1181.83     1114.94     76.32 o 
   4   3  29    10761.03    11373.99    517.56 o 
   6   3  29      291.38      162.29     76.32 o 
   8   3  29      171.08      148.25     45.62 o 
   1   4  29      757.34      835.99     40.35 o 
   3   4  29      265.13      202.64     40.35 o 
   5   4  29        7.04       64.91     45.62 o 
   7   4  29      165.24      197.37     56.14 o 
   2   5  29       24.09       28.95     30.70 o 
   4   5  29    10421.27     9895.88    309.66 o 
   6   5  29      158.73      196.50     65.79 o 
   8   5  29      236.29      197.37     45.62 o 
   1   6  29      329.06      393.87     40.35 o 
   3   6  29      142.85      194.74     35.09 o 
   5   6  29      172.48      125.44     35.09 o 
   7   6  29      676.08      633.35     71.05 o 
   2   7  29     2102.57     2529.89     76.32 o 
   4   7  29     2253.53     2199.18     85.97 o 
   6   7  29      594.78      420.19     45.62 o 
   8   7  29      651.37      638.61     76.32 o 
   1   8  29      172.55      206.15     35.09 o 
   3   8  29      197.26      128.95     30.70 o 
   5   8  29      122.45      157.02     35.09 o 
   7   8  29      114.14      115.79     60.53 o 
   2   9  29     5758.17     5658.05    136.85 o 
   4   9  29      586.99      718.44     60.53 o 
   6   9  29      772.55      649.14     56.14 o 
   8   9  29       49.54        0.88     65.79 o 
   1  10  29      183.00      150.00     30.70 o 
   3  10  29       87.34       60.53     35.09 o 
   5  10  29       21.64       27.19     30.70 o 
   7  10  29       59.37       69.30     60.53 o 
   2  11  29     5255.04     4893.99    116.67 o 
   4  11  29      423.22      298.25     35.09 o 
   6  11  29     1085.64     1033.36     60.53 o 
   1  12  29        0.70       10.53     25.44 o 
   3  12  29        0.60        7.02     30.70 o 
   5  12  29        1.35        6.14     30.70 o 
   7  12  29       87.11      159.65     80.70 o 
   2  13  29     1685.25     1436.00     60.53 o 
   4  13  29       68.94       45.62     25.44 o 
   6  13  29      423.56      372.82     40.35 o 
   1  14  29      153.66       99.13     30.70 o 
   3  14  29        1.64        4.39     30.70 o 
   5  14  29       19.04       59.65     30.70 o 
   2  15  29      344.94      313.17     30.70 o 
   4  15  29      169.75      214.04     25.44 o 
   6  15  29      190.71      112.28     76.32 o 
   1  16  29      356.93      361.41     35.09 o 
   3  16  29        8.70       14.91     25.44 o 
   5  16  29        0.66       14.04     30.70 o 
   2  17  29       28.46       46.49     30.70 o 
   4  17  29      390.22      305.27     45.62 o 
   1  18  29        0.84        1.75     25.44 o 
   3  18  29        8.10       15.79     25.44 o 
   2  19  29      133.64      149.13     30.70 o 
   1  20  29      149.39      107.02     35.09 o 
   0   0  30     3331.01     4701.00    218.43 o 
   2   0  30       49.81      119.30     96.49 o 
   4   0  30       73.75        7.02    136.85 o 
   6   0  30     2059.49     1547.41    136.85 o 
   8   0  30      174.16      195.62    121.93 o 
   1   1  30      466.91      557.03     40.35 o 
   3   1  30       65.26      113.16     71.05 o 
   5   1  30      153.59      116.67     40.35 o 
   7   1  30      379.26      307.90     60.53 o 
   0   2  30     6476.23     6554.56    248.25 o 
   2   2  30       47.13       59.65     40.35 o 
   4   2  30       43.50      141.23     96.49 o 
   6   2  30     2137.90     1964.09    106.14 o 
   8   2  30      253.28      223.69     80.70 o 
   1   3  30      117.51       60.53     35.09 o 
   3   3  30        9.60       81.58     85.97 o 
   5   3  30       24.28       41.23     45.62 o 
   7   3  30      760.41      759.67     76.32 o 
   0   4  30     3524.37     3843.09    136.85 o 
   2   4  30       41.62       71.05     35.09 o 
   4   4  30     1127.97     1497.41    162.29 o 
   6   4  30      925.77     1185.12     91.23 o 
   8   4  30      468.69      507.03     91.23 o 
   1   5  30      279.10      350.01     30.70 o 
   3   5  30      195.45      342.99     45.62 o 
   5   5  30       39.10       93.86     40.35 o 
   7   5  30      135.08      241.23     85.97 o 
   0   6  30      974.27      651.77     60.53 o 
   2   6  30      651.07      858.79     60.53 o 
   4   6  30     1660.54     1639.52    106.14 o 
   6   6  30       56.67       48.25     40.35 o 
   8   6  30      553.07      426.33     71.05 o 
   1   7  30      216.10      324.57     35.09 o 
   3   7  30      663.31      721.07     56.14 o 
   5   7  30       48.87       30.70     30.70 o 
   7   7  30       50.39       13.16     65.79 o 
   0   8  30     4133.83     3774.66    136.85 o 
   2   8  30     3284.28     3455.36    101.76 o 
   4   8  30     1420.20     1667.59    101.76 o 
   6   8  30       59.07       67.55     45.62 o 
   1   9  30       71.26       50.88     30.70 o 
   3   9  30      830.34      933.36     56.14 o 
   5   9  30       92.62       83.34     35.09 o 
   7   9  30      139.27       39.47     80.70 o 
   0  10  30     1157.84     1062.31     71.05 o 
   2  10  30     2450.70     2349.19     85.97 o 
   4  10  30     1457.22     1695.66    101.76 o 
   6  10  30      152.39      189.48     35.09 o 
   1  11  30      370.08      396.50     35.09 o 
   3  11  30      620.72      651.77     45.62 o 
   5  11  30      223.18      279.83     35.09 o 
   0  12  30        1.12       10.53     40.35 o 
   2  12  30      137.75      164.92     30.70 o 
   4  12  30      796.25      882.48     60.53 o 
   6  12  30      121.25      128.07     30.70 o 
   1  13  30      443.30      513.17     45.62 o 
   3  13  30      409.90      398.26     45.62 o 
   5  13  30       92.61       60.53     35.09 o 
   0  14  30     2004.71     1865.84     91.23 o 
   2  14  30       22.11       36.84     25.44 o 
   4  14  30      379.40      402.64     45.62 o 
   1  15  30      453.46      534.22     40.35 o 
   3  15  30       22.95       29.83     25.44 o 
   5  15  30       45.60       27.19     30.70 o 
   0  16  30     4888.77     4822.94    147.37 o 
   2  16  30        4.13       14.04     25.44 o 
   4  16  30      101.34       92.98     35.09 o 
   1  17  30      890.93      757.04     40.35 o 
   3  17  30       11.67        5.26     25.44 o 
   0  18  30     1714.29     1480.74     76.32 o 
   2  18  30      216.42      210.53     30.70 o 
   1  19  30      293.44      346.50     40.35 o 
   2   1  31       18.26        9.65     50.88 o 
   4   1  31       58.43       57.90     91.23 o 
   6   1  31      118.04       50.00     35.09 o 
   8   1  31       43.67        0.88    111.41 o 
   1   2  31      705.83      852.65     45.62 o 
   3   2  31        2.86       35.97     65.79 o 
   5   2  31      281.05      175.44     56.14 o 
   7   2  31       36.87       23.68     60.53 o 
   2   3  31       48.24       60.53     40.35 o 
   4   3  31       96.57       79.83     85.97 o 
   6   3  31      454.25      297.38     50.88 o 
   1   4  31     2225.08     2613.23     76.32 o 
   3   4  31       73.45       29.83     60.53 o 
   5   4  31      163.68      243.87     56.14 o 
   7   4  31      364.62      369.31     65.79 o 
   2   5  31      156.92      212.29     40.35 o 
   4   5  31       47.86        0.00     91.23 o 
   6   5  31      322.99      335.10     50.88 o 
   1   6  31      917.24      972.83     45.62 o 
   3   6  31      246.84      258.78     40.35 o 
   5   6  31       96.82       40.35     40.35 o 
   7   6  31      146.35      198.25     71.05 o 
   2   7  31      122.81      106.14     35.09 o 
   4   7  31       61.94       38.60     45.62 o 
   6   7  31      104.05      154.39     45.62 o 
   1   8  31        0.25       76.32     30.70 o 
   3   8  31      128.96       64.91     35.09 o 
   5   8  31       46.61       32.46     35.09 o 
   7   8  31        7.57       10.53     56.14 o 
   2   9  31      270.89      346.50     45.62 o 
   4   9  31        0.12        0.88     40.35 o 
   6   9  31        3.52       20.18     35.09 o 
   1  10  31      330.59      284.22     35.09 o 
   3  10  31      289.37      325.45     40.35 o 
   5  10  31      778.13      652.65     56.14 o 
   2  11  31       15.86       41.23     25.44 o 
   4  11  31       36.32       36.84     40.35 o 
   6  11  31       16.68        7.02     35.09 o 
   1  12  31      585.23      571.95     40.35 o 
   3  12  31      520.27      513.17     40.35 o 
   5  12  31      290.93      303.52     45.62 o 
   2  13  31        1.78       14.04     25.44 o 
   4  13  31      108.08      143.86     50.88 o 
   1  14  31        1.17       12.28     25.44 o 
   3  14  31      116.04       77.20     30.70 o 
   5  14  31       55.75      100.88     56.14 o 
   2  15  31       40.37       45.62     25.44 o 
   4  15  31      324.03      205.27     45.62 o 
   1  16  31      450.93      419.31     35.09 o 
   3  16  31        1.20       21.93     25.44 o 
   2  17  31      104.02      119.30     30.70 o 
   1  18  31      209.08      164.92     35.09 o 
   0   0  32       58.20       10.53     65.79 o 
   2   0  32      961.99     1038.62    116.67 o 
   4   0  32        0.19        0.00    131.58 o 
   6   0  32      386.14      497.38     80.70 o 
   1   1  32    10635.40    10982.75    242.99 o 
   3   1  32        7.02        3.51     76.32 o 
   5   1  32     1119.20     1181.61     91.23 o 
   7   1  32       90.31      144.74     71.05 o 
   0   2  32        2.63       50.88     60.53 o 
   2   2  32      593.40      562.30     71.05 o 
   4   2  32       21.40       79.83    106.14 o 
   6   2  32       66.41       33.33     40.35 o 
   1   3  32     4497.08     4358.01     96.49 o 
   3   3  32      756.77      809.67     56.14 o 
   5   3  32      342.08      349.13     50.88 o 
   7   3  32      400.27      291.24     65.79 o 
   0   4  32      795.70      628.09     76.32 o 
   2   4  32        8.16       17.54     35.09 o 
   4   4  32      199.64      325.45     96.49 o 
   6   4  32        8.21       43.86     40.35 o 
   1   5  32     1770.52     2248.31     85.97 o 
   3   5  32     4056.26     4316.78    167.55 o 
   5   5  32       82.88       88.60     50.88 o 
   7   5  32      948.97     1213.19    111.41 o 
   0   6  32      907.53     1120.21     76.32 o 
   2   6  32        1.97       30.70     35.09 o 
   4   6  32      331.46      297.38     85.97 o 
   6   6  32        1.09        3.51     35.09 o 
   1   7  32     1044.28     1466.71     65.79 o 
   3   7  32     4431.39     4634.33    142.11 o 
   5   7  32      222.14      256.15     71.05 o 
   0   8  32        1.48       10.53     45.62 o 
   2   8  32      275.10      300.01     35.09 o 
   4   8  32      134.14       20.18     40.35 o 
   6   8  32       63.45       60.53     40.35 o 
   1   9  32      264.55      232.46     30.70 o 
   3   9  32     2469.24     2672.00     96.49 o 
   5   9  32     1157.51     1132.49     96.49 o 
   0  10  32        3.22        0.88     40.35 o 
   2  10  32      108.70      142.99     35.09 o 
   4  10  32       60.90       35.09     40.35 o 
   6  10  32      130.36      187.72     60.53 o 
   1  11  32      125.15      238.60     35.09 o 
   3  11  32     1948.40     2008.83     85.97 o 
   5  11  32     2304.71     2588.67    136.85 o 
   0  12  32      363.35      431.59     50.88 o 
   2  12  32        1.92       13.16     25.44 o 
   4  12  32       78.02       63.16     40.35 o 
   1  13  32      420.74      450.89     35.09 o 
   3  13  32     1018.16     1097.40     60.53 o 
   5  13  32     1858.05     2001.81    127.20 o 
   0  14  32      266.26      341.24     56.14 o 
   2  14  32       15.80       35.97     25.44 o 
   4  14  32       13.90        2.63     35.09 o 
   1  15  32      587.82      580.72     40.35 o 
   3  15  32      171.26      134.21     40.35 o 
   0  16  32       31.36      108.77     40.35 o 
   2  16  32       18.55       32.46     30.70 o 
   1  17  32      697.54      697.39     71.05 o 
   2   1  33      226.52      109.65     50.88 o 
   4   1  33       22.48        7.89    106.14 o 
   6   1  33       15.13        3.51     35.09 o 
   1   2  33      734.19      763.18     56.14 o 
   3   2  33      159.77      201.76     71.05 o 
   5   2  33       11.25       28.95     45.62 o 
   2   3  33      328.64      242.99     56.14 o 
   4   3  33      146.11      231.59     80.70 o 
   6   3  33       20.66       46.49     35.09 o 
   1   4  33      644.26      706.16     50.88 o 
   3   4  33      172.20      208.78     65.79 o 
   5   4  33        0.16       38.60     56.14 o 
   2   5  33       87.20       71.93     35.09 o 
   4   5  33       14.70      132.46     71.05 o 
   6   5  33        0.09        7.02     35.09 o 
   1   6  33       43.12       35.09     30.70 o 
   3   6  33      198.61      221.06     56.14 o 
   5   6  33       75.58       60.53     60.53 o 
   2   7  33      325.53      559.66     50.88 o 
   4   7  33       50.63       28.07     65.79 o 
   6   7  33       10.71       18.42     40.35 o 
   1   8  33      309.89      270.18     35.09 o 
   3   8  33      235.00      343.87     50.88 o 
   5   8  33      123.10       81.58     60.53 o 
   2   9  33       52.18       88.60     30.70 o 
   4   9  33        6.71       40.35     71.05 o 
   1  10  33       18.48        8.77     30.70 o 
   3  10  33        0.03       11.40     30.70 o 
   5  10  33      108.05       78.07     60.53 o 
   2  11  33       60.55       38.60     25.44 o 
   4  11  33        2.88        0.00     60.53 o 
   1  12  33        0.07       13.16     30.70 o 
   3  12  33      191.90      199.13     35.09 o 
   5  12  33       52.19       49.12     65.79 o 
   2  13  33       59.41       26.32     25.44 o 
   4  13  33       68.34      200.01     71.05 o 
   1  14  33       20.96       28.95     25.44 o 
   3  14  33      133.10      106.14     50.88 o 
   2  15  33        2.45        0.88     25.44 o 
   1  16  33       56.29       28.95     45.62 o 
   0   0  34      424.39      765.81     96.49 o 
   2   0  34      418.28      486.86     91.23 o 
   4   0  34     2652.84     2686.04    242.99 o 
   6   0  34      614.90      531.59     80.70 o 
   1   1  34      216.63      201.76     40.35 o 
   3   1  34       60.95       95.62     60.53 o 
   5   1  34        0.66       21.93     50.88 o 
   0   2  34     1571.98     1392.14     91.23 o 
   2   2  34      615.32      628.09     65.79 o 
   4   2  34     1359.52     1690.40    142.11 o 
   6   2  34      900.28      740.37     60.53 o 
   1   3  34       49.64       65.79     40.35 o 
   3   3  34       15.81       35.09     60.53 o 
   5   3  34        7.63       34.21     45.62 o 
   0   4  34     1977.78     1607.06     91.23 o 
   2   4  34     1103.55     1312.32     76.32 o 
   4   4  34      394.36      578.09    101.76 o 
   6   4  34     1232.26     1433.37    116.67 o 
   1   5  34       21.11       39.47     40.35 o 
   3   5  34       59.87       51.76     56.14 o 
   5   5  34        3.35       47.37     45.62 o 
   0   6  34       66.08      180.71     45.62 o 
   2   6  34     1687.99     1982.51     76.32 o 
   4   6  34      803.74      825.46    106.14 o 
   1   7  34       20.03       50.00     35.09 o 
   3   7  34       78.12       79.83     45.62 o 
   5   7  34        0.61       29.83     45.62 o 
   0   8  34        5.12       38.60     45.62 o 
   2   8  34     1588.64     1672.85     76.32 o 
   4   8  34     1649.99     1634.25    131.58 o 
   1   9  34       11.58       28.95     30.70 o 
   3   9  34       10.13       35.09     45.62 o 
   5   9  34        0.71       65.79     60.53 o 
   0  10  34     1139.32     1436.00     80.70 o 
   2  10  34      815.97      796.51     56.14 o 
   4  10  34     1012.16      924.59     96.49 o 
   1  11  34       38.18       41.23     30.70 o 
   3  11  34        0.02        0.00     35.09 o 
   0  12  34     1954.80     2135.15    106.14 o 
   2  12  34      444.42      398.26     45.62 o 
   4  12  34      566.11      485.10     76.32 o 
   1  13  34       10.12       27.19     30.70 o 
   3  13  34        0.22        0.00     40.35 o 
   0  14  34     1317.18     1381.62     85.97 o 
   2  14  34      346.96      323.69     65.79 o 
   2   1  35        1.33        0.88     30.70 o 
   4   1  35        6.81       13.16     56.14 o 
   1   2  35       96.05      102.63     35.09 o 
   3   2  35        0.78        1.75     50.88 o 
   5   2  35        0.89       42.98     50.88 o 
   2   3  35      325.32      366.68     50.88 o 
   4   3  35       44.20        7.02     50.88 o 
   1   4  35       37.04       69.30     35.09 o 
   3   4  35       52.55       24.56     56.14 o 
   5   4  35       34.70       25.44     56.14 o 
   2   5  35     1208.25     1243.89     71.05 o 
   4   5  35       33.33       18.42     60.53 o 
   1   6  35       14.97       41.23     30.70 o 
   3   6  35       12.63       26.32     56.14 o 
   5   6  35        2.63        8.77     50.88 o 
   2   7  35      275.80      571.95     56.14 o 
   4   7  35        1.42        8.77     56.14 o 
   1   8  35       15.39       29.83     25.44 o 
   3   8  35       27.61       11.40     50.88 o 
   5   8  35       68.00      135.09     71.05 o 
   2   9  35      184.96      198.25     45.62 o 
   4   9  35        1.99        0.00     60.53 o 
   1  10  35        3.74       34.21     30.70 o 
   3  10  35        0.45       48.25     50.88 o 
   2  11  35      289.42      382.47     45.62 o 
   1  12  35       51.28       78.95     30.70 o 
   3  12  35       30.20       54.39     45.62 o 
   2  13  35        6.72        0.00     60.53 o 
   0   0  36     1044.49     1099.15    207.90 o 
   2   0  36      255.98      389.48     56.14 o 
   4   0  36       26.56       35.09     71.05 o 
   1   1  36     4376.22     4496.61    127.20 o 
   3   1  36      692.55      821.95     91.23 o 
   5   1  36       45.04       35.97     50.88 o 
   0   2  36      730.09      764.93    106.14 o 
   2   2  36      435.79      433.34     45.62 o 
   4   2  36        5.20       43.86     50.88 o 
   1   3  36     2401.53     2351.82     85.97 o 
   3   3  36     1467.81     1536.88    121.93 o 
   5   3  36      152.78       60.53     50.88 o 
   0   4  36      200.74      397.38     96.49 o 
   2   4  36      486.55      576.33     50.88 o 
   4   4  36       19.02       19.30     45.62 o 
   1   5  36     1808.61     1963.21     71.05 o 
   3   5  36     1291.32     1247.40    106.14 o 
   0   6  36       14.66      121.06     76.32 o 
   2   6  36       75.67      134.21     35.09 o 
   4   6  36      281.63      314.92     76.32 o 
   1   7  36     1725.41     1826.36     71.05 o 
   3   7  36      570.99      479.84     71.05 o 
   0   8  36        3.02       48.25     65.79 o 
   2   8  36        0.28        9.65     40.35 o 
   4   8  36      526.05      445.63     76.32 o 
   1   9  36      772.80      738.62     50.88 o 
   3   9  36      510.38      586.86     71.05 o 
   0  10  36        2.89        9.65     40.35 o 
   2  10  36       10.77        1.75     45.62 o 
   1  11  36      143.99      120.18     40.35 o 
   0  12  36       18.76       50.00     56.14 o 
   2   1  37       37.11       46.49     35.09 o 
   4   1  37        0.85        4.39     45.62 o 
   1   2  37      246.31      208.78     35.09 o 
   3   2  37        5.23       54.39     45.62 o 
   2   3  37      104.89      126.32     40.35 o 
   4   3  37       47.61        3.51     45.62 o 
   1   4  37       23.00        4.39     25.44 o 
   3   4  37      183.00      257.02     56.14 o 
   2   5  37       46.08       31.58     40.35 o 
   4   5  37      170.30       76.32     50.88 o 
   1   6  37      165.94      282.46     35.09 o 
   3   6  37      538.89      735.11     76.32 o 
   2   7  37      124.48      222.81     50.88 o 
   1   8  37      194.68      216.67     85.97 o 
   3   8  37      388.34      268.43     91.23 o 
   0   0  38     1983.97     2752.71    218.43 o 
   2   0  38       79.71       50.00     60.53 o 
   1   1  38      982.57     1257.05     65.79 o 
   3   1  38       26.24       16.67     40.35 o 
   0   2  38     1613.88     1950.05    116.67 o 
   2   2  38      149.51      146.50     45.62 o 
   1   3  38      327.76      363.17     40.35 o 
   3   3  38        7.76       11.40     45.62 o 
   0   4  38      573.33      714.93     76.32 o 
   2   4  38      393.87      383.34     76.32 o 
   1   5  38       34.57       94.74     45.62 o 
   0   6  38        5.45       39.47     60.53 o 
                                                 
